# Supplementary material for: Integration of mRNA and miRNA Profiling Reveals Heterosis in Oreochromis niloticus × O. aureus Hybrid Tilapia
Source: Animals (Basel). 2022 Mar 3;12(5):640. doi: 10.3390/ani12050640 (PMC8909811; doi:10.3390/ani12050640)
Supplement: Supplementary file 1 [file animals-12-00640-s001.zip]

Archive with 7 entries (7 files):
- Table S1 Raw data statistics of transcriptome information in three stocks.xlsx
- Table S2 Mapped reads statistics in three stocks.xlsx
- Table S3 Annotated unigenes in three stocks.xlsx
- Table S4 Raw data statistics of miRNAome information in three stocks.xlsx
- Table S5 Statistics of miRNA reads in length.xlsx
- Table S6 Identified known and novel miRNAs in three stocks.xlsx
- Table S7 Statistics of non-additive expressed genes and miRNAs in hybrid stock.xlsx
