# Supplementary material for: Integration of mRNA and miRNA Profiling Reveals Heterosis in Oreochromis niloticus × O. aureus Hybrid Tilapia
Source: Animals (Basel). 2022 Mar 3;12(5):640. doi: 10.3390/ani12050640 (PMC8909811; doi:10.3390/ani12050640)
Supplement: Supplementary file 1 [file animals-12-00640-s001.zip › Table S1 Raw data statistics of transcriptome information in three stocks.xlsx]

## Sheet: S1
Sample	Raw reads	Raw bases	Clean reads	Clean bases	Error rate(%)	Q20(%)	Q30(%)	GC content(%)
AR1	44310470	6690880970	43986568	6528351432	0.0234	98.71	95.81	50.88
AR2	54657550	8253290050	54244160	8025697798	0.0233	98.73	95.86	50.84
AR3	54911906	8291697806	54555290	8083238712	0.0232	98.78	96	50.69
HY1	47449920	7164937920	47038178	6977284445	0.0235	98.65	95.7	50.06
HY2	45527432	6874642232	45080480	6685935185	0.0239	98.47	95.29	49.72
HY3	50212314	7582059414	49804860	7368361650	0.0236	98.59	95.52	49.59
NL1	48581120	7335749120	48211660	7168351165	0.0237	98.56	95.51	49.92
NL2	50253828	7588328028	49905922	7440799043	0.0237	98.6	95.47	49.63
NL3	51393560	7760427560	51048214	7583049757	0.0233	98.72	95.82	50.04
