# Supplementary material for: Integration of mRNA and miRNA Profiling Reveals Heterosis in Oreochromis niloticus × O. aureus Hybrid Tilapia
Source: Animals (Basel). 2022 Mar 3;12(5):640. doi: 10.3390/ani12050640 (PMC8909811; doi:10.3390/ani12050640)
Supplement: Supplementary file 1 [file animals-12-00640-s001.zip › Table S2 Mapped reads statistics in three stocks.xlsx]

## Sheet: S2
Sample	Total reads	Total mapped	Total mapped percentage	Multiple mapped	Uniquely mapped
AR1	43986568	39473144	0.8974	6036468(13.72%)	33436676(76.02%)
AR2	54244160	49996445	0.9217	7760980(14.31%)	42235465(77.86%)
AR3	54555290	48894008	0.8962	7727373(14.16%)	41166635(75.46%)
HY1	47038178	42617314	0.906	4435441(9.43%)	38181873(81.17%)
HY2	45080480	40816137	0.9054	4213164(9.35%)	36602973(81.19%)
HY3	49804860	45088401	0.9053	4603549(9.24%)	40484852(81.29%)
NL1	48211660	44003767	0.9127	5306890(11.01%)	38696877(80.26%)
NL2	49905922	45271728	0.9071	5292619(10.61%)	39979109(80.11%)
NL3	51048214	47163853	0.9239	5616450(11.0%)	41547403(81.39%)
