# Supplementary material for: Integration of mRNA and miRNA Profiling Reveals Heterosis in Oreochromis niloticus × O. aureus Hybrid Tilapia
Source: Animals (Basel). 2022 Mar 3;12(5):640. doi: 10.3390/ani12050640 (PMC8909811; doi:10.3390/ani12050640)
Supplement: Supplementary file 1 [file animals-12-00640-s001.zip › Table S3 Annotated unigenes in three stocks.xlsx]

## Sheet: S3
Group	NL	NL Gene Description		AR	AR Gene Description		HY	HY Gene Description
	gene-a1cf	APOBEC1 complementation factor, transcript variant X1		gene-a1cf	APOBEC1 complementation factor, transcript variant X1		gene-a1cf	APOBEC1 complementation factor, transcript variant X1
	gene-aaas	aladin WD repeat nucleoporin, transcript variant X1		gene-aaas	aladin WD repeat nucleoporin, transcript variant X1		gene-aaas	aladin WD repeat nucleoporin, transcript variant X1
	gene-aacs	acetoacetyl-CoA synthetase		gene-aacs	acetoacetyl-CoA synthetase		gene-aacs	acetoacetyl-CoA synthetase
	gene-aadat	aminoadipate aminotransferase, transcript variant X1		gene-aadat	aminoadipate aminotransferase, transcript variant X1		gene-aadat	aminoadipate aminotransferase, transcript variant X1
	gene-aagab	alpha and gamma adaptin binding protein		gene-aagab	alpha and gamma adaptin binding protein		gene-aagab	alpha and gamma adaptin binding protein
	gene-aamdc	adipogenesis associated Mth938 domain containing, transcript variant X3		gene-aamdc	adipogenesis associated Mth938 domain containing, transcript variant X3		gene-aamdc	adipogenesis associated Mth938 domain containing, transcript variant X3
	gene-aamp	angio associated migratory cell protein		gene-aamp	angio associated migratory cell protein		gene-aamp	angio associated migratory cell protein
	gene-aar2	AAR2 splicing factor homolog		gene-aar2	AAR2 splicing factor homolog		gene-aar2	AAR2 splicing factor homolog
	gene-aars	alanyl-tRNA synthetase		gene-aars	alanyl-tRNA synthetase		gene-aars	alanyl-tRNA synthetase
	gene-aars2	alanyl-tRNA synthetase 2, mitochondrial, transcript variant X1		gene-aars2	alanyl-tRNA synthetase 2, mitochondrial, transcript variant X1		gene-aars2	alanyl-tRNA synthetase 2, mitochondrial, transcript variant X1
	gene-aasdh	aminoadipate-semialdehyde dehydrogenase, transcript variant X1		gene-aasdh	aminoadipate-semialdehyde dehydrogenase, transcript variant X1		gene-aasdhppt	aminoadipate-semialdehyde dehydrogenase-phosphopantetheinyl transferase
	gene-aasdhppt	aminoadipate-semialdehyde dehydrogenase-phosphopantetheinyl transferase		gene-aasdhppt	aminoadipate-semialdehyde dehydrogenase-phosphopantetheinyl transferase		gene-aass	aminoadipate-semialdehyde synthase
	gene-aass	aminoadipate-semialdehyde synthase		gene-aass	aminoadipate-semialdehyde synthase		gene-aatf	apoptosis antagonizing transcription factor, transcript variant X1
	gene-aatf	apoptosis antagonizing transcription factor, transcript variant X1		gene-aatf	apoptosis antagonizing transcription factor, transcript variant X1		gene-abat	4-aminobutyrate aminotransferase, transcript variant X2
	gene-abat	4-aminobutyrate aminotransferase, transcript variant X2		gene-abat	4-aminobutyrate aminotransferase, transcript variant X2		gene-abca3	ATP binding cassette subfamily A member 3
	gene-abca2	ATP binding cassette subfamily A member 2, transcript variant X1		gene-abca3	ATP binding cassette subfamily A member 3		gene-abcb10	ATP binding cassette subfamily B member 10
	gene-abca3	ATP binding cassette subfamily A member 3		gene-abcb10	ATP binding cassette subfamily B member 10		gene-abcb7	ATP binding cassette subfamily B member 7, transcript variant X1
	gene-abcb10	ATP binding cassette subfamily B member 10		gene-abcb7	ATP binding cassette subfamily B member 7, transcript variant X1		gene-abcc10	ATP binding cassette subfamily C member 10
	gene-abcb7	ATP binding cassette subfamily B member 7, transcript variant X1		gene-abcc10	ATP binding cassette subfamily C member 10		gene-abcc12	ATP binding cassette subfamily C member 12
	gene-abcc10	ATP binding cassette subfamily C member 10		gene-abcc12	ATP binding cassette subfamily C member 12		gene-abcc5	ATP binding cassette subfamily C member 5, transcript variant X2
	gene-abcc12	ATP binding cassette subfamily C member 12		gene-abcc5	ATP binding cassette subfamily C member 5, transcript variant X2		gene-abcc9	ATP binding cassette subfamily C member 9, transcript variant X6
	gene-abcc5	ATP binding cassette subfamily C member 5, transcript variant X2		gene-abcc9	ATP binding cassette subfamily C member 9, transcript variant X6		gene-abcd3	ATP binding cassette subfamily D member 3
	gene-abcc9	ATP binding cassette subfamily C member 9, transcript variant X6		gene-abcd3	ATP binding cassette subfamily D member 3		gene-abcd4	ATP binding cassette subfamily D member 4
	gene-abcd3	ATP binding cassette subfamily D member 3		gene-abcd4	ATP binding cassette subfamily D member 4		gene-abce1	ATP binding cassette subfamily E member 1
	gene-abcd4	ATP binding cassette subfamily D member 4		gene-abce1	ATP binding cassette subfamily E member 1		gene-abcf1	ATP binding cassette subfamily F member 1
	gene-abce1	ATP binding cassette subfamily E member 1		gene-abcf1	ATP binding cassette subfamily F member 1		gene-abcf2	ATP binding cassette subfamily F member 2, transcript variant X1
	gene-abcf1	ATP binding cassette subfamily F member 1		gene-abcf2	ATP binding cassette subfamily F member 2, transcript variant X1		gene-abcf3	ATP binding cassette subfamily F member 3
	gene-abcf2	ATP binding cassette subfamily F member 2, transcript variant X1		gene-abcf3	ATP binding cassette subfamily F member 3		gene-abcg5	ATP binding cassette subfamily G member 5
	gene-abcf3	ATP binding cassette subfamily F member 3		gene-abhd10	abhydrolase domain containing 10		gene-abcg8	ATP binding cassette subfamily G member 8, transcript variant X1
	gene-abcg5	ATP binding cassette subfamily G member 5		gene-abhd11	abhydrolase domain containing 11		gene-abhd10	abhydrolase domain containing 10
	gene-abcg8	ATP binding cassette subfamily G member 8, transcript variant X1		gene-abhd12	abhydrolase domain containing 12, transcript variant X2		gene-abhd11	abhydrolase domain containing 11
	gene-abhd10	abhydrolase domain containing 10		gene-abhd12b	abhydrolase domain containing 12B		gene-abhd12	abhydrolase domain containing 12, transcript variant X2
	gene-abhd11	abhydrolase domain containing 11		gene-abhd13	abhydrolase domain containing 13, transcript variant X2		gene-abhd12b	abhydrolase domain containing 12B
	gene-abhd12	abhydrolase domain containing 12, transcript variant X2		gene-abhd14b	abhydrolase domain containing 14B		gene-abhd13	abhydrolase domain containing 13, transcript variant X2
	gene-abhd12b	abhydrolase domain containing 12B		gene-abhd16a	abhydrolase domain containing 16A		gene-abhd14a	abhydrolase domain containing 14A
	gene-abhd13	abhydrolase domain containing 13, transcript variant X2		gene-abhd17b	abhydrolase domain containing 17B		gene-abhd14b	abhydrolase domain containing 14B
	gene-abhd14b	abhydrolase domain containing 14B		gene-abhd17c	abhydrolase domain containing 17C		gene-abhd16a	abhydrolase domain containing 16A
	gene-abhd16a	abhydrolase domain containing 16A		gene-abhd18	abhydrolase domain containing 18, transcript variant X3		gene-abhd17b	abhydrolase domain containing 17B
	gene-abhd17b	abhydrolase domain containing 17B		gene-abhd4	abhydrolase domain containing 4		gene-abhd17c	abhydrolase domain containing 17C
	gene-abhd17c	abhydrolase domain containing 17C		gene-abhd5	abhydrolase domain containing 5, transcript variant X1		gene-abhd18	abhydrolase domain containing 18, transcript variant X3
	gene-abhd18	abhydrolase domain containing 18, transcript variant X3		gene-abhd6	abhydrolase domain containing 6		gene-abhd4	abhydrolase domain containing 4
	gene-abhd4	abhydrolase domain containing 4		gene-abi1	abl interactor 1, transcript variant X1		gene-abhd5	abhydrolase domain containing 5, transcript variant X1
	gene-abhd5	abhydrolase domain containing 5, transcript variant X1		gene-abi2	abl interactor 2		gene-abhd6	abhydrolase domain containing 6
	gene-abhd6	abhydrolase domain containing 6		gene-abl1	ABL proto-oncogene 1, non-receptor tyrosine kinase, transcript variant X1		gene-abi1	abl interactor 1, transcript variant X1
	gene-abi1	abl interactor 1, transcript variant X1		gene-abl2	ABL proto-oncogene 2, non-receptor tyrosine kinase, transcript variant X1		gene-abi2	abl interactor 2
	gene-abi2	abl interactor 2		gene-ablim1	actin binding LIM protein 1, transcript variant X6		gene-abl1	ABL proto-oncogene 1, non-receptor tyrosine kinase, transcript variant X1
	gene-abl1	ABL proto-oncogene 1, non-receptor tyrosine kinase, transcript variant X1		gene-ablim2	actin binding LIM protein family member 2, transcript variant X1		gene-abl2	ABL proto-oncogene 2, non-receptor tyrosine kinase, transcript variant X1
	gene-abl2	ABL proto-oncogene 2, non-receptor tyrosine kinase, transcript variant X1		gene-abr	ABR, RhoGEF and GTPase activating protein, transcript variant X1		gene-ablim1	actin binding LIM protein 1, transcript variant X6
	gene-ablim1	actin binding LIM protein 1, transcript variant X6		gene-abraxas1	abraxas 1, BRCA1 A complex subunit		gene-ablim2	actin binding LIM protein family member 2, transcript variant X1
	gene-ablim2	actin binding LIM protein family member 2, transcript variant X1		gene-abraxas2	abraxas 2, BRISC complex subunit, transcript variant X2		gene-abr	ABR, RhoGEF and GTPase activating protein, transcript variant X1
	gene-abr	ABR, RhoGEF and GTPase activating protein, transcript variant X1		gene-abt1	activator of basal transcription 1, transcript variant X1		gene-abracl	ABRA C-terminal like, transcript variant X1
	gene-abraxas1	abraxas 1, BRCA1 A complex subunit		gene-abtb1	ankyrin repeat and BTB domain containing 1, transcript variant X1		gene-abraxas1	abraxas 1, BRCA1 A complex subunit
	gene-abraxas2	abraxas 2, BRISC complex subunit, transcript variant X2		gene-acaa1	acetyl-CoA acyltransferase 1		gene-abraxas2	abraxas 2, BRISC complex subunit, transcript variant X2
	gene-abt1	activator of basal transcription 1, transcript variant X1		gene-acaa2	acetyl-CoA acyltransferase 2		gene-abt1	activator of basal transcription 1, transcript variant X1
	gene-abtb1	ankyrin repeat and BTB domain containing 1, transcript variant X1		gene-acacb	acetyl-CoA carboxylase beta, transcript variant X1		gene-abtb1	ankyrin repeat and BTB domain containing 1, transcript variant X1
	gene-acaa1	acetyl-CoA acyltransferase 1		gene-acad11	acyl-CoA dehydrogenase family member 11		gene-acaa1	acetyl-CoA acyltransferase 1
	gene-acaa2	acetyl-CoA acyltransferase 2		gene-acad8	acyl-CoA dehydrogenase family member 8		gene-acaa2	acetyl-CoA acyltransferase 2
	gene-acacb	acetyl-CoA carboxylase beta, transcript variant X1		gene-acad9	acyl-CoA dehydrogenase family member 9		gene-acacb	acetyl-CoA carboxylase beta, transcript variant X1
	gene-acad11	acyl-CoA dehydrogenase family member 11		gene-acadm	acyl-CoA dehydrogenase medium chain		gene-acad11	acyl-CoA dehydrogenase family member 11
	gene-acad8	acyl-CoA dehydrogenase family member 8		gene-acads	acyl-CoA dehydrogenase short chain		gene-acad8	acyl-CoA dehydrogenase family member 8
	gene-acad9	acyl-CoA dehydrogenase family member 9		gene-acadsb	acyl-CoA dehydrogenase short/branched chain, transcript variant X1		gene-acad9	acyl-CoA dehydrogenase family member 9
	gene-acadm	acyl-CoA dehydrogenase medium chain		gene-acadvl	acyl-CoA dehydrogenase very long chain		gene-acadm	acyl-CoA dehydrogenase medium chain
	gene-acads	acyl-CoA dehydrogenase short chain		gene-acap1	ArfGAP with coiled-coil, ankyrin repeat and PH domains 1		gene-acads	acyl-CoA dehydrogenase short chain
	gene-acadsb	acyl-CoA dehydrogenase short/branched chain, transcript variant X1		gene-acap2	ArfGAP with coiled-coil, ankyrin repeat and PH domains 2, transcript variant X3		gene-acadsb	acyl-CoA dehydrogenase short/branched chain, transcript variant X1
	gene-acadvl	acyl-CoA dehydrogenase very long chain		gene-acat1	acetyl-CoA acetyltransferase 1		gene-acadvl	acyl-CoA dehydrogenase very long chain
	gene-acap1	ArfGAP with coiled-coil, ankyrin repeat and PH domains 1		gene-acat2	acetyl-CoA acetyltransferase 2		gene-acap1	ArfGAP with coiled-coil, ankyrin repeat and PH domains 1
	gene-acap2	ArfGAP with coiled-coil, ankyrin repeat and PH domains 2, transcript variant X3		gene-acbd3	acyl-CoA binding domain containing 3, transcript variant X1		gene-acap2	ArfGAP with coiled-coil, ankyrin repeat and PH domains 2, transcript variant X3
	gene-acat1	acetyl-CoA acetyltransferase 1		gene-acbd4	acyl-CoA binding domain containing 4, transcript variant X1		gene-acat1	acetyl-CoA acetyltransferase 1
	gene-acat2	acetyl-CoA acetyltransferase 2		gene-acbd5	acyl-CoA binding domain containing 5, transcript variant X2		gene-acat2	acetyl-CoA acetyltransferase 2
	gene-acbd3	acyl-CoA binding domain containing 3, transcript variant X1		gene-acbd6	acyl-CoA binding domain containing 6, transcript variant X1		gene-acbd3	acyl-CoA binding domain containing 3, transcript variant X1
	gene-acbd4	acyl-CoA binding domain containing 4, transcript variant X1		gene-acbd7	acyl-CoA binding domain containing 7, transcript variant X4		gene-acbd4	acyl-CoA binding domain containing 4, transcript variant X1
	gene-acbd5	acyl-CoA binding domain containing 5, transcript variant X2		gene-acer2	alkaline ceramidase 2		gene-acbd5	acyl-CoA binding domain containing 5, transcript variant X2
	gene-acbd6	acyl-CoA binding domain containing 6, transcript variant X1		gene-acer3	alkaline ceramidase 3		gene-acbd6	acyl-CoA binding domain containing 6, transcript variant X1
	gene-acbd7	acyl-CoA binding domain containing 7, transcript variant X4		gene-acly	ATP citrate lyase		gene-acbd7	acyl-CoA binding domain containing 7, transcript variant X4
	gene-acer2	alkaline ceramidase 2		gene-acmsd	aminocarboxymuconate semialdehyde decarboxylase		gene-acer2	alkaline ceramidase 2
	gene-acer3	alkaline ceramidase 3		gene-aco1	aconitase 1		gene-acer3	alkaline ceramidase 3
	gene-acly	ATP citrate lyase		gene-aco2	aconitase 2		gene-ackr4	atypical chemokine receptor 4
	gene-acmsd	aminocarboxymuconate semialdehyde decarboxylase		gene-acod1	aconitate decarboxylase 1		gene-acly	ATP citrate lyase
	gene-aco1	aconitase 1		gene-acot11	acyl-CoA thioesterase 11, transcript variant X2		gene-acmsd	aminocarboxymuconate semialdehyde decarboxylase
	gene-aco2	aconitase 2		gene-acot13	acyl-CoA thioesterase 13		gene-aco1	aconitase 1
	gene-acod1	aconitate decarboxylase 1		gene-acot9	acyl-CoA thioesterase 9, transcript variant X1		gene-aco2	aconitase 2
	gene-acot11	acyl-CoA thioesterase 11, transcript variant X2		gene-acox1	acyl-CoA oxidase 1		gene-acod1	aconitate decarboxylase 1
	gene-acot13	acyl-CoA thioesterase 13		gene-acox3	acyl-CoA oxidase 3, pristanoyl		gene-acot11	acyl-CoA thioesterase 11, transcript variant X2
	gene-acot8	acyl-CoA thioesterase 8, transcript variant X1		gene-acp1	acid phosphatase 1, transcript variant X2		gene-acot13	acyl-CoA thioesterase 13
	gene-acot9	acyl-CoA thioesterase 9, transcript variant X1		gene-acp5	acid phosphatase 5, tartrate resistant, transcript variant X1		gene-acot8	acyl-CoA thioesterase 8, transcript variant X1
	gene-acox1	acyl-CoA oxidase 1		gene-acp6	acid phosphatase 6, lysophosphatidic, transcript variant X5		gene-acot9	acyl-CoA thioesterase 9, transcript variant X1
	gene-acox3	acyl-CoA oxidase 3, pristanoyl		gene-acp7	acid phosphatase 7, tartrate resistant (putative), transcript variant X3		gene-acox1	acyl-CoA oxidase 1
	gene-acp1	acid phosphatase 1, transcript variant X2		gene-acsbg2	acyl-CoA synthetase bubblegum family member 2, transcript variant X1		gene-acox3	acyl-CoA oxidase 3, pristanoyl
	gene-acp5	acid phosphatase 5, tartrate resistant, transcript variant X1		gene-acsf3	acyl-CoA synthetase family member 3, transcript variant X1		gene-acp1	acid phosphatase 1, transcript variant X2
	gene-acp6	acid phosphatase 6, lysophosphatidic, transcript variant X5		gene-acsl4	acyl-CoA synthetase long chain family member 4, transcript variant X2		gene-acp5	acid phosphatase 5, tartrate resistant, transcript variant X1
	gene-acp7	acid phosphatase 7, tartrate resistant (putative), transcript variant X3		gene-acss2	acyl-CoA synthetase short chain family member 2, transcript variant X1		gene-acp6	acid phosphatase 6, lysophosphatidic, transcript variant X5
	gene-acsbg2	acyl-CoA synthetase bubblegum family member 2, transcript variant X1		gene-acss3	acyl-CoA synthetase short chain family member 3, transcript variant X1		gene-acp7	acid phosphatase 7, tartrate resistant (putative), transcript variant X3
	gene-acsf3	acyl-CoA synthetase family member 3, transcript variant X1		gene-acta2	actin, alpha 2, smooth muscle, aorta, transcript variant X1		gene-acsbg2	acyl-CoA synthetase bubblegum family member 2, transcript variant X1
	gene-acsl4	acyl-CoA synthetase long chain family member 4, transcript variant X2		gene-actb	actin beta		gene-acsf3	acyl-CoA synthetase family member 3, transcript variant X1
	gene-acss2	acyl-CoA synthetase short chain family member 2, transcript variant X1		gene-actl6a	actin like 6A		gene-acsl4	acyl-CoA synthetase long chain family member 4, transcript variant X2
	gene-acss3	acyl-CoA synthetase short chain family member 3, transcript variant X1		gene-actn3	actinin alpha 3		gene-acss1	acyl-CoA synthetase short chain family member 1
	gene-acta2	actin, alpha 2, smooth muscle, aorta, transcript variant X1		gene-actr10	actin related protein 10 homolog		gene-acss2	acyl-CoA synthetase short chain family member 2, transcript variant X1
	gene-actb	actin beta		gene-actr2	ARP2 actin related protein 2 homolog		gene-acss3	acyl-CoA synthetase short chain family member 3, transcript variant X1
	gene-actl6a	actin like 6A		gene-actr5	ARP5 actin related protein 5 homolog		gene-acta2	actin, alpha 2, smooth muscle, aorta, transcript variant X1
	gene-actn3	actinin alpha 3		gene-actr6	ARP6 actin related protein 6 homolog		gene-actb	actin beta
	gene-actr10	actin related protein 10 homolog		gene-actr8	ARP8 actin related protein 8 homolog		gene-actl6a	actin like 6A
	gene-actr2	ARP2 actin related protein 2 homolog		gene-acvr1	activin A receptor type 1, transcript variant X1		gene-actn3	actinin alpha 3
	gene-actr5	ARP5 actin related protein 5 homolog		gene-acy1	aminoacylase 1		gene-actr10	actin related protein 10 homolog
	gene-actr6	ARP6 actin related protein 6 homolog		gene-acyp1	acylphosphatase 1		gene-actr2	ARP2 actin related protein 2 homolog
	gene-actr8	ARP8 actin related protein 8 homolog		gene-ada	adenosine deaminase		gene-actr5	ARP5 actin related protein 5 homolog
	gene-acvr1	activin A receptor type 1, transcript variant X1		gene-adal	adenosine deaminase like		gene-actr6	ARP6 actin related protein 6 homolog
	gene-acy1	aminoacylase 1		gene-adam10	ADAM metallopeptidase domain 10		gene-actr8	ARP8 actin related protein 8 homolog
	gene-acyp1	acylphosphatase 1		gene-adam15	ADAM metallopeptidase domain 15		gene-acvr1	activin A receptor type 1, transcript variant X1
	gene-ada	adenosine deaminase		gene-adam19	ADAM metallopeptidase domain 19, transcript variant X1		gene-acy1	aminoacylase 1
	gene-adal	adenosine deaminase like		gene-adam22	ADAM metallopeptidase domain 22, transcript variant X1		gene-ada	adenosine deaminase
	gene-adam10	ADAM metallopeptidase domain 10		gene-adam9	ADAM metallopeptidase domain 9, transcript variant X1		gene-adal	adenosine deaminase like
	gene-adam15	ADAM metallopeptidase domain 15		gene-adamts1	ADAM metallopeptidase with thrombospondin type 1 motif 1		gene-adam10	ADAM metallopeptidase domain 10
	gene-adam19	ADAM metallopeptidase domain 19, transcript variant X1		gene-adamts13	ADAM metallopeptidase with thrombospondin type 1 motif 13, transcript variant X1		gene-adam15	ADAM metallopeptidase domain 15
	gene-adam22	ADAM metallopeptidase domain 22, transcript variant X1		gene-adamts3	ADAM metallopeptidase with thrombospondin type 1 motif 3, transcript variant X1		gene-adam19	ADAM metallopeptidase domain 19, transcript variant X1
	gene-adam8	ADAM metallopeptidase domain 8		gene-adamtsl5	ADAMTS like 5		gene-adam22	ADAM metallopeptidase domain 22, transcript variant X1
	gene-adam9	ADAM metallopeptidase domain 9, transcript variant X1		gene-adar	adenosine deaminase, RNA specific, transcript variant X2		gene-adam8	ADAM metallopeptidase domain 8
	gene-adamts1	ADAM metallopeptidase with thrombospondin type 1 motif 1		gene-adat1	adenosine deaminase, tRNA specific 1, transcript variant X1		gene-adam9	ADAM metallopeptidase domain 9, transcript variant X1
	gene-adamts13	ADAM metallopeptidase with thrombospondin type 1 motif 13, transcript variant X1		gene-adat2	adenosine deaminase, tRNA specific 2		gene-adamts1	ADAM metallopeptidase with thrombospondin type 1 motif 1
	gene-adamts14	ADAM metallopeptidase with thrombospondin type 1 motif 14, transcript variant X1		gene-adck2	aarF domain containing kinase 2, transcript variant X2		gene-adamts13	ADAM metallopeptidase with thrombospondin type 1 motif 13, transcript variant X1
	gene-adamts3	ADAM metallopeptidase with thrombospondin type 1 motif 3, transcript variant X1		gene-adck5	aarF domain containing kinase 5, transcript variant X1		gene-adamts14	ADAM metallopeptidase with thrombospondin type 1 motif 14, transcript variant X1
	gene-adamts8	ADAM metallopeptidase with thrombospondin type 1 motif 8		gene-adcy2	adenylate cyclase 2, transcript variant X1		gene-adamts3	ADAM metallopeptidase with thrombospondin type 1 motif 3, transcript variant X1
	gene-adamtsl1	ADAMTS like 1, transcript variant X1		gene-adcy6	adenylate cyclase 6		gene-adar	adenosine deaminase, RNA specific, transcript variant X2
	gene-adar	adenosine deaminase, RNA specific, transcript variant X2		gene-adcy7	adenylate cyclase 7, transcript variant X1		gene-adat1	adenosine deaminase, tRNA specific 1, transcript variant X1
	gene-adat1	adenosine deaminase, tRNA specific 1, transcript variant X1		gene-adcy9	adenylate cyclase 9		gene-adat2	adenosine deaminase, tRNA specific 2
	gene-adat2	adenosine deaminase, tRNA specific 2		gene-add1	adducin 1, transcript variant X1		gene-adck2	aarF domain containing kinase 2, transcript variant X2
	gene-adat3	adenosine deaminase, tRNA specific 3, transcript variant X1		gene-adgra2	adhesion G protein-coupled receptor A2		gene-adck5	aarF domain containing kinase 5, transcript variant X1
	gene-adck2	aarF domain containing kinase 2, transcript variant X2		gene-adgra3	adhesion G protein-coupled receptor A3		gene-adcy2	adenylate cyclase 2, transcript variant X1
	gene-adck5	aarF domain containing kinase 5, transcript variant X1		gene-adgrd1	adhesion G protein-coupled receptor D1, transcript variant X1		gene-adcy6	adenylate cyclase 6
	gene-adcy2	adenylate cyclase 2, transcript variant X1		gene-adgrg6	adhesion G protein-coupled receptor G6, transcript variant X1		gene-adcy7	adenylate cyclase 7, transcript variant X1
	gene-adcy6	adenylate cyclase 6		gene-adgrl4	adhesion G protein-coupled receptor L4, transcript variant X1		gene-adcy9	adenylate cyclase 9
	gene-adcy7	adenylate cyclase 7, transcript variant X1		gene-adhfe1	alcohol dehydrogenase, iron containing 1		gene-add1	adducin 1, transcript variant X1
	gene-adcy9	adenylate cyclase 9		gene-adi1	acireductone dioxygenase 1		gene-add2	adducin 2, transcript variant X3
	gene-add1	adducin 1, transcript variant X1		gene-adipor1	adiponectin receptor 1, transcript variant X2		gene-adgra3	adhesion G protein-coupled receptor A3
	gene-add2	adducin 2, transcript variant X3		gene-adipor2	adiponectin receptor 2, transcript variant X2		gene-adgrd1	adhesion G protein-coupled receptor D1, transcript variant X1
	gene-adgra3	adhesion G protein-coupled receptor A3		gene-adm	adrenomedullin		gene-adgrg6	adhesion G protein-coupled receptor G6, transcript variant X1
	gene-adgrd1	adhesion G protein-coupled receptor D1, transcript variant X1		gene-adnp	activity dependent neuroprotector homeobox, transcript variant X2		gene-adgrl4	adhesion G protein-coupled receptor L4, transcript variant X1
	gene-adgrg6	adhesion G protein-coupled receptor G6, transcript variant X1		gene-adpgk	ADP dependent glucokinase, transcript variant X1		gene-adhfe1	alcohol dehydrogenase, iron containing 1
	gene-adgrl4	adhesion G protein-coupled receptor L4, transcript variant X1		gene-adprhl2	ADP-ribosylhydrolase like 2		gene-adi1	acireductone dioxygenase 1
	gene-adhfe1	alcohol dehydrogenase, iron containing 1		gene-adprm	ADP-ribose/CDP-alcohol diphosphatase, manganese dependent		gene-adipor1	adiponectin receptor 1, transcript variant X2
	gene-adi1	acireductone dioxygenase 1		gene-adra1b	adrenoceptor alpha 1B		gene-adipor2	adiponectin receptor 2, transcript variant X2
	gene-adipor1	adiponectin receptor 1, transcript variant X2		gene-adrb1	adrenoceptor beta 1		gene-adm	adrenomedullin
	gene-adipor2	adiponectin receptor 2, transcript variant X2		gene-afap1l2	actin filament associated protein 1 like 2, transcript variant X1		gene-adnp	activity dependent neuroprotector homeobox, transcript variant X2
	gene-adm	adrenomedullin		gene-afdn	afadin, adherens junction formation factor		gene-adpgk	ADP dependent glucokinase, transcript variant X1
	gene-adnp	activity dependent neuroprotector homeobox, transcript variant X2		gene-aff4	AF4/FMR2 family member 4, transcript variant X1		gene-adprh	ADP-ribosylarginine hydrolase, transcript variant X1
	gene-adora2a	adenosine A2a receptor		gene-afg1l	AFG1 like ATPase, transcript variant X1		gene-adprhl2	ADP-ribosylhydrolase like 2
	gene-adora2b	adenosine A2b receptor		gene-afmid	arylformamidase		gene-adprm	ADP-ribose/CDP-alcohol diphosphatase, manganese dependent
	gene-adpgk	ADP dependent glucokinase, transcript variant X1		gene-aga	aspartylglucosaminidase		gene-adra1b	adrenoceptor alpha 1B
	gene-adprhl2	ADP-ribosylhydrolase like 2		gene-agap3	ArfGAP with GTPase domain, ankyrin repeat and PH domain 3, transcript variant X1		gene-adrb1	adrenoceptor beta 1
	gene-adprm	ADP-ribose/CDP-alcohol diphosphatase, manganese dependent		gene-agfg1	ArfGAP with FG repeats 1, transcript variant X1		gene-adssl1	adenylosuccinate synthase like 1
	gene-adra1b	adrenoceptor alpha 1B		gene-aggf1	angiogenic factor with G-patch and FHA domains 1, transcript variant X1		gene-afap1l2	actin filament associated protein 1 like 2, transcript variant X1
	gene-adrb1	adrenoceptor beta 1		gene-agk	acylglycerol kinase		gene-afdn	afadin, adherens junction formation factor
	gene-adssl1	adenylosuccinate synthase like 1		gene-agl	amylo-alpha-1, 6-glucosidase, 4-alpha-glucanotransferase, transcript variant X3		gene-aff4	AF4/FMR2 family member 4, transcript variant X1
	gene-afap1	actin filament associated protein 1, transcript variant X1		gene-agmat	agmatinase		gene-afmid	arylformamidase
	gene-afap1l1	actin filament associated protein 1 like 1, transcript variant X1		gene-agmo	alkylglycerol monooxygenase, transcript variant X1		gene-aga	aspartylglucosaminidase
	gene-afap1l2	actin filament associated protein 1 like 2, transcript variant X1		gene-agpat3	1-acylglycerol-3-phosphate O-acyltransferase 3, transcript variant X2		gene-agfg1	ArfGAP with FG repeats 1, transcript variant X1
	gene-afdn	afadin, adherens junction formation factor		gene-agpat4	1-acylglycerol-3-phosphate O-acyltransferase 4, transcript variant X1		gene-aggf1	angiogenic factor with G-patch and FHA domains 1, transcript variant X1
	gene-aff4	AF4/FMR2 family member 4, transcript variant X1		gene-agpat5	1-acylglycerol-3-phosphate O-acyltransferase 5		gene-agk	acylglycerol kinase
	gene-afmid	arylformamidase		gene-agps	alkylglycerone phosphate synthase		gene-agl	amylo-alpha-1, 6-glucosidase, 4-alpha-glucanotransferase, transcript variant X3
	gene-aga	aspartylglucosaminidase		gene-agrn	agrin, transcript variant X1		gene-agmat	agmatinase
	gene-agap3	ArfGAP with GTPase domain, ankyrin repeat and PH domain 3, transcript variant X1		gene-agt	angiotensinogen, transcript variant X2		gene-agmo	alkylglycerol monooxygenase, transcript variant X1
	gene-agbl5	ATP/GTP binding protein like 5, transcript variant X1		gene-agtpbp1	ATP/GTP binding protein 1, transcript variant X1		gene-agpat3	1-acylglycerol-3-phosphate O-acyltransferase 3, transcript variant X2
	gene-agfg1	ArfGAP with FG repeats 1, transcript variant X1		gene-agtr1	angiotensin II receptor type 1, transcript variant X1		gene-agpat4	1-acylglycerol-3-phosphate O-acyltransferase 4, transcript variant X1
	gene-aggf1	angiogenic factor with G-patch and FHA domains 1, transcript variant X1		gene-agtrap	angiotensin II receptor associated protein		gene-agpat5	1-acylglycerol-3-phosphate O-acyltransferase 5
	gene-agk	acylglycerol kinase		gene-ahctf1	AT-hook containing transcription factor 1, transcript variant X3		gene-agps	alkylglycerone phosphate synthase
	gene-agl	amylo-alpha-1, 6-glucosidase, 4-alpha-glucanotransferase, transcript variant X3		gene-ahcy	adenosylhomocysteinase		gene-agrn	agrin, transcript variant X1
	gene-agmat	agmatinase		gene-ahcyl2	adenosylhomocysteinase like 2, transcript variant X1		gene-agt	angiotensinogen, transcript variant X2
	gene-agmo	alkylglycerol monooxygenase, transcript variant X1		gene-aida	axin interactor, dorsalization associated, transcript variant X1		gene-agtpbp1	ATP/GTP binding protein 1, transcript variant X1
	gene-agpat3	1-acylglycerol-3-phosphate O-acyltransferase 3, transcript variant X2		gene-aif1l	allograft inflammatory factor 1 like		gene-agtr1	angiotensin II receptor type 1, transcript variant X1
	gene-agpat4	1-acylglycerol-3-phosphate O-acyltransferase 4, transcript variant X1		gene-aifm1	apoptosis inducing factor mitochondria associated 1, transcript variant X1		gene-agtrap	angiotensin II receptor associated protein
	gene-agpat5	1-acylglycerol-3-phosphate O-acyltransferase 5		gene-aifm2	apoptosis inducing factor, mitochondria associated 2		gene-ahctf1	AT-hook containing transcription factor 1, transcript variant X3
	gene-agps	alkylglycerone phosphate synthase		gene-aimp1	aminoacyl tRNA synthetase complex interacting multifunctional protein 1		gene-ahcy	adenosylhomocysteinase
	gene-agrn	agrin, transcript variant X1		gene-aimp2	aminoacyl tRNA synthetase complex interacting multifunctional protein 2, transcript variant X1		gene-ahcyl2	adenosylhomocysteinase like 2, transcript variant X1
	gene-agt	angiotensinogen, transcript variant X2		gene-aip	aryl hydrocarbon receptor interacting protein		gene-aida	axin interactor, dorsalization associated, transcript variant X1
	gene-agtpbp1	ATP/GTP binding protein 1, transcript variant X1		gene-ajuba	ajuba LIM protein, transcript variant X2		gene-aif1l	allograft inflammatory factor 1 like
	gene-agtr1	angiotensin II receptor type 1, transcript variant X1		gene-ak1	adenylate kinase 1, transcript variant X1		gene-aifm1	apoptosis inducing factor mitochondria associated 1, transcript variant X1
	gene-agtrap	angiotensin II receptor associated protein		gene-ak2	adenylate kinase 2		gene-aifm2	apoptosis inducing factor, mitochondria associated 2
	gene-ahctf1	AT-hook containing transcription factor 1, transcript variant X3		gene-ak4	adenylate kinase 4, transcript variant X1		gene-aimp1	aminoacyl tRNA synthetase complex interacting multifunctional protein 1
	gene-ahcy	adenosylhomocysteinase		gene-ak6	adenylate kinase 6		gene-aimp2	aminoacyl tRNA synthetase complex interacting multifunctional protein 2, transcript variant X1
	gene-ahcyl2	adenosylhomocysteinase like 2, transcript variant X1		gene-ak8	adenylate kinase 8, transcript variant X1		gene-aip	aryl hydrocarbon receptor interacting protein
	gene-aida	axin interactor, dorsalization associated, transcript variant X1		gene-akap1	A-kinase anchoring protein 1, transcript variant X1		gene-ajuba	ajuba LIM protein, transcript variant X2
	gene-aif1l	allograft inflammatory factor 1 like		gene-akap10	A-kinase anchoring protein 10		gene-ak1	adenylate kinase 1, transcript variant X1
	gene-aifm1	apoptosis inducing factor mitochondria associated 1, transcript variant X1		gene-akap13	A-kinase anchoring protein 13, transcript variant X1		gene-ak2	adenylate kinase 2
	gene-aifm2	apoptosis inducing factor, mitochondria associated 2		gene-akap17a	A-kinase anchoring protein 17A, transcript variant X1		gene-ak4	adenylate kinase 4, transcript variant X1
	gene-aimp1	aminoacyl tRNA synthetase complex interacting multifunctional protein 1		gene-akap7	A-kinase anchoring protein 7, transcript variant X1		gene-ak5	adenylate kinase 5
	gene-aimp2	aminoacyl tRNA synthetase complex interacting multifunctional protein 2, transcript variant X1		gene-akap9	A-kinase anchoring protein 9, transcript variant X1		gene-ak6	adenylate kinase 6
	gene-aip	aryl hydrocarbon receptor interacting protein		gene-akirin1	akirin 1		gene-ak8	adenylate kinase 8, transcript variant X1
	gene-ajuba	ajuba LIM protein, transcript variant X2		gene-akr1a1	aldo-keto reductase family 1 member A1, transcript variant X1		gene-akap1	A-kinase anchoring protein 1, transcript variant X1
	gene-ak1	adenylate kinase 1, transcript variant X1		gene-akr7a2	aldo-keto reductase family 7 member A2		gene-akap13	A-kinase anchoring protein 13, transcript variant X1
	gene-ak2	adenylate kinase 2		gene-akt1s1	AKT1 substrate 1		gene-akap17a	A-kinase anchoring protein 17A, transcript variant X1
	gene-ak3	adenylate kinase 3		gene-aktip	AKT interacting protein, transcript variant X1		gene-akap7	A-kinase anchoring protein 7, transcript variant X1
	gene-ak4	adenylate kinase 4, transcript variant X1		gene-alad	aminolevulinate dehydratase		gene-akap9	A-kinase anchoring protein 9, transcript variant X1
	gene-ak6	adenylate kinase 6		gene-alas1	5'-aminolevulinate synthase 1		gene-akirin1	akirin 1
	gene-ak8	adenylate kinase 8, transcript variant X1		gene-aldh16a1	aldehyde dehydrogenase 16 family member A1		gene-akr1a1	aldo-keto reductase family 1 member A1, transcript variant X1
	gene-akap1	A-kinase anchoring protein 1, transcript variant X1		gene-aldh1a2	aldehyde dehydrogenase 1 family member A2		gene-akr7a2	aldo-keto reductase family 7 member A2
	gene-akap10	A-kinase anchoring protein 10		gene-aldh1l2	aldehyde dehydrogenase 1 family member L2, transcript variant X1		gene-akt1	AKT serine/threonine kinase 1, transcript variant X3
	gene-akap13	A-kinase anchoring protein 13, transcript variant X1		gene-aldh2	aldehyde dehydrogenase 2 family member		gene-akt1s1	AKT1 substrate 1
	gene-akap17a	A-kinase anchoring protein 17A, transcript variant X1		gene-aldh4a1	aldehyde dehydrogenase 4 family member A1		gene-aktip	AKT interacting protein, transcript variant X1
	gene-akap7	A-kinase anchoring protein 7, transcript variant X1		gene-aldh6a1	aldehyde dehydrogenase 6 family member A1		gene-alad	aminolevulinate dehydratase
	gene-akap9	A-kinase anchoring protein 9, transcript variant X1		gene-aldh7a1	aldehyde dehydrogenase 7 family member A1		gene-alas1	5'-aminolevulinate synthase 1
	gene-akip1	A-kinase interacting protein 1, transcript variant X5		gene-aldh8a1	aldehyde dehydrogenase 8 family member A1		gene-aldh16a1	aldehyde dehydrogenase 16 family member A1
	gene-akirin1	akirin 1		gene-alg1	ALG1, chitobiosyldiphosphodolichol beta-mannosyltransferase		gene-aldh1a2	aldehyde dehydrogenase 1 family member A2
	gene-akr1a1	aldo-keto reductase family 1 member A1, transcript variant X1		gene-alg12	ALG12, alpha-1,6-mannosyltransferase		gene-aldh1l2	aldehyde dehydrogenase 1 family member L2, transcript variant X1
	gene-akr7a2	aldo-keto reductase family 7 member A2		gene-alg13	ALG13, UDP-N-acetylglucosaminyltransferase subunit		gene-aldh2	aldehyde dehydrogenase 2 family member
	gene-akt1	AKT serine/threonine kinase 1, transcript variant X3		gene-alg14	ALG14, UDP-N-acetylglucosaminyltransferase subunit		gene-aldh4a1	aldehyde dehydrogenase 4 family member A1
	gene-akt1s1	AKT1 substrate 1		gene-alg2	ALG2, alpha-1,3/1,6-mannosyltransferase, transcript variant X1		gene-aldh6a1	aldehyde dehydrogenase 6 family member A1
	gene-aktip	AKT interacting protein, transcript variant X1		gene-alg3	ALG3, alpha-1,3- mannosyltransferase		gene-aldh7a1	aldehyde dehydrogenase 7 family member A1
	gene-alad	aminolevulinate dehydratase		gene-alg5	ALG5, dolichyl-phosphate beta-glucosyltransferase		gene-aldh8a1	aldehyde dehydrogenase 8 family member A1
	gene-alas1	5'-aminolevulinate synthase 1		gene-alg6	ALG6, alpha-1,3-glucosyltransferase		gene-alg1	ALG1, chitobiosyldiphosphodolichol beta-mannosyltransferase
	gene-aldh16a1	aldehyde dehydrogenase 16 family member A1		gene-alg8	ALG8, alpha-1,3-glucosyltransferase, transcript variant X1		gene-alg12	ALG12, alpha-1,6-mannosyltransferase
	gene-aldh1a2	aldehyde dehydrogenase 1 family member A2		gene-alg9	ALG9, alpha-1,2-mannosyltransferase		gene-alg13	ALG13, UDP-N-acetylglucosaminyltransferase subunit
	gene-aldh1l2	aldehyde dehydrogenase 1 family member L2, transcript variant X1		gene-alkbh1	alkB homolog 1, histone H2A dioxygenase		gene-alg14	ALG14, UDP-N-acetylglucosaminyltransferase subunit
	gene-aldh2	aldehyde dehydrogenase 2 family member		gene-alkbh2	alkB homolog 2, alpha-ketoglutarate dependent dioxygenase, transcript variant X1		gene-alg2	ALG2, alpha-1,3/1,6-mannosyltransferase, transcript variant X1
	gene-aldh4a1	aldehyde dehydrogenase 4 family member A1		gene-alkbh3	alkB homolog 3, alpha-ketoglutaratedependent dioxygenase		gene-alg3	ALG3, alpha-1,3- mannosyltransferase
	gene-aldh6a1	aldehyde dehydrogenase 6 family member A1		gene-alkbh4	alkB homolog 4, lysine demethylase		gene-alg5	ALG5, dolichyl-phosphate beta-glucosyltransferase
	gene-aldh7a1	aldehyde dehydrogenase 7 family member A1		gene-alkbh5	alkB homolog 5, RNA demethylase		gene-alg6	ALG6, alpha-1,3-glucosyltransferase
	gene-aldh8a1	aldehyde dehydrogenase 8 family member A1		gene-alkbh6	alkB homolog 6, transcript variant X1		gene-alg8	ALG8, alpha-1,3-glucosyltransferase, transcript variant X1
	gene-alg1	ALG1, chitobiosyldiphosphodolichol beta-mannosyltransferase		gene-alkbh7	alkB homolog 7		gene-alg9	ALG9, alpha-1,2-mannosyltransferase
	gene-alg12	ALG12, alpha-1,6-mannosyltransferase		gene-alkbh8	alkB homolog 8, tRNA methyltransferase		gene-alkbh1	alkB homolog 1, histone H2A dioxygenase
	gene-alg13	ALG13, UDP-N-acetylglucosaminyltransferase subunit		gene-allc	allantoicase		gene-alkbh2	alkB homolog 2, alpha-ketoglutarate dependent dioxygenase, transcript variant X1
	gene-alg14	ALG14, UDP-N-acetylglucosaminyltransferase subunit		gene-alox5	arachidonate 5-lipoxygenase		gene-alkbh3	alkB homolog 3, alpha-ketoglutaratedependent dioxygenase
	gene-alg2	ALG2, alpha-1,3/1,6-mannosyltransferase, transcript variant X1		gene-als2	ALS2, alsin Rho guanine nucleotide exchange factor, transcript variant X2		gene-alkbh4	alkB homolog 4, lysine demethylase
	gene-alg3	ALG3, alpha-1,3- mannosyltransferase		gene-alyref	Aly/REF export factor		gene-alkbh5	alkB homolog 5, RNA demethylase
	gene-alg5	ALG5, dolichyl-phosphate beta-glucosyltransferase		gene-amacr	alpha-methylacyl-CoA racemase, transcript variant X1		gene-alkbh6	alkB homolog 6, transcript variant X1
	gene-alg6	ALG6, alpha-1,3-glucosyltransferase		gene-ambra1	autophagy and beclin 1 regulator 1		gene-alkbh7	alkB homolog 7
	gene-alg8	ALG8, alpha-1,3-glucosyltransferase, transcript variant X1		gene-amd1	adenosylmethionine decarboxylase 1		gene-alkbh8	alkB homolog 8, tRNA methyltransferase
	gene-alg9	ALG9, alpha-1,2-mannosyltransferase		gene-amdhd1	amidohydrolase domain containing 1, transcript variant X1		gene-allc	allantoicase
	gene-alkbh1	alkB homolog 1, histone H2A dioxygenase		gene-amfr	autocrine motility factor receptor		gene-als2	ALS2, alsin Rho guanine nucleotide exchange factor, transcript variant X2
	gene-alkbh2	alkB homolog 2, alpha-ketoglutarate dependent dioxygenase, transcript variant X1		gene-amigo3	adhesion molecule with Ig like domain 3		gene-alyref	Aly/REF export factor
	gene-alkbh3	alkB homolog 3, alpha-ketoglutaratedependent dioxygenase		gene-ammecr1	Alport syndrome, mental retardation, midface hypoplasia and elliptocytosis chromosomal region gene 1		gene-amacr	alpha-methylacyl-CoA racemase, transcript variant X1
	gene-alkbh4	alkB homolog 4, lysine demethylase		gene-amotl2	angiomotin like 2, transcript variant X2		gene-ambra1	autophagy and beclin 1 regulator 1
	gene-alkbh5	alkB homolog 5, RNA demethylase		gene-amph	amphiphysin, transcript variant X1		gene-amd1	adenosylmethionine decarboxylase 1
	gene-alkbh6	alkB homolog 6, transcript variant X1		gene-amt	aminomethyltransferase		gene-amdhd1	amidohydrolase domain containing 1, transcript variant X1
	gene-alkbh7	alkB homolog 7		gene-amz2	archaelysin family metallopeptidase 2, transcript variant X1		gene-amfr	autocrine motility factor receptor
	gene-alkbh8	alkB homolog 8, tRNA methyltransferase		gene-anapc10	anaphase promoting complex subunit 10, transcript variant X1		gene-amigo3	adhesion molecule with Ig like domain 3
	gene-allc	allantoicase		gene-anapc11	anaphase promoting complex subunit 11, transcript variant X2		gene-ammecr1	Alport syndrome, mental retardation, midface hypoplasia and elliptocytosis chromosomal region gene 1
	gene-als2	ALS2, alsin Rho guanine nucleotide exchange factor, transcript variant X2		gene-anapc13	anaphase promoting complex subunit 13		gene-amotl2	angiomotin like 2, transcript variant X2
	gene-alyref	Aly/REF export factor		gene-anapc15	anaphase promoting complex subunit 15		gene-amph	amphiphysin, transcript variant X1
	gene-amacr	alpha-methylacyl-CoA racemase, transcript variant X1		gene-anapc16	anaphase promoting complex subunit 16		gene-amt	aminomethyltransferase
	gene-ambra1	autophagy and beclin 1 regulator 1		gene-anapc2	anaphase promoting complex subunit 2		gene-amz2	archaelysin family metallopeptidase 2, transcript variant X1
	gene-amd1	adenosylmethionine decarboxylase 1		gene-anapc4	anaphase promoting complex subunit 4		gene-anapc10	anaphase promoting complex subunit 10, transcript variant X1
	gene-amdhd1	amidohydrolase domain containing 1, transcript variant X1		gene-anapc7	anaphase promoting complex subunit 7		gene-anapc11	anaphase promoting complex subunit 11, transcript variant X2
	gene-amfr	autocrine motility factor receptor		gene-angel2	angel homolog 2, transcript variant X2		gene-anapc13	anaphase promoting complex subunit 13
	gene-ammecr1	Alport syndrome, mental retardation, midface hypoplasia and elliptocytosis chromosomal region gene 1		gene-angpt2	angiopoietin 2		gene-anapc15	anaphase promoting complex subunit 15
	gene-amotl2	angiomotin like 2, transcript variant X2		gene-angptl3	angiopoietin like 3		gene-anapc16	anaphase promoting complex subunit 16
	gene-amph	amphiphysin, transcript variant X1		gene-ankfy1	ankyrin repeat and FYVE domain containing 1, transcript variant X1		gene-anapc2	anaphase promoting complex subunit 2
	gene-amt	aminomethyltransferase		gene-ankh	ANKH inorganic pyrophosphate transport regulator		gene-anapc4	anaphase promoting complex subunit 4
	gene-amz2	archaelysin family metallopeptidase 2, transcript variant X1		gene-ankib1	ankyrin repeat and IBR domain containing 1, transcript variant X1		gene-anapc5	anaphase promoting complex subunit 5, transcript variant X1
	gene-anapc10	anaphase promoting complex subunit 10, transcript variant X1		gene-ankle2	ankyrin repeat and LEM domain containing 2, transcript variant X2		gene-anapc7	anaphase promoting complex subunit 7
	gene-anapc11	anaphase promoting complex subunit 11, transcript variant X2		gene-ankmy2	ankyrin repeat and MYND domain containing 2		gene-angel2	angel homolog 2, transcript variant X2
	gene-anapc13	anaphase promoting complex subunit 13		gene-ankra2	ankyrin repeat family A member 2, transcript variant X1		gene-angpt2	angiopoietin 2
	gene-anapc15	anaphase promoting complex subunit 15		gene-ankrd10	ankyrin repeat domain 10		gene-angptl3	angiopoietin like 3
	gene-anapc16	anaphase promoting complex subunit 16		gene-ankrd11	ankyrin repeat domain 11, transcript variant X1		gene-ankfy1	ankyrin repeat and FYVE domain containing 1, transcript variant X1
	gene-anapc2	anaphase promoting complex subunit 2		gene-ankrd12	ankyrin repeat domain 12, transcript variant X1		gene-ankh	ANKH inorganic pyrophosphate transport regulator
	gene-anapc5	anaphase promoting complex subunit 5, transcript variant X1		gene-ankrd13a	ankyrin repeat domain 13A		gene-ankib1	ankyrin repeat and IBR domain containing 1, transcript variant X1
	gene-anapc7	anaphase promoting complex subunit 7		gene-ankrd13c	ankyrin repeat domain 13C		gene-ankle2	ankyrin repeat and LEM domain containing 2, transcript variant X2
	gene-angel2	angel homolog 2, transcript variant X2		gene-ankrd16	ankyrin repeat domain 16, transcript variant X1		gene-ankmy2	ankyrin repeat and MYND domain containing 2
	gene-angpt2	angiopoietin 2		gene-ankrd22	ankyrin repeat domain 22, transcript variant X1		gene-ankra2	ankyrin repeat family A member 2, transcript variant X1
	gene-angptl2	angiopoietin like 2		gene-ankrd27	ankyrin repeat domain 27		gene-ankrd10	ankyrin repeat domain 10
	gene-angptl3	angiopoietin like 3		gene-ankrd40	ankyrin repeat domain 40		gene-ankrd11	ankyrin repeat domain 11, transcript variant X1
	gene-ank3	ankyrin 3, transcript variant X1		gene-ankrd46	ankyrin repeat domain 46		gene-ankrd12	ankyrin repeat domain 12, transcript variant X1
	gene-ankfy1	ankyrin repeat and FYVE domain containing 1, transcript variant X1		gene-ankrd49	ankyrin repeat domain 49, transcript variant X2		gene-ankrd13a	ankyrin repeat domain 13A
	gene-ankh	ANKH inorganic pyrophosphate transport regulator		gene-ankrd52	ankyrin repeat domain 52, transcript variant X1		gene-ankrd13c	ankyrin repeat domain 13C
	gene-ankib1	ankyrin repeat and IBR domain containing 1, transcript variant X1		gene-ankrd54	ankyrin repeat domain 54		gene-ankrd13d	ankyrin repeat domain 13D
	gene-ankle2	ankyrin repeat and LEM domain containing 2, transcript variant X2		gene-ankrd6	ankyrin repeat domain 6, transcript variant X1		gene-ankrd16	ankyrin repeat domain 16, transcript variant X1
	gene-ankmy2	ankyrin repeat and MYND domain containing 2		gene-anks1a	ankyrin repeat and sterile alpha motif domain containing 1A, transcript variant X1		gene-ankrd22	ankyrin repeat domain 22, transcript variant X1
	gene-ankra2	ankyrin repeat family A member 2, transcript variant X1		gene-anks3	ankyrin repeat and sterile alpha motif domain containing 3		gene-ankrd27	ankyrin repeat domain 27
	gene-ankrd10	ankyrin repeat domain 10		gene-anks6	ankyrin repeat and sterile alpha motif domain containing 6		gene-ankrd40	ankyrin repeat domain 40
	gene-ankrd11	ankyrin repeat domain 11, transcript variant X1		gene-ankzf1	ankyrin repeat and zinc finger domain containing 1, transcript variant X2		gene-ankrd44	ankyrin repeat domain 44, transcript variant X1
	gene-ankrd12	ankyrin repeat domain 12, transcript variant X1		gene-ano10	anoctamin 10, transcript variant X2		gene-ankrd46	ankyrin repeat domain 46
	gene-ankrd13a	ankyrin repeat domain 13A		gene-ano5	anoctamin 5, transcript variant X1		gene-ankrd49	ankyrin repeat domain 49, transcript variant X2
	gene-ankrd13c	ankyrin repeat domain 13C		gene-ano8	anoctamin 8, transcript variant X1		gene-ankrd50	ankyrin repeat domain 50
	gene-ankrd13d	ankyrin repeat domain 13D		gene-anp32b	acidic nuclear phosphoprotein 32 family member B		gene-ankrd52	ankyrin repeat domain 52, transcript variant X1
	gene-ankrd16	ankyrin repeat domain 16, transcript variant X1		gene-anp32e	acidic nuclear phosphoprotein 32 family member E, transcript variant X1		gene-ankrd54	ankyrin repeat domain 54
	gene-ankrd27	ankyrin repeat domain 27		gene-antxr2	ANTXR cell adhesion molecule 2		gene-ankrd6	ankyrin repeat domain 6, transcript variant X1
	gene-ankrd34c	ankyrin repeat domain 34C		gene-anxa1	annexin A1		gene-anks1a	ankyrin repeat and sterile alpha motif domain containing 1A, transcript variant X1
	gene-ankrd40	ankyrin repeat domain 40		gene-anxa10	annexin A10, transcript variant X1		gene-anks3	ankyrin repeat and sterile alpha motif domain containing 3
	gene-ankrd44	ankyrin repeat domain 44, transcript variant X1		gene-anxa2	annexin A2, transcript variant X3		gene-anks6	ankyrin repeat and sterile alpha motif domain containing 6
	gene-ankrd46	ankyrin repeat domain 46		gene-anxa4	annexin A4, transcript variant X2		gene-ankzf1	ankyrin repeat and zinc finger domain containing 1, transcript variant X2
	gene-ankrd49	ankyrin repeat domain 49, transcript variant X2		gene-anxa6	annexin A6, transcript variant X1		gene-ano10	anoctamin 10, transcript variant X2
	gene-ankrd50	ankyrin repeat domain 50		gene-aoc1	amine oxidase, copper containing 1, transcript variant X2		gene-ano5	anoctamin 5, transcript variant X1
	gene-ankrd52	ankyrin repeat domain 52, transcript variant X1		gene-aox1	aldehyde oxidase 1		gene-ano6	anoctamin 6
	gene-ankrd54	ankyrin repeat domain 54		gene-ap1ar	adaptor related protein complex 1 associated regulatory protein, transcript variant X1		gene-ano8	anoctamin 8, transcript variant X1
	gene-ankrd6	ankyrin repeat domain 6, transcript variant X1		gene-ap1b1	adaptor related protein complex 1 subunit beta 1, transcript variant X1		gene-anp32a	acidic nuclear phosphoprotein 32 family member A, transcript variant X1
	gene-anks1a	ankyrin repeat and sterile alpha motif domain containing 1A, transcript variant X1		gene-ap1g1	adaptor related protein complex 1 subunit gamma 1, transcript variant X2		gene-anp32b	acidic nuclear phosphoprotein 32 family member B
	gene-anks3	ankyrin repeat and sterile alpha motif domain containing 3		gene-ap1m1	adaptor related protein complex 1 subunit mu 1, transcript variant X1		gene-anp32e	acidic nuclear phosphoprotein 32 family member E, transcript variant X1
	gene-anks6	ankyrin repeat and sterile alpha motif domain containing 6		gene-ap1s1	adaptor related protein complex 1 subunit sigma 1		gene-antxr2	ANTXR cell adhesion molecule 2
	gene-ankzf1	ankyrin repeat and zinc finger domain containing 1, transcript variant X2		gene-ap2m1	adaptor related protein complex 2 subunit mu 1, transcript variant X1		gene-anxa1	annexin A1
	gene-ano10	anoctamin 10, transcript variant X2		gene-ap2s1	adaptor related protein complex 2 subunit sigma 1		gene-anxa10	annexin A10, transcript variant X1
	gene-ano5	anoctamin 5, transcript variant X1		gene-ap3b1	adaptor related protein complex 3 subunit beta 1, transcript variant X1		gene-anxa2	annexin A2, transcript variant X3
	gene-ano6	anoctamin 6		gene-ap3d1	adaptor related protein complex 3 subunit delta 1, transcript variant X1		gene-anxa4	annexin A4, transcript variant X2
	gene-anp32a	acidic nuclear phosphoprotein 32 family member A, transcript variant X1		gene-ap3s1	adaptor related protein complex 3 subunit sigma 1, transcript variant X1		gene-anxa6	annexin A6, transcript variant X1
	gene-anp32b	acidic nuclear phosphoprotein 32 family member B		gene-ap3s2	adaptor related protein complex 3 subunit sigma 2		gene-aoc1	amine oxidase, copper containing 1, transcript variant X2
	gene-anp32e	acidic nuclear phosphoprotein 32 family member E, transcript variant X1		gene-ap4b1	adaptor related protein complex 4 subunit beta 1, transcript variant X1		gene-aox1	aldehyde oxidase 1
	gene-antxr2	ANTXR cell adhesion molecule 2		gene-ap4e1	adaptor related protein complex 4 subunit epsilon 1		gene-ap1ar	adaptor related protein complex 1 associated regulatory protein, transcript variant X1
	gene-anxa1	annexin A1		gene-ap4m1	adaptor related protein complex 4 subunit mu 1, transcript variant X4		gene-ap1b1	adaptor related protein complex 1 subunit beta 1, transcript variant X1
	gene-anxa10	annexin A10, transcript variant X1		gene-ap4s1	adaptor related protein complex 4 subunit sigma 1, transcript variant X1		gene-ap1g1	adaptor related protein complex 1 subunit gamma 1, transcript variant X2
	gene-anxa2	annexin A2, transcript variant X3		gene-ap5b1	adaptor related protein complex 5 subunit beta 1		gene-ap1m1	adaptor related protein complex 1 subunit mu 1, transcript variant X1
	gene-anxa4	annexin A4, transcript variant X2		gene-ap5m1	adaptor related protein complex 5 subunit mu 1		gene-ap1s1	adaptor related protein complex 1 subunit sigma 1
	gene-anxa6	annexin A6, transcript variant X1		gene-ap5s1	adaptor related protein complex 5 subunit sigma 1		gene-ap2m1	adaptor related protein complex 2 subunit mu 1, transcript variant X1
	gene-aoc1	amine oxidase, copper containing 1, transcript variant X2		gene-ap5z1	adaptor related protein complex 5 subunit zeta 1, transcript variant X1		gene-ap2s1	adaptor related protein complex 2 subunit sigma 1
	gene-aox1	aldehyde oxidase 1		gene-apaf1	apoptotic peptidase activating factor 1		gene-ap3b1	adaptor related protein complex 3 subunit beta 1, transcript variant X1
	gene-ap1ar	adaptor related protein complex 1 associated regulatory protein, transcript variant X1		gene-apbb1	amyloid beta precursor protein binding family B member 1, transcript variant X2		gene-ap3d1	adaptor related protein complex 3 subunit delta 1, transcript variant X1
	gene-ap1b1	adaptor related protein complex 1 subunit beta 1, transcript variant X1		gene-apbb1ip	amyloid beta precursor protein binding family B member 1 interacting protein		gene-ap3s1	adaptor related protein complex 3 subunit sigma 1, transcript variant X1
	gene-ap1g1	adaptor related protein complex 1 subunit gamma 1, transcript variant X2		gene-apbb2	amyloid beta precursor protein binding family B member 2, transcript variant X1		gene-ap3s2	adaptor related protein complex 3 subunit sigma 2
	gene-ap1m1	adaptor related protein complex 1 subunit mu 1, transcript variant X1		gene-apex1	apurinic/apyrimidinic endodeoxyribonuclease 1		gene-ap4b1	adaptor related protein complex 4 subunit beta 1, transcript variant X1
	gene-ap1s1	adaptor related protein complex 1 subunit sigma 1		gene-apex2	apurinic/apyrimidinic endodeoxyribonuclease 2		gene-ap4e1	adaptor related protein complex 4 subunit epsilon 1
	gene-ap2m1	adaptor related protein complex 2 subunit mu 1, transcript variant X1		gene-aph1a	aph-1 homolog A, gamma-secretase subunit		gene-ap4m1	adaptor related protein complex 4 subunit mu 1, transcript variant X4
	gene-ap2s1	adaptor related protein complex 2 subunit sigma 1		gene-api5	apoptosis inhibitor 5		gene-ap4s1	adaptor related protein complex 4 subunit sigma 1, transcript variant X1
	gene-ap3b1	adaptor related protein complex 3 subunit beta 1, transcript variant X1		gene-apip	APAF1 interacting protein, transcript variant X2		gene-ap5b1	adaptor related protein complex 5 subunit beta 1
	gene-ap3d1	adaptor related protein complex 3 subunit delta 1, transcript variant X1		gene-aplf	aprataxin and PNKP like factor, transcript variant X1		gene-ap5m1	adaptor related protein complex 5 subunit mu 1
	gene-ap3s1	adaptor related protein complex 3 subunit sigma 1, transcript variant X1		gene-apln	apelin		gene-ap5s1	adaptor related protein complex 5 subunit sigma 1
	gene-ap3s2	adaptor related protein complex 3 subunit sigma 2		gene-aplp1	amyloid beta precursor like protein 1, transcript variant X1		gene-ap5z1	adaptor related protein complex 5 subunit zeta 1, transcript variant X1
	gene-ap4b1	adaptor related protein complex 4 subunit beta 1, transcript variant X1		gene-aplp2	amyloid beta precursor like protein 2, transcript variant X1		gene-apaf1	apoptotic peptidase activating factor 1
	gene-ap4e1	adaptor related protein complex 4 subunit epsilon 1		gene-apmap	adipocyte plasma membrane associated protein, transcript variant X1		gene-apbb1	amyloid beta precursor protein binding family B member 1, transcript variant X2
	gene-ap4m1	adaptor related protein complex 4 subunit mu 1, transcript variant X4		gene-apo14kda	putative apolipoprotein 14kDa		gene-apbb1ip	amyloid beta precursor protein binding family B member 1 interacting protein
	gene-ap4s1	adaptor related protein complex 4 subunit sigma 1, transcript variant X1		gene-apoa4b	apolipoprotein A-I		gene-apbb2	amyloid beta precursor protein binding family B member 2, transcript variant X1
	gene-ap5b1	adaptor related protein complex 5 subunit beta 1		gene-apoc2	apolipoprotein C2		gene-apex1	apurinic/apyrimidinic endodeoxyribonuclease 1
	gene-ap5m1	adaptor related protein complex 5 subunit mu 1		gene-apom	apolipoprotein M, transcript variant X1		gene-apex2	apurinic/apyrimidinic endodeoxyribonuclease 2
	gene-ap5s1	adaptor related protein complex 5 subunit sigma 1		gene-apopt1	apoptogenic 1, mitochondrial		gene-aph1a	aph-1 homolog A, gamma-secretase subunit
	gene-ap5z1	adaptor related protein complex 5 subunit zeta 1, transcript variant X1		gene-appbp2	amyloid beta precursor protein binding protein 2		gene-api5	apoptosis inhibitor 5
	gene-apaf1	apoptotic peptidase activating factor 1		gene-appl1	adaptor protein, phosphotyrosine interacting with PH domain and leucine zipper 1, transcript variant X1		gene-apip	APAF1 interacting protein, transcript variant X2
	gene-apba1	amyloid beta precursor protein binding family A member 1, transcript variant X2		gene-appl2	adaptor protein, phosphotyrosine interacting with PH domain and leucine zipper 2		gene-aplf	aprataxin and PNKP like factor, transcript variant X1
	gene-apbb1	amyloid beta precursor protein binding family B member 1, transcript variant X2		gene-aprt	adenine phosphoribosyltransferase, transcript variant X1		gene-apln	apelin
	gene-apbb1ip	amyloid beta precursor protein binding family B member 1 interacting protein		gene-aptx	aprataxin		gene-aplp1	amyloid beta precursor like protein 1, transcript variant X1
	gene-apbb2	amyloid beta precursor protein binding family B member 2, transcript variant X1		gene-aqr	aquarius intron-binding spliceosomal factor, transcript variant X1		gene-aplp2	amyloid beta precursor like protein 2, transcript variant X1
	gene-apex1	apurinic/apyrimidinic endodeoxyribonuclease 1		gene-ar	androgen receptor		gene-apmap	adipocyte plasma membrane associated protein, transcript variant X1
	gene-apex2	apurinic/apyrimidinic endodeoxyribonuclease 2		gene-ara	androgen receptor alpha		gene-apo14kda	putative apolipoprotein 14kDa
	gene-aph1a	aph-1 homolog A, gamma-secretase subunit		gene-arap1	ArfGAP with RhoGAP domain, ankyrin repeat and PH domain 1, transcript variant X1		gene-apoa4b	apolipoprotein A-I
	gene-api5	apoptosis inhibitor 5		gene-arap3	ArfGAP with RhoGAP domain, ankyrin repeat and PH domain 3, transcript variant X1		gene-apoc2	apolipoprotein C2
	gene-apip	APAF1 interacting protein, transcript variant X2		gene-arcn1	archain 1		gene-apom	apolipoprotein M, transcript variant X1
	gene-aplf	aprataxin and PNKP like factor, transcript variant X1		gene-arel1	apoptosis resistant E3 ubiquitin protein ligase 1, transcript variant X1		gene-apopt1	apoptogenic 1, mitochondrial
	gene-apln	apelin		gene-arf1	ADP ribosylation factor 1, transcript variant X2		gene-appbp2	amyloid beta precursor protein binding protein 2
	gene-aplp1	amyloid beta precursor like protein 1, transcript variant X1		gene-arf5	ADP ribosylation factor 5		gene-appl1	adaptor protein, phosphotyrosine interacting with PH domain and leucine zipper 1, transcript variant X1
	gene-aplp2	amyloid beta precursor like protein 2, transcript variant X1		gene-arfgap1	ADP ribosylation factor GTPase activating protein 1, transcript variant X1		gene-appl2	adaptor protein, phosphotyrosine interacting with PH domain and leucine zipper 2
	gene-apmap	adipocyte plasma membrane associated protein, transcript variant X1		gene-arfgap2	ADP ribosylation factor GTPase activating protein 2, transcript variant X1		gene-aprt	adenine phosphoribosyltransferase, transcript variant X1
	gene-apo14kda	putative apolipoprotein 14kDa		gene-arfgap3	ADP ribosylation factor GTPase activating protein 3, transcript variant X1		gene-aptx	aprataxin
	gene-apoa4a	apolipoprotein A-I		gene-arfgef1	ADP ribosylation factor guanine nucleotide exchange factor 1		gene-aqp10	aquaporin 10
	gene-apoa4b	apolipoprotein A-I		gene-arfgef3	ARFGEF family member 3, transcript variant X1		gene-aqp9	aquaporin 9, transcript variant X1
	gene-apoc2	apolipoprotein C2		gene-arfip1	ADP ribosylation factor interacting protein 1, transcript variant X1		gene-aqr	aquarius intron-binding spliceosomal factor, transcript variant X1
	gene-apom	apolipoprotein M, transcript variant X1		gene-arfrp1	ADP ribosylation factor related protein 1, transcript variant X1		gene-ar	androgen receptor
	gene-apopt1	apoptogenic 1, mitochondrial		gene-arg2	arginase 2		gene-ara	androgen receptor alpha
	gene-appbp2	amyloid beta precursor protein binding protein 2		gene-arglu1	arginine and glutamate rich 1		gene-arap1	ArfGAP with RhoGAP domain, ankyrin repeat and PH domain 1, transcript variant X1
	gene-appl1	adaptor protein, phosphotyrosine interacting with PH domain and leucine zipper 1, transcript variant X1		gene-arhgap10	Rho GTPase activating protein 10, transcript variant X1		gene-arap3	ArfGAP with RhoGAP domain, ankyrin repeat and PH domain 3, transcript variant X1
	gene-appl2	adaptor protein, phosphotyrosine interacting with PH domain and leucine zipper 2		gene-arhgap12	Rho GTPase activating protein 12, transcript variant X1		gene-arcn1	archain 1
	gene-aprt	adenine phosphoribosyltransferase, transcript variant X1		gene-arhgap15	Rho GTPase activating protein 15		gene-arel1	apoptosis resistant E3 ubiquitin protein ligase 1, transcript variant X1
	gene-aptx	aprataxin		gene-arhgap18	Rho GTPase activating protein 18, transcript variant X1		gene-arf1	ADP ribosylation factor 1, transcript variant X2
	gene-aqr	aquarius intron-binding spliceosomal factor, transcript variant X1		gene-arhgap25	Rho GTPase activating protein 25		gene-arf5	ADP ribosylation factor 5
	gene-ar	androgen receptor		gene-arhgap27	Rho GTPase activating protein 27, transcript variant X1		gene-arfgap1	ADP ribosylation factor GTPase activating protein 1, transcript variant X1
	gene-ara	androgen receptor alpha		gene-arhgap29	Rho GTPase activating protein 29, transcript variant X1		gene-arfgap2	ADP ribosylation factor GTPase activating protein 2, transcript variant X1
	gene-arap1	ArfGAP with RhoGAP domain, ankyrin repeat and PH domain 1, transcript variant X1		gene-arhgap31	Rho GTPase activating protein 31		gene-arfgap3	ADP ribosylation factor GTPase activating protein 3, transcript variant X1
	gene-arap3	ArfGAP with RhoGAP domain, ankyrin repeat and PH domain 3, transcript variant X1		gene-arhgap35	Rho GTPase activating protein 35		gene-arfgef1	ADP ribosylation factor guanine nucleotide exchange factor 1
	gene-arcn1	archain 1		gene-arhgap42	Rho GTPase activating protein 42, transcript variant X1		gene-arfgef3	ARFGEF family member 3, transcript variant X1
	gene-arel1	apoptosis resistant E3 ubiquitin protein ligase 1, transcript variant X1		gene-arhgap45	Rho GTPase activating protein 45, transcript variant X1		gene-arfip1	ADP ribosylation factor interacting protein 1, transcript variant X1
	gene-arf1	ADP ribosylation factor 1, transcript variant X2		gene-arhgap5	Rho GTPase activating protein 5, transcript variant X2		gene-arfrp1	ADP ribosylation factor related protein 1, transcript variant X1
	gene-arf5	ADP ribosylation factor 5		gene-arhgap9	Rho GTPase activating protein 9, transcript variant X1		gene-arg2	arginase 2
	gene-arfgap1	ADP ribosylation factor GTPase activating protein 1, transcript variant X1		gene-arhgef1	Rho guanine nucleotide exchange factor 1, transcript variant X1		gene-arglu1	arginine and glutamate rich 1
	gene-arfgap2	ADP ribosylation factor GTPase activating protein 2, transcript variant X1		gene-arhgef10	Rho guanine nucleotide exchange factor 10, transcript variant X3		gene-arhgap10	Rho GTPase activating protein 10, transcript variant X1
	gene-arfgap3	ADP ribosylation factor GTPase activating protein 3, transcript variant X1		gene-arhgef10l	Rho guanine nucleotide exchange factor 10 like, transcript variant X1		gene-arhgap12	Rho GTPase activating protein 12, transcript variant X1
	gene-arfgef1	ADP ribosylation factor guanine nucleotide exchange factor 1		gene-arhgef11	Rho guanine nucleotide exchange factor 11, transcript variant X2		gene-arhgap15	Rho GTPase activating protein 15
	gene-arfgef3	ARFGEF family member 3, transcript variant X1		gene-arhgef12	Rho guanine nucleotide exchange factor 12, transcript variant X1		gene-arhgap18	Rho GTPase activating protein 18, transcript variant X1
	gene-arfip1	ADP ribosylation factor interacting protein 1, transcript variant X1		gene-arhgef18	Rho/Rac guanine nucleotide exchange factor 18, transcript variant X1		gene-arhgap25	Rho GTPase activating protein 25
	gene-arfrp1	ADP ribosylation factor related protein 1, transcript variant X1		gene-arhgef26	Rho guanine nucleotide exchange factor 26		gene-arhgap27	Rho GTPase activating protein 27, transcript variant X1
	gene-arg2	arginase 2		gene-arhgef28	Rho guanine nucleotide exchange factor 28, transcript variant X1		gene-arhgap29	Rho GTPase activating protein 29, transcript variant X1
	gene-arglu1	arginine and glutamate rich 1		gene-arhgef3	Rho guanine nucleotide exchange factor 3, transcript variant X1		gene-arhgap31	Rho GTPase activating protein 31
	gene-arhgap10	Rho GTPase activating protein 10, transcript variant X1		gene-arhgef37	Rho guanine nucleotide exchange factor 37, transcript variant X4		gene-arhgap35	Rho GTPase activating protein 35
	gene-arhgap12	Rho GTPase activating protein 12, transcript variant X1		gene-arhgef38	Rho guanine nucleotide exchange factor 38, transcript variant X1		gene-arhgap42	Rho GTPase activating protein 42, transcript variant X1
	gene-arhgap15	Rho GTPase activating protein 15		gene-arhgef6	Rac/Cdc42 guanine nucleotide exchange factor 6, transcript variant X1		gene-arhgap45	Rho GTPase activating protein 45, transcript variant X1
	gene-arhgap18	Rho GTPase activating protein 18, transcript variant X1		gene-arhgef7	Rho guanine nucleotide exchange factor 7, transcript variant X5		gene-arhgap5	Rho GTPase activating protein 5, transcript variant X2
	gene-arhgap25	Rho GTPase activating protein 25		gene-arid2	AT-rich interaction domain 2		gene-arhgap9	Rho GTPase activating protein 9, transcript variant X1
	gene-arhgap27	Rho GTPase activating protein 27, transcript variant X1		gene-arid4a	AT-rich interaction domain 4A, transcript variant X1		gene-arhgef1	Rho guanine nucleotide exchange factor 1, transcript variant X1
	gene-arhgap29	Rho GTPase activating protein 29, transcript variant X1		gene-arid4b	AT-rich interaction domain 4B		gene-arhgef10	Rho guanine nucleotide exchange factor 10, transcript variant X3
	gene-arhgap31	Rho GTPase activating protein 31		gene-arid5b	AT-rich interaction domain 5B		gene-arhgef10l	Rho guanine nucleotide exchange factor 10 like, transcript variant X1
	gene-arhgap35	Rho GTPase activating protein 35		gene-arih1	ariadne RBR E3 ubiquitin protein ligase 1, transcript variant X1		gene-arhgef11	Rho guanine nucleotide exchange factor 11, transcript variant X2
	gene-arhgap42	Rho GTPase activating protein 42, transcript variant X1		gene-arih2	ariadne RBR E3 ubiquitin protein ligase 2, transcript variant X3		gene-arhgef12	Rho guanine nucleotide exchange factor 12, transcript variant X1
	gene-arhgap45	Rho GTPase activating protein 45, transcript variant X1		gene-arl1	ADP ribosylation factor like GTPase 1		gene-arhgef18	Rho/Rac guanine nucleotide exchange factor 18, transcript variant X1
	gene-arhgap5	Rho GTPase activating protein 5, transcript variant X2		gene-arl13b	ADP ribosylation factor like GTPase 13B, transcript variant X1		gene-arhgef26	Rho guanine nucleotide exchange factor 26
	gene-arhgap9	Rho GTPase activating protein 9, transcript variant X1		gene-arl14ep	ADP ribosylation factor like GTPase 14 effector protein		gene-arhgef28	Rho guanine nucleotide exchange factor 28, transcript variant X1
	gene-arhgef1	Rho guanine nucleotide exchange factor 1, transcript variant X1		gene-arl15	ADP ribosylation factor like GTPase 15, transcript variant X1		gene-arhgef3	Rho guanine nucleotide exchange factor 3, transcript variant X1
	gene-arhgef10	Rho guanine nucleotide exchange factor 10, transcript variant X3		gene-arl2	ADP ribosylation factor like GTPase 2		gene-arhgef37	Rho guanine nucleotide exchange factor 37, transcript variant X4
	gene-arhgef10l	Rho guanine nucleotide exchange factor 10 like, transcript variant X1		gene-arl3	ADP ribosylation factor like GTPase 3		gene-arhgef38	Rho guanine nucleotide exchange factor 38, transcript variant X1
	gene-arhgef11	Rho guanine nucleotide exchange factor 11, transcript variant X2		gene-arl4a	ADP ribosylation factor like GTPase 4A, transcript variant X4		gene-arhgef6	Rac/Cdc42 guanine nucleotide exchange factor 6, transcript variant X1
	gene-arhgef12	Rho guanine nucleotide exchange factor 12, transcript variant X1		gene-arl4c	ADP ribosylation factor like GTPase 4C		gene-arhgef7	Rho guanine nucleotide exchange factor 7, transcript variant X5
	gene-arhgef16	Rho guanine nucleotide exchange factor 16		gene-arl5a	ADP ribosylation factor like GTPase 5A		gene-arhgef9	Cdc42 guanine nucleotide exchange factor 9, transcript variant X1
	gene-arhgef18	Rho/Rac guanine nucleotide exchange factor 18, transcript variant X1		gene-arl5b	ADP ribosylation factor like GTPase 5B		gene-arid2	AT-rich interaction domain 2
	gene-arhgef26	Rho guanine nucleotide exchange factor 26		gene-arl6ip1	ADP ribosylation factor like GTPase 6 interacting protein 1		gene-arid4a	AT-rich interaction domain 4A, transcript variant X1
	gene-arhgef28	Rho guanine nucleotide exchange factor 28, transcript variant X1		gene-arl6ip4	ADP ribosylation factor like GTPase 6 interacting protein 4		gene-arid4b	AT-rich interaction domain 4B
	gene-arhgef3	Rho guanine nucleotide exchange factor 3, transcript variant X1		gene-arl6ip5	ADP ribosylation factor like GTPase 6 interacting protein 5		gene-arid5b	AT-rich interaction domain 5B
	gene-arhgef37	Rho guanine nucleotide exchange factor 37, transcript variant X4		gene-arl6ip6	ADP ribosylation factor like GTPase 6 interacting protein 6, transcript variant X1		gene-arih1	ariadne RBR E3 ubiquitin protein ligase 1, transcript variant X1
	gene-arhgef38	Rho guanine nucleotide exchange factor 38, transcript variant X1		gene-arl9	ADP ribosylation factor like GTPase 9, transcript variant X1		gene-arih2	ariadne RBR E3 ubiquitin protein ligase 2, transcript variant X3
	gene-arhgef6	Rac/Cdc42 guanine nucleotide exchange factor 6, transcript variant X1		gene-armc1	armadillo repeat containing 1		gene-arl1	ADP ribosylation factor like GTPase 1
	gene-arhgef7	Rho guanine nucleotide exchange factor 7, transcript variant X5		gene-armc10	armadillo repeat containing 10		gene-arl13b	ADP ribosylation factor like GTPase 13B, transcript variant X1
	gene-arhgef9	Cdc42 guanine nucleotide exchange factor 9, transcript variant X1		gene-armc5	armadillo repeat containing 5		gene-arl14ep	ADP ribosylation factor like GTPase 14 effector protein
	gene-arid2	AT-rich interaction domain 2		gene-armc6	armadillo repeat containing 6		gene-arl15	ADP ribosylation factor like GTPase 15, transcript variant X1
	gene-arid4a	AT-rich interaction domain 4A, transcript variant X1		gene-armc8	armadillo repeat containing 8, transcript variant X1		gene-arl2	ADP ribosylation factor like GTPase 2
	gene-arid4b	AT-rich interaction domain 4B		gene-armh3	armadillo-like helical domain containing 3, transcript variant X1		gene-arl3	ADP ribosylation factor like GTPase 3
	gene-arid5b	AT-rich interaction domain 5B		gene-armt1	acidic residue methyltransferase 1		gene-arl4a	ADP ribosylation factor like GTPase 4A, transcript variant X4
	gene-arih1	ariadne RBR E3 ubiquitin protein ligase 1, transcript variant X1		gene-arnt2	aryl hydrocarbon receptor nuclear translocator 2, transcript variant X1		gene-arl4c	ADP ribosylation factor like GTPase 4C
	gene-arih2	ariadne RBR E3 ubiquitin protein ligase 2, transcript variant X3		gene-arntl	aryl hydrocarbon receptor nuclear translocator like, transcript variant X1		gene-arl5a	ADP ribosylation factor like GTPase 5A
	gene-arl1	ADP ribosylation factor like GTPase 1		gene-arpc1a	actin related protein 2/3 complex subunit 1A, transcript variant X1		gene-arl5b	ADP ribosylation factor like GTPase 5B
	gene-arl10	ADP ribosylation factor like GTPase 10		gene-arpc2	actin related protein 2/3 complex subunit 2		gene-arl6ip1	ADP ribosylation factor like GTPase 6 interacting protein 1
	gene-arl13b	ADP ribosylation factor like GTPase 13B, transcript variant X1		gene-arpc3	actin related protein 2/3 complex subunit 3		gene-arl6ip4	ADP ribosylation factor like GTPase 6 interacting protein 4
	gene-arl14ep	ADP ribosylation factor like GTPase 14 effector protein		gene-arpin	actin related protein 2/3 complex inhibitor		gene-arl6ip5	ADP ribosylation factor like GTPase 6 interacting protein 5
	gene-arl15	ADP ribosylation factor like GTPase 15, transcript variant X1		gene-arpp19	cAMP regulated phosphoprotein 19		gene-arl6ip6	ADP ribosylation factor like GTPase 6 interacting protein 6, transcript variant X1
	gene-arl2	ADP ribosylation factor like GTPase 2		gene-arpp21	cAMP regulated phosphoprotein 21, transcript variant X1		gene-armc1	armadillo repeat containing 1
	gene-arl3	ADP ribosylation factor like GTPase 3		gene-arrdc2	arrestin domain containing 2, transcript variant X1		gene-armc10	armadillo repeat containing 10
	gene-arl4a	ADP ribosylation factor like GTPase 4A, transcript variant X4		gene-arrdc3	arrestin domain containing 3, transcript variant X1		gene-armc5	armadillo repeat containing 5
	gene-arl4c	ADP ribosylation factor like GTPase 4C		gene-arsb	arylsulfatase B		gene-armc6	armadillo repeat containing 6
	gene-arl5a	ADP ribosylation factor like GTPase 5A		gene-arsg	arylsulfatase G, transcript variant X3		gene-armc8	armadillo repeat containing 8, transcript variant X1
	gene-arl5b	ADP ribosylation factor like GTPase 5B		gene-arsk	arylsulfatase family member K		gene-armh3	armadillo-like helical domain containing 3, transcript variant X1
	gene-arl6ip1	ADP ribosylation factor like GTPase 6 interacting protein 1		gene-arvcf	ARVCF, delta catenin family member, transcript variant X1		gene-arnt2	aryl hydrocarbon receptor nuclear translocator 2, transcript variant X1
	gene-arl6ip4	ADP ribosylation factor like GTPase 6 interacting protein 4		gene-arx	aristaless related homeobox		gene-arntl	aryl hydrocarbon receptor nuclear translocator like, transcript variant X1
	gene-arl6ip5	ADP ribosylation factor like GTPase 6 interacting protein 5		gene-as3mt	arsenite methyltransferase		gene-arpc1a	actin related protein 2/3 complex subunit 1A, transcript variant X1
	gene-arl6ip6	ADP ribosylation factor like GTPase 6 interacting protein 6, transcript variant X1		gene-asah1	N-acylsphingosine amidohydrolase 1		gene-arpc2	actin related protein 2/3 complex subunit 2
	gene-armc1	armadillo repeat containing 1		gene-asap2	ArfGAP with SH3 domain, ankyrin repeat and PH domain 2, transcript variant X1		gene-arpc3	actin related protein 2/3 complex subunit 3
	gene-armc10	armadillo repeat containing 10		gene-asb4	ankyrin repeat and SOCS box containing 4		gene-arpc5	actin related protein 2/3 complex subunit 5
	gene-armc2	armadillo repeat containing 2, transcript variant X1		gene-asb6	ankyrin repeat and SOCS box containing 6, transcript variant X1		gene-arpin	actin related protein 2/3 complex inhibitor
	gene-armc5	armadillo repeat containing 5		gene-asb8	ankyrin repeat and SOCS box containing 8, transcript variant X2		gene-arpp19	cAMP regulated phosphoprotein 19
	gene-armc6	armadillo repeat containing 6		gene-ascc1	activating signal cointegrator 1 complex subunit 1, transcript variant X2		gene-arpp21	cAMP regulated phosphoprotein 21, transcript variant X1
	gene-armc8	armadillo repeat containing 8, transcript variant X1		gene-ascc2	activating signal cointegrator 1 complex subunit 2		gene-arrdc1	arrestin domain containing 1
	gene-armh3	armadillo-like helical domain containing 3, transcript variant X1		gene-ascc3	activating signal cointegrator 1 complex subunit 3, transcript variant X1		gene-arrdc2	arrestin domain containing 2, transcript variant X1
	gene-armt1	acidic residue methyltransferase 1		gene-asdurf	ASNSD1 upstream reading frame		gene-arrdc3	arrestin domain containing 3, transcript variant X1
	gene-arnt2	aryl hydrocarbon receptor nuclear translocator 2, transcript variant X1		gene-ash1l	ASH1 like histone lysine methyltransferase, transcript variant X1		gene-arsb	arylsulfatase B
	gene-arntl	aryl hydrocarbon receptor nuclear translocator like, transcript variant X1		gene-ash2l	ASH2 like, histone lysine methyltransferase complex subunit, transcript variant X1		gene-arsg	arylsulfatase G, transcript variant X3
	gene-arpc1a	actin related protein 2/3 complex subunit 1A, transcript variant X1		gene-asl	argininosuccinate lyase		gene-arsk	arylsulfatase family member K
	gene-arpc2	actin related protein 2/3 complex subunit 2		gene-asmtl	acetylserotonin O-methyltransferase like		gene-arvcf	ARVCF, delta catenin family member, transcript variant X1
	gene-arpc3	actin related protein 2/3 complex subunit 3		gene-asna1	arsA arsenite transporter, ATP-binding, homolog 1 (bacterial)		gene-arx	aristaless related homeobox
	gene-arpc5	actin related protein 2/3 complex subunit 5		gene-asns	asparagine synthetase (glutamine-hydrolyzing), transcript variant X1		gene-as3mt	arsenite methyltransferase
	gene-arpin	actin related protein 2/3 complex inhibitor		gene-asnsd1	asparagine synthetase domain containing 1		gene-asah1	N-acylsphingosine amidohydrolase 1
	gene-arpp19	cAMP regulated phosphoprotein 19		gene-aspa	aspartoacylase		gene-asap2	ArfGAP with SH3 domain, ankyrin repeat and PH domain 2, transcript variant X1
	gene-arpp21	cAMP regulated phosphoprotein 21, transcript variant X1		gene-aspdh	aspartate dehydrogenase domain containing		gene-asb4	ankyrin repeat and SOCS box containing 4
	gene-arrdc1	arrestin domain containing 1		gene-aspg	asparaginase, transcript variant X1		gene-asb6	ankyrin repeat and SOCS box containing 6, transcript variant X1
	gene-arrdc2	arrestin domain containing 2, transcript variant X1		gene-aspm	abnormal spindle microtubule assembly, transcript variant X1		gene-asb7	ankyrin repeat and SOCS box containing 7, transcript variant X1
	gene-arrdc3	arrestin domain containing 3, transcript variant X1		gene-aspscr1	ASPSCR1, UBX domain containing tether for SLC2A4		gene-asb8	ankyrin repeat and SOCS box containing 8, transcript variant X2
	gene-arsb	arylsulfatase B		gene-asrgl1	asparaginase like 1		gene-ascc1	activating signal cointegrator 1 complex subunit 1, transcript variant X2
	gene-arsg	arylsulfatase G, transcript variant X3		gene-ass1	argininosuccinate synthase 1		gene-ascc2	activating signal cointegrator 1 complex subunit 2
	gene-arsk	arylsulfatase family member K		gene-aste1	asteroid homolog 1, transcript variant X1		gene-ascc3	activating signal cointegrator 1 complex subunit 3, transcript variant X1
	gene-arvcf	ARVCF, delta catenin family member, transcript variant X1		gene-atad1	ATPase family, AAA domain containing 1		gene-asdurf	ASNSD1 upstream reading frame
	gene-arx	aristaless related homeobox		gene-atad2	ATPase family, AAA domain containing 2, transcript variant X2		gene-ash1l	ASH1 like histone lysine methyltransferase, transcript variant X1
	gene-as3mt	arsenite methyltransferase		gene-atad2b	ATPase family, AAA domain containing 2B, transcript variant X1		gene-ash2l	ASH2 like, histone lysine methyltransferase complex subunit, transcript variant X1
	gene-asah1	N-acylsphingosine amidohydrolase 1		gene-atad3a	ATPase family, AAA domain containing 3A		gene-asl	argininosuccinate lyase
	gene-asap2	ArfGAP with SH3 domain, ankyrin repeat and PH domain 2, transcript variant X1		gene-ate1	arginyltransferase 1, transcript variant X1		gene-asmtl	acetylserotonin O-methyltransferase like
	gene-asb4	ankyrin repeat and SOCS box containing 4		gene-atf2	activating transcription factor 2, transcript variant X3		gene-asna1	arsA arsenite transporter, ATP-binding, homolog 1 (bacterial)
	gene-asb6	ankyrin repeat and SOCS box containing 6, transcript variant X1		gene-atf3	activating transcription factor 3		gene-asns	asparagine synthetase (glutamine-hydrolyzing), transcript variant X1
	gene-asb7	ankyrin repeat and SOCS box containing 7, transcript variant X1		gene-atf4	activating transcription factor 4, transcript variant X1		gene-asnsd1	asparagine synthetase domain containing 1
	gene-asb8	ankyrin repeat and SOCS box containing 8, transcript variant X2		gene-atf6	activating transcription factor 6		gene-aspa	aspartoacylase
	gene-ascc1	activating signal cointegrator 1 complex subunit 1, transcript variant X2		gene-atf7	activating transcription factor 7, transcript variant X1		gene-aspdh	aspartate dehydrogenase domain containing
	gene-ascc2	activating signal cointegrator 1 complex subunit 2		gene-atf7ip	activating transcription factor 7 interacting protein, transcript variant X1		gene-aspg	asparaginase, transcript variant X1
	gene-ascc3	activating signal cointegrator 1 complex subunit 3, transcript variant X1		gene-atg101	autophagy related 101		gene-aspm	abnormal spindle microtubule assembly, transcript variant X1
	gene-asdurf	ASNSD1 upstream reading frame		gene-atg12	autophagy related 12		gene-aspscr1	ASPSCR1, UBX domain containing tether for SLC2A4
	gene-ash1l	ASH1 like histone lysine methyltransferase, transcript variant X1		gene-atg13	autophagy related 13, transcript variant X1		gene-asrgl1	asparaginase like 1
	gene-ash2l	ASH2 like, histone lysine methyltransferase complex subunit, transcript variant X1		gene-atg14	autophagy related 14		gene-ass1	argininosuccinate synthase 1
	gene-asl	argininosuccinate lyase		gene-atg16l1	autophagy related 16 like 1, transcript variant X1		gene-aste1	asteroid homolog 1, transcript variant X1
	gene-asmtl	acetylserotonin O-methyltransferase like		gene-atg16l2	autophagy related 16 like 2, transcript variant X1		gene-atad1	ATPase family, AAA domain containing 1
	gene-asna1	arsA arsenite transporter, ATP-binding, homolog 1 (bacterial)		gene-atg2a	autophagy related 2A		gene-atad2	ATPase family, AAA domain containing 2, transcript variant X2
	gene-asns	asparagine synthetase (glutamine-hydrolyzing), transcript variant X1		gene-atg2b	autophagy related 2B, transcript variant X1		gene-atad2b	ATPase family, AAA domain containing 2B, transcript variant X1
	gene-asnsd1	asparagine synthetase domain containing 1		gene-atg3	autophagy related 3		gene-atad3a	ATPase family, AAA domain containing 3A
	gene-aspa	aspartoacylase		gene-atg4b	autophagy related 4B cysteine peptidase		gene-atad5	ATPase family, AAA domain containing 5, transcript variant X1
	gene-aspdh	aspartate dehydrogenase domain containing		gene-atg4d	autophagy related 4D cysteine peptidase		gene-ate1	arginyltransferase 1, transcript variant X1
	gene-aspg	asparaginase, transcript variant X1		gene-atg5	autophagy related 5, transcript variant X1		gene-atf2	activating transcription factor 2, transcript variant X3
	gene-asphd2	aspartate beta-hydroxylase domain containing 2, transcript variant X2		gene-atg7	autophagy related 7, transcript variant X1		gene-atf3	activating transcription factor 3
	gene-aspm	abnormal spindle microtubule assembly, transcript variant X1		gene-atic	5-aminoimidazole-4-carboxamide ribonucleotide formyltransferase/IMP cyclohydrolase		gene-atf4	activating transcription factor 4, transcript variant X1
	gene-aspscr1	ASPSCR1, UBX domain containing tether for SLC2A4		gene-atm	ATM serine/threonine kinase		gene-atf6	activating transcription factor 6
	gene-asrgl1	asparaginase like 1		gene-atmin	ATM interactor, transcript variant X1		gene-atf7	activating transcription factor 7, transcript variant X1
	gene-ass1	argininosuccinate synthase 1		gene-atox1	antioxidant 1 copper chaperone, transcript variant X1		gene-atf7ip	activating transcription factor 7 interacting protein, transcript variant X1
	gene-aste1	asteroid homolog 1, transcript variant X1		gene-atp10a	ATPase phospholipid transporting 10A (putative), transcript variant X1		gene-atf7ip2	activating transcription factor 7 interacting protein 2, transcript variant X3
	gene-atad1	ATPase family, AAA domain containing 1		gene-atp10d	ATPase phospholipid transporting 10D (putative), transcript variant X1		gene-atg101	autophagy related 101
	gene-atad2	ATPase family, AAA domain containing 2, transcript variant X2		gene-atp11b	ATPase phospholipid transporting 11B (putative), transcript variant X1		gene-atg12	autophagy related 12
	gene-atad2b	ATPase family, AAA domain containing 2B, transcript variant X1		gene-atp11c	ATPase phospholipid transporting 11C, transcript variant X2		gene-atg13	autophagy related 13, transcript variant X1
	gene-atad3a	ATPase family, AAA domain containing 3A		gene-atp13a1	ATPase 13A1		gene-atg14	autophagy related 14
	gene-ate1	arginyltransferase 1, transcript variant X1		gene-atp13a2	ATPase cation transporting 13A2, transcript variant X1		gene-atg16l1	autophagy related 16 like 1, transcript variant X1
	gene-atf2	activating transcription factor 2, transcript variant X3		gene-atp13a3	ATPase 13A3, transcript variant X1		gene-atg16l2	autophagy related 16 like 2, transcript variant X1
	gene-atf3	activating transcription factor 3		gene-atp23	ATP23 metallopeptidase and ATP synthase assembly factor homolog		gene-atg2a	autophagy related 2A
	gene-atf4	activating transcription factor 4, transcript variant X1		gene-atp2a3	ATPase sarcoplasmic/endoplasmic reticulum Ca2+ transporting 3, transcript variant X1		gene-atg2b	autophagy related 2B, transcript variant X1
	gene-atf6	activating transcription factor 6		gene-atp2b1	ATPase plasma membrane Ca2+ transporting 1, transcript variant X1		gene-atg3	autophagy related 3
	gene-atf7	activating transcription factor 7, transcript variant X1		gene-atp5f1a	ATP synthase F1 subunit alpha, transcript variant X1		gene-atg4b	autophagy related 4B cysteine peptidase
	gene-atf7ip	activating transcription factor 7 interacting protein, transcript variant X1		gene-atp5f1c	ATP synthase F1 subunit gamma, transcript variant X2		gene-atg4c	autophagy related 4C cysteine peptidase
	gene-atf7ip2	activating transcription factor 7 interacting protein 2, transcript variant X3		gene-atp5f1d	ATP synthase F1 subunit delta		gene-atg4d	autophagy related 4D cysteine peptidase
	gene-atg101	autophagy related 101		gene-atp5f1e	ATP synthase F1 subunit epsilon		gene-atg5	autophagy related 5, transcript variant X1
	gene-atg12	autophagy related 12		gene-atp5if1	ATP synthase inhibitory factor subunit 1		gene-atg7	autophagy related 7, transcript variant X1
	gene-atg13	autophagy related 13, transcript variant X1		gene-atp5mc3	ATP synthase membrane subunit c locus 3, transcript variant X2		gene-atic	5-aminoimidazole-4-carboxamide ribonucleotide formyltransferase/IMP cyclohydrolase
	gene-atg14	autophagy related 14		gene-atp5md	ATP synthase membrane subunit DAPIT		gene-atmin	ATM interactor, transcript variant X1
	gene-atg16l1	autophagy related 16 like 1, transcript variant X1		gene-atp5mf	ATP synthase membrane subunit f		gene-atox1	antioxidant 1 copper chaperone, transcript variant X1
	gene-atg16l2	autophagy related 16 like 2, transcript variant X1		gene-atp5mpl	ATP synthase membrane subunit 6.8PL		gene-atp10a	ATPase phospholipid transporting 10A (putative), transcript variant X1
	gene-atg2a	autophagy related 2A		gene-atp5pb	ATP synthase peripheral stalk-membrane subunit b		gene-atp10d	ATPase phospholipid transporting 10D (putative), transcript variant X1
	gene-atg2b	autophagy related 2B, transcript variant X1		gene-atp5pd	ATP synthase peripheral stalk subunit d		gene-atp11b	ATPase phospholipid transporting 11B (putative), transcript variant X1
	gene-atg3	autophagy related 3		gene-atp5pf	ATP synthase peripheral stalk subunit F6		gene-atp11c	ATPase phospholipid transporting 11C, transcript variant X2
	gene-atg4b	autophagy related 4B cysteine peptidase		gene-atp5po	ATP synthase peripheral stalk subunit OSCP		gene-atp13a1	ATPase 13A1
	gene-atg4c	autophagy related 4C cysteine peptidase		gene-atp5s	ATP synthase, H+ transporting, mitochondrial Fo complex subunit s (factor B)		gene-atp13a2	ATPase cation transporting 13A2, transcript variant X1
	gene-atg4d	autophagy related 4D cysteine peptidase		gene-ATP6	ATP synthase F0 subunit 6		gene-atp13a3	ATPase 13A3, transcript variant X1
	gene-atg5	autophagy related 5, transcript variant X1		gene-atp6ap1	ATPase H+ transporting accessory protein 1		gene-atp23	ATP23 metallopeptidase and ATP synthase assembly factor homolog
	gene-atg7	autophagy related 7, transcript variant X1		gene-atp6ap2	ATPase H+ transporting accessory protein 2		gene-atp2a3	ATPase sarcoplasmic/endoplasmic reticulum Ca2+ transporting 3, transcript variant X1
	gene-atic	5-aminoimidazole-4-carboxamide ribonucleotide formyltransferase/IMP cyclohydrolase		gene-atp6v0a2	ATPase H+ transporting V0 subunit a2		gene-atp2b1	ATPase plasma membrane Ca2+ transporting 1, transcript variant X1
	gene-atmin	ATM interactor, transcript variant X1		gene-atp6v0b	ATPase H+ transporting V0 subunit b		gene-atp5f1a	ATP synthase F1 subunit alpha, transcript variant X1
	gene-atox1	antioxidant 1 copper chaperone, transcript variant X1		gene-atp6v0e1	ATPase H+ transporting V0 subunit e1, transcript variant X2		gene-atp5f1c	ATP synthase F1 subunit gamma, transcript variant X2
	gene-atp10a	ATPase phospholipid transporting 10A (putative), transcript variant X1		gene-atp6v1a	ATPase H+ transporting V1 subunit A		gene-atp5f1d	ATP synthase F1 subunit delta
	gene-atp10d	ATPase phospholipid transporting 10D (putative), transcript variant X1		gene-atp6v1c1	ATPase H+ transporting V1 subunit C1, transcript variant X2		gene-atp5f1e	ATP synthase F1 subunit epsilon
	gene-atp11b	ATPase phospholipid transporting 11B (putative), transcript variant X1		gene-atp6v1d	ATPase H+ transporting V1 subunit D		gene-atp5if1	ATP synthase inhibitory factor subunit 1
	gene-atp11c	ATPase phospholipid transporting 11C, transcript variant X2		gene-atp6v1e1	ATPase H+ transporting V1 subunit E1, transcript variant X1		gene-atp5mc3	ATP synthase membrane subunit c locus 3, transcript variant X2
	gene-atp13a1	ATPase 13A1		gene-atp6v1f	ATPase H+ transporting V1 subunit F		gene-atp5md	ATP synthase membrane subunit DAPIT
	gene-atp13a2	ATPase cation transporting 13A2, transcript variant X1		gene-atp6v1g1	ATPase H+ transporting V1 subunit G1		gene-atp5mf	ATP synthase membrane subunit f
	gene-atp13a3	ATPase 13A3, transcript variant X1		gene-atp6v1h	ATPase H+ transporting V1 subunit H, transcript variant X1		gene-atp5mpl	ATP synthase membrane subunit 6.8PL
	gene-atp23	ATP23 metallopeptidase and ATP synthase assembly factor homolog		gene-atp7a	ATPase copper transporting alpha		gene-atp5pb	ATP synthase peripheral stalk-membrane subunit b
	gene-atp2a3	ATPase sarcoplasmic/endoplasmic reticulum Ca2+ transporting 3, transcript variant X1		gene-ATP8	ATP synthase F0 subunit 8		gene-atp5pd	ATP synthase peripheral stalk subunit d
	gene-atp2b1	ATPase plasma membrane Ca2+ transporting 1, transcript variant X1		gene-atp8a2	ATPase phospholipid transporting 8A2, transcript variant X1		gene-atp5pf	ATP synthase peripheral stalk subunit F6
	gene-atp5f1a	ATP synthase F1 subunit alpha, transcript variant X1		gene-atp9a	ATPase phospholipid transporting 9A (putative)		gene-atp5po	ATP synthase peripheral stalk subunit OSCP
	gene-atp5f1c	ATP synthase F1 subunit gamma, transcript variant X2		gene-atp9b	ATPase phospholipid transporting 9B (putative), transcript variant X1		gene-atp5s	ATP synthase, H+ transporting, mitochondrial Fo complex subunit s (factor B)
	gene-atp5f1d	ATP synthase F1 subunit delta		gene-atpaf1	ATP synthase mitochondrial F1 complex assembly factor 1		gene-ATP6	ATP synthase F0 subunit 6
	gene-atp5f1e	ATP synthase F1 subunit epsilon		gene-atpaf2	ATP synthase mitochondrial F1 complex assembly factor 2, transcript variant X1		gene-atp6ap1	ATPase H+ transporting accessory protein 1
	gene-atp5if1	ATP synthase inhibitory factor subunit 1		gene-atr	ATR serine/threonine kinase, transcript variant X1		gene-atp6ap2	ATPase H+ transporting accessory protein 2
	gene-atp5mc3	ATP synthase membrane subunit c locus 3, transcript variant X2		gene-atraid	all-trans retinoic acid induced differentiation factor		gene-atp6v0a2	ATPase H+ transporting V0 subunit a2
	gene-atp5md	ATP synthase membrane subunit DAPIT		gene-atrip	ATR interacting protein, transcript variant X2		gene-atp6v0b	ATPase H+ transporting V0 subunit b
	gene-atp5mf	ATP synthase membrane subunit f		gene-atrn	attractin, transcript variant X1		gene-atp6v0e1	ATPase H+ transporting V0 subunit e1, transcript variant X2
	gene-atp5mpl	ATP synthase membrane subunit 6.8PL		gene-atrnl1	attractin like 1		gene-atp6v1a	ATPase H+ transporting V1 subunit A
	gene-atp5pb	ATP synthase peripheral stalk-membrane subunit b		gene-atrx	ATRX, chromatin remodeler, transcript variant X1		gene-atp6v1c1	ATPase H+ transporting V1 subunit C1, transcript variant X2
	gene-atp5pd	ATP synthase peripheral stalk subunit d		gene-atxn1	ataxin 1, transcript variant X2		gene-atp6v1d	ATPase H+ transporting V1 subunit D
	gene-atp5pf	ATP synthase peripheral stalk subunit F6		gene-atxn10	ataxin 10, transcript variant X1		gene-atp6v1e1	ATPase H+ transporting V1 subunit E1, transcript variant X1
	gene-atp5po	ATP synthase peripheral stalk subunit OSCP		gene-atxn1l	ataxin 1 like		gene-atp6v1f	ATPase H+ transporting V1 subunit F
	gene-atp5s	ATP synthase, H+ transporting, mitochondrial Fo complex subunit s (factor B)		gene-atxn2	ataxin 2, transcript variant X1		gene-atp6v1g1	ATPase H+ transporting V1 subunit G1
	gene-ATP6	ATP synthase F0 subunit 6		gene-atxn2l	ataxin 2 like		gene-atp6v1h	ATPase H+ transporting V1 subunit H, transcript variant X1
	gene-atp6ap1	ATPase H+ transporting accessory protein 1		gene-atxn7	ataxin 7, transcript variant X1		gene-atp7a	ATPase copper transporting alpha
	gene-atp6ap2	ATPase H+ transporting accessory protein 2		gene-atxn7l3	ataxin 7 like 3, transcript variant X1		gene-ATP8	ATP synthase F0 subunit 8
	gene-atp6v0a2	ATPase H+ transporting V0 subunit a2		gene-aup1	AUP1, lipid droplet regulating VLDL assembly factor		gene-atp8a2	ATPase phospholipid transporting 8A2, transcript variant X1
	gene-atp6v0b	ATPase H+ transporting V0 subunit b		gene-aurkaip1	aurora kinase A interacting protein 1, transcript variant X2		gene-atp9a	ATPase phospholipid transporting 9A (putative)
	gene-atp6v0e1	ATPase H+ transporting V0 subunit e1, transcript variant X2		gene-aven	apoptosis and caspase activation inhibitor		gene-atp9b	ATPase phospholipid transporting 9B (putative), transcript variant X1
	gene-atp6v1a	ATPase H+ transporting V1 subunit A		gene-avpi1	arginine vasopressin induced 1, transcript variant X2		gene-atpaf1	ATP synthase mitochondrial F1 complex assembly factor 1
	gene-atp6v1c1	ATPase H+ transporting V1 subunit C1, transcript variant X2		gene-azi2	5-azacytidine induced 2, transcript variant X1		gene-atpaf2	ATP synthase mitochondrial F1 complex assembly factor 2, transcript variant X1
	gene-atp6v1d	ATPase H+ transporting V1 subunit D		gene-azin1	antizyme inhibitor 1, transcript variant X2		gene-atraid	all-trans retinoic acid induced differentiation factor
	gene-atp6v1e1	ATPase H+ transporting V1 subunit E1, transcript variant X1		gene-b3galt6	beta-1,3-galactosyltransferase 6		gene-atrip	ATR interacting protein, transcript variant X2
	gene-atp6v1f	ATPase H+ transporting V1 subunit F		gene-b3gnt2	UDP-GlcNAc:betaGal beta-1,3-N-acetylglucosaminyltransferase 2, transcript variant X2		gene-atrn	attractin, transcript variant X1
	gene-atp6v1g1	ATPase H+ transporting V1 subunit G1		gene-b3gnt3	UDP-GlcNAc:betaGal beta-1,3-N-acetylglucosaminyltransferase 3, transcript variant X1		gene-atrnl1	attractin like 1
	gene-atp6v1h	ATPase H+ transporting V1 subunit H, transcript variant X1		gene-b3gnt9	UDP-GlcNAc:betaGal beta-1,3-N-acetylglucosaminyltransferase 9, transcript variant X1		gene-atrx	ATRX, chromatin remodeler, transcript variant X1
	gene-atp7a	ATPase copper transporting alpha		gene-b3gntl1	UDP-GlcNAc:betaGal beta-1,3-N-acetylglucosaminyltransferase like 1		gene-atxn1	ataxin 1, transcript variant X2
	gene-ATP8	ATP synthase F0 subunit 8		gene-b4galnt1	beta-1,4-N-acetyl-galactosaminyltransferase 1, transcript variant X1		gene-atxn10	ataxin 10, transcript variant X1
	gene-atp8a2	ATPase phospholipid transporting 8A2, transcript variant X1		gene-b4galt7	beta-1,4-galactosyltransferase 7		gene-atxn1l	ataxin 1 like
	gene-atp9a	ATPase phospholipid transporting 9A (putative)		gene-babam1	BRISC and BRCA1 A complex member 1		gene-atxn2	ataxin 2, transcript variant X1
	gene-atp9b	ATPase phospholipid transporting 9B (putative), transcript variant X1		gene-babam2	BRISC and BRCA1 A complex member 2, transcript variant X2		gene-atxn2l	ataxin 2 like
	gene-atpaf1	ATP synthase mitochondrial F1 complex assembly factor 1		gene-bad	BCL2 associated agonist of cell death		gene-atxn7	ataxin 7, transcript variant X1
	gene-atpaf2	ATP synthase mitochondrial F1 complex assembly factor 2, transcript variant X1		gene-bag1	BCL2 associated athanogene 1		gene-atxn7l3	ataxin 7 like 3, transcript variant X1
	gene-atr	ATR serine/threonine kinase, transcript variant X1		gene-bag2	BCL2 associated athanogene 2		gene-aup1	AUP1, lipid droplet regulating VLDL assembly factor
	gene-atraid	all-trans retinoic acid induced differentiation factor		gene-bag3	BCL2 associated athanogene 3		gene-aurkaip1	aurora kinase A interacting protein 1, transcript variant X2
	gene-atrip	ATR interacting protein, transcript variant X2		gene-bag4	BCL2 associated athanogene 4		gene-aven	apoptosis and caspase activation inhibitor
	gene-atrn	attractin, transcript variant X1		gene-bag5	BCL2 associated athanogene 5, transcript variant X1		gene-avl9	AVL9 cell migration associated
	gene-atrnl1	attractin like 1		gene-bag6	BCL2 associated athanogene 6, transcript variant X1		gene-avpi1	arginine vasopressin induced 1, transcript variant X2
	gene-atrx	ATRX, chromatin remodeler, transcript variant X1		gene-bahcc1	BAH domain and coiled-coil containing 1, transcript variant X1		gene-avpr1a	arginine vasopressin receptor 1A, transcript variant X1
	gene-atxn1	ataxin 1, transcript variant X2		gene-bahd1	bromo adjacent homology domain containing 1		gene-axl	AXL receptor tyrosine kinase, transcript variant X1
	gene-atxn10	ataxin 10, transcript variant X1		gene-baiap2l1	BAI1 associated protein 2 like 1, transcript variant X1		gene-azi2	5-azacytidine induced 2, transcript variant X1
	gene-atxn1l	ataxin 1 like		gene-bambi	BMP and activin membrane bound inhibitor		gene-azin1	antizyme inhibitor 1, transcript variant X2
	gene-atxn2	ataxin 2, transcript variant X1		gene-banf1	barrier to autointegration factor 1, transcript variant X1		gene-b3galt6	beta-1,3-galactosyltransferase 6
	gene-atxn2l	ataxin 2 like		gene-bap1	BRCA1 associated protein 1, transcript variant X1		gene-b3gnt2	UDP-GlcNAc:betaGal beta-1,3-N-acetylglucosaminyltransferase 2, transcript variant X2
	gene-atxn7	ataxin 7, transcript variant X1		gene-basp1	brain abundant membrane attached signal protein 1		gene-b3gnt3	UDP-GlcNAc:betaGal beta-1,3-N-acetylglucosaminyltransferase 3, transcript variant X1
	gene-atxn7l3	ataxin 7 like 3, transcript variant X1		gene-batf	basic leucine zipper ATF-like transcription factor		gene-b3gnt5	UDP-GlcNAc:betaGal beta-1,3-N-acetylglucosaminyltransferase 5, transcript variant X1
	gene-aup1	AUP1, lipid droplet regulating VLDL assembly factor		gene-baz1a	bromodomain adjacent to zinc finger domain 1A, transcript variant X1		gene-b3gnt9	UDP-GlcNAc:betaGal beta-1,3-N-acetylglucosaminyltransferase 9, transcript variant X1
	gene-aurkaip1	aurora kinase A interacting protein 1, transcript variant X2		gene-baz1b	bromodomain adjacent to zinc finger domain 1B, transcript variant X1		gene-b4galnt1	beta-1,4-N-acetyl-galactosaminyltransferase 1, transcript variant X1
	gene-aven	apoptosis and caspase activation inhibitor		gene-baz2a	bromodomain adjacent to zinc finger domain 2A		gene-b4galnt4	beta-1,4-N-acetyl-galactosaminyltransferase 4
	gene-avl9	AVL9 cell migration associated		gene-baz2b	bromodomain adjacent to zinc finger domain 2B, transcript variant X1		gene-b4galt4	beta-1,4-galactosyltransferase 4
	gene-avpi1	arginine vasopressin induced 1, transcript variant X2		gene-bbip1	BBSome interacting protein 1		gene-b4galt7	beta-1,4-galactosyltransferase 7
	gene-avpr1a	arginine vasopressin receptor 1A, transcript variant X1		gene-bbox1	gamma-butyrobetaine hydroxylase 1, transcript variant X2		gene-babam1	BRISC and BRCA1 A complex member 1
	gene-axl	AXL receptor tyrosine kinase, transcript variant X1		gene-bbs1	Bardet-Biedl syndrome 1, transcript variant X3		gene-babam2	BRISC and BRCA1 A complex member 2, transcript variant X2
	gene-azi2	5-azacytidine induced 2, transcript variant X1		gene-bbx	BBX, HMG-box containing, transcript variant X2		gene-bad	BCL2 associated agonist of cell death
	gene-azin1	antizyme inhibitor 1, transcript variant X2		gene-bcam	basal cell adhesion molecule (Lutheran blood group), transcript variant X1		gene-bag1	BCL2 associated athanogene 1
	gene-b3galt6	beta-1,3-galactosyltransferase 6		gene-bcap29	B cell receptor associated protein 29, transcript variant X2		gene-bag2	BCL2 associated athanogene 2
	gene-b3gnt2	UDP-GlcNAc:betaGal beta-1,3-N-acetylglucosaminyltransferase 2, transcript variant X2		gene-bcap31	B cell receptor associated protein 31		gene-bag3	BCL2 associated athanogene 3
	gene-b3gnt3	UDP-GlcNAc:betaGal beta-1,3-N-acetylglucosaminyltransferase 3, transcript variant X1		gene-bcar1	BCAR1, Cas family scaffold protein, transcript variant X1		gene-bag4	BCL2 associated athanogene 4
	gene-b3gnt9	UDP-GlcNAc:betaGal beta-1,3-N-acetylglucosaminyltransferase 9, transcript variant X1		gene-bcar3	BCAR3, NSP family adaptor protein, transcript variant X2		gene-bag5	BCL2 associated athanogene 5, transcript variant X1
	gene-b4galnt1	beta-1,4-N-acetyl-galactosaminyltransferase 1, transcript variant X1		gene-bcas2	BCAS2, pre-mRNA processing factor		gene-bag6	BCL2 associated athanogene 6, transcript variant X1
	gene-b4galnt4	beta-1,4-N-acetyl-galactosaminyltransferase 4		gene-bcas3	BCAS3, microtubule associated cell migration factor, transcript variant X1		gene-bahcc1	BAH domain and coiled-coil containing 1, transcript variant X1
	gene-b4galt4	beta-1,4-galactosyltransferase 4		gene-bccip	BRCA2 and CDKN1A interacting protein		gene-bahd1	bromo adjacent homology domain containing 1
	gene-b4galt7	beta-1,4-galactosyltransferase 7		gene-bcdin3d	BCDIN3 domain containing RNA methyltransferase, transcript variant X1		gene-baiap2l1	BAI1 associated protein 2 like 1, transcript variant X1
	gene-babam1	BRISC and BRCA1 A complex member 1		gene-bckdha	branched chain keto acid dehydrogenase E1, alpha polypeptide		gene-bambi	BMP and activin membrane bound inhibitor
	gene-babam2	BRISC and BRCA1 A complex member 2, transcript variant X2		gene-bckdhb	branched chain keto acid dehydrogenase E1 subunit beta		gene-banf1	barrier to autointegration factor 1, transcript variant X1
	gene-bad	BCL2 associated agonist of cell death		gene-bckdk	branched chain ketoacid dehydrogenase kinase		gene-banp	BTG3 associated nuclear protein, transcript variant X1
	gene-bag1	BCL2 associated athanogene 1		gene-bcl2	BCL2, apoptosis regulator		gene-bap1	BRCA1 associated protein 1, transcript variant X1
	gene-bag2	BCL2 associated athanogene 2		gene-bcl2l1	BCL2 like 1, transcript variant X2		gene-basp1	brain abundant membrane attached signal protein 1
	gene-bag3	BCL2 associated athanogene 3		gene-bcl2l11	BCL2 like 11		gene-batf	basic leucine zipper ATF-like transcription factor
	gene-bag4	BCL2 associated athanogene 4		gene-bcl3	B cell CLL/lymphoma 3, transcript variant X2		gene-baz1a	bromodomain adjacent to zinc finger domain 1A, transcript variant X1
	gene-bag5	BCL2 associated athanogene 5, transcript variant X1		gene-bcl7a	BCL tumor suppressor 7A, transcript variant X1		gene-baz1b	bromodomain adjacent to zinc finger domain 1B, transcript variant X1
	gene-bag6	BCL2 associated athanogene 6, transcript variant X1		gene-bcl7b	BCL tumor suppressor 7B, transcript variant X1		gene-baz2a	bromodomain adjacent to zinc finger domain 2A
	gene-bahcc1	BAH domain and coiled-coil containing 1, transcript variant X1		gene-bcl9	B cell CLL/lymphoma 9, transcript variant X1		gene-baz2b	bromodomain adjacent to zinc finger domain 2B, transcript variant X1
	gene-bahd1	bromo adjacent homology domain containing 1		gene-bcl9l	B cell CLL/lymphoma 9 like, transcript variant X1		gene-bbip1	BBSome interacting protein 1
	gene-baiap2l1	BAI1 associated protein 2 like 1, transcript variant X1		gene-bclaf3	BCLAF1 and THRAP3 family member 3		gene-bbox1	gamma-butyrobetaine hydroxylase 1, transcript variant X2
	gene-bambi	BMP and activin membrane bound inhibitor		gene-bcor	BCL6 corepressor		gene-bbs1	Bardet-Biedl syndrome 1, transcript variant X3
	gene-banf1	barrier to autointegration factor 1, transcript variant X1		gene-bdh2	3-hydroxybutyrate dehydrogenase 2, transcript variant X2		gene-bbs2	Bardet-Biedl syndrome 2, transcript variant X1
	gene-bap1	BRCA1 associated protein 1, transcript variant X1		gene-bdp1	B double prime 1, subunit of RNA polymerase III transcription initiation factor IIIB, transcript variant X2		gene-bbx	BBX, HMG-box containing, transcript variant X2
	gene-basp1	brain abundant membrane attached signal protein 1		gene-becn1	beclin 1		gene-bcam	basal cell adhesion molecule (Lutheran blood group), transcript variant X1
	gene-batf	basic leucine zipper ATF-like transcription factor		gene-bend3	BEN domain containing 3		gene-bcap29	B cell receptor associated protein 29, transcript variant X2
	gene-baz1a	bromodomain adjacent to zinc finger domain 1A, transcript variant X1		gene-bet1	Bet1 golgi vesicular membrane trafficking protein		gene-bcap31	B cell receptor associated protein 31
	gene-baz1b	bromodomain adjacent to zinc finger domain 1B, transcript variant X1		gene-bet1l	Bet1 golgi vesicular membrane trafficking protein like		gene-bcar1	BCAR1, Cas family scaffold protein, transcript variant X1
	gene-baz2a	bromodomain adjacent to zinc finger domain 2A		gene-bfar	bifunctional apoptosis regulator, transcript variant X2		gene-bcar3	BCAR3, NSP family adaptor protein, transcript variant X2
	gene-baz2b	bromodomain adjacent to zinc finger domain 2B, transcript variant X1		gene-bfsp2	beaded filament structural protein 2, transcript variant X2		gene-bcas2	BCAS2, pre-mRNA processing factor
	gene-bbip1	BBSome interacting protein 1		gene-bgn	biglycan, transcript variant X2		gene-bcas3	BCAS3, microtubule associated cell migration factor, transcript variant X1
	gene-bbox1	gamma-butyrobetaine hydroxylase 1, transcript variant X2		gene-bhlha15	basic helix-loop-helix family member a15, transcript variant X1		gene-bccip	BRCA2 and CDKN1A interacting protein
	gene-bbs2	Bardet-Biedl syndrome 2, transcript variant X1		gene-bhlhe40	basic helix-loop-helix family member e40		gene-bcdin3d	BCDIN3 domain containing RNA methyltransferase, transcript variant X1
	gene-bbx	BBX, HMG-box containing, transcript variant X2		gene-bhlhe41	basic helix-loop-helix family member e41, transcript variant X1		gene-bckdha	branched chain keto acid dehydrogenase E1, alpha polypeptide
	gene-bcam	basal cell adhesion molecule (Lutheran blood group), transcript variant X1		gene-bicra	BRD4 interacting chromatin remodeling complex associated protein, transcript variant X1		gene-bckdhb	branched chain keto acid dehydrogenase E1 subunit beta
	gene-bcap29	B cell receptor associated protein 29, transcript variant X2		gene-bicral	BRD4 interacting chromatin remodeling complex associated protein like, transcript variant X2		gene-bckdk	branched chain ketoacid dehydrogenase kinase
	gene-bcap31	B cell receptor associated protein 31		gene-bin3	bridging integrator 3		gene-bcl10	B cell CLL/lymphoma 10
	gene-bcar1	BCAR1, Cas family scaffold protein, transcript variant X1		gene-birc6	baculoviral IAP repeat containing 6, transcript variant X1		gene-bcl2	BCL2, apoptosis regulator
	gene-bcar3	BCAR3, NSP family adaptor protein, transcript variant X2		gene-bivm	basic, immunoglobulin-like variable motif containing, transcript variant X1		gene-bcl2l1	BCL2 like 1, transcript variant X2
	gene-bcas2	BCAS2, pre-mRNA processing factor		gene-blcap	BLCAP, apoptosis inducing factor, transcript variant X1		gene-bcl2l12	BCL2 like 12, transcript variant X1
	gene-bcas3	BCAS3, microtubule associated cell migration factor, transcript variant X1		gene-blm	Bloom syndrome RecQ like helicase, transcript variant X1		gene-bcl3	B cell CLL/lymphoma 3, transcript variant X2
	gene-bccip	BRCA2 and CDKN1A interacting protein		gene-blmh	bleomycin hydrolase, transcript variant X1		gene-bcl7a	BCL tumor suppressor 7A, transcript variant X1
	gene-bcdin3d	BCDIN3 domain containing RNA methyltransferase, transcript variant X1		gene-bloc1s1	biogenesis of lysosomal organelles complex 1 subunit 1		gene-bcl7b	BCL tumor suppressor 7B, transcript variant X1
	gene-bckdha	branched chain keto acid dehydrogenase E1, alpha polypeptide		gene-bloc1s3	biogenesis of lysosomal organelles complex 1 subunit 3		gene-bcl9	B cell CLL/lymphoma 9, transcript variant X1
	gene-bckdhb	branched chain keto acid dehydrogenase E1 subunit beta		gene-bloc1s5	biogenesis of lysosomal organelles complex 1 subunit 5, transcript variant X1		gene-bcl9l	B cell CLL/lymphoma 9 like, transcript variant X1
	gene-bckdk	branched chain ketoacid dehydrogenase kinase		gene-bloc1s6	biogenesis of lysosomal organelles complex 1 subunit 6		gene-bclaf3	BCLAF1 and THRAP3 family member 3
	gene-bcl10	B cell CLL/lymphoma 10		gene-blvra	biliverdin reductase A		gene-bcor	BCL6 corepressor
	gene-bcl2	BCL2, apoptosis regulator		gene-blvrb	biliverdin reductase B		gene-bcorl1	BCL6 corepressor like 1, transcript variant X1
	gene-bcl2l1	BCL2 like 1, transcript variant X2		gene-blzf1	basic leucine zipper nuclear factor 1		gene-bdh2	3-hydroxybutyrate dehydrogenase 2, transcript variant X2
	gene-bcl2l11	BCL2 like 11		gene-bmf	Bcl2 modifying factor, transcript variant X1		gene-bdp1	B double prime 1, subunit of RNA polymerase III transcription initiation factor IIIB, transcript variant X2
	gene-bcl2l12	BCL2 like 12, transcript variant X1		gene-bmi1	BMI1 proto-oncogene, polycomb ring finger		gene-becn1	beclin 1
	gene-bcl3	B cell CLL/lymphoma 3, transcript variant X2		gene-bmp2	bone morphogenetic protein 2, transcript variant X2		gene-bend3	BEN domain containing 3
	gene-bcl6b	B cell CLL/lymphoma 6B		gene-bmp2k	BMP2 inducible kinase		gene-bet1	Bet1 golgi vesicular membrane trafficking protein
	gene-bcl7a	BCL tumor suppressor 7A, transcript variant X1		gene-bmp4	bone morphogenetic protein 4		gene-bet1l	Bet1 golgi vesicular membrane trafficking protein like
	gene-bcl7b	BCL tumor suppressor 7B, transcript variant X1		gene-bmp6	bone morphogenetic protein 6, transcript variant X2		gene-bfar	bifunctional apoptosis regulator, transcript variant X2
	gene-bcl9	B cell CLL/lymphoma 9, transcript variant X1		gene-bmper	BMP binding endothelial regulator		gene-bfsp2	beaded filament structural protein 2, transcript variant X2
	gene-bcl9l	B cell CLL/lymphoma 9 like, transcript variant X1		gene-bmpr2	bone morphogenetic protein receptor type 2		gene-bgn	biglycan, transcript variant X2
	gene-bclaf3	BCLAF1 and THRAP3 family member 3		gene-bms1	BMS1, ribosome biogenesis factor		gene-bhlha15	basic helix-loop-helix family member a15, transcript variant X1
	gene-bcor	BCL6 corepressor		gene-bmt2	base methyltransferase of 25S rRNA 2 homolog, transcript variant X1		gene-bhlhe40	basic helix-loop-helix family member e40
	gene-bcorl1	BCL6 corepressor like 1, transcript variant X1		gene-bnip2	BCL2 interacting protein 2, transcript variant X3		gene-bhlhe41	basic helix-loop-helix family member e41, transcript variant X1
	gene-bdh2	3-hydroxybutyrate dehydrogenase 2, transcript variant X2		gene-bnip3	BCL2 interacting protein 3		gene-bicra	BRD4 interacting chromatin remodeling complex associated protein, transcript variant X1
	gene-bdp1	B double prime 1, subunit of RNA polymerase III transcription initiation factor IIIB, transcript variant X2		gene-boc	BOC cell adhesion associated, oncogene regulated, transcript variant X1		gene-bicral	BRD4 interacting chromatin remodeling complex associated protein like, transcript variant X2
	gene-becn1	beclin 1		gene-bola1	bolA family member 1		gene-bin3	bridging integrator 3
	gene-bend3	BEN domain containing 3		gene-bop1	block of proliferation 1		gene-birc6	baculoviral IAP repeat containing 6, transcript variant X1
	gene-bet1	Bet1 golgi vesicular membrane trafficking protein		gene-borcs5	BLOC-1 related complex subunit 5		gene-bivm	basic, immunoglobulin-like variable motif containing, transcript variant X1
	gene-bet1l	Bet1 golgi vesicular membrane trafficking protein like		gene-borcs6	BLOC-1 related complex subunit 6, transcript variant X4		gene-blcap	BLCAP, apoptosis inducing factor, transcript variant X1
	gene-bfar	bifunctional apoptosis regulator, transcript variant X2		gene-borcs7	BLOC-1 related complex subunit 7		gene-blm	Bloom syndrome RecQ like helicase, transcript variant X1
	gene-bfsp2	beaded filament structural protein 2, transcript variant X2		gene-borcs8	BLOC-1 related complex subunit 8, transcript variant X2		gene-blmh	bleomycin hydrolase, transcript variant X1
	gene-bgn	biglycan, transcript variant X2		gene-bphl	biphenyl hydrolase like		gene-bloc1s1	biogenesis of lysosomal organelles complex 1 subunit 1
	gene-bhlha15	basic helix-loop-helix family member a15, transcript variant X1		gene-bpnt1	3'(2'), 5'-bisphosphate nucleotidase 1, transcript variant X2		gene-bloc1s2	biogenesis of lysosomal organelles complex 1 subunit 2
	gene-bhlhe40	basic helix-loop-helix family member e40		gene-bptf	bromodomain PHD finger transcription factor, transcript variant X1		gene-bloc1s3	biogenesis of lysosomal organelles complex 1 subunit 3
	gene-bhlhe41	basic helix-loop-helix family member e41, transcript variant X1		gene-braf	B-Raf proto-oncogene, serine/threonine kinase, transcript variant X1		gene-bloc1s5	biogenesis of lysosomal organelles complex 1 subunit 5, transcript variant X1
	gene-bicra	BRD4 interacting chromatin remodeling complex associated protein, transcript variant X1		gene-brap	BRCA1 associated protein, transcript variant X1		gene-bloc1s6	biogenesis of lysosomal organelles complex 1 subunit 6
	gene-bicral	BRD4 interacting chromatin remodeling complex associated protein like, transcript variant X2		gene-brcc3	BRCA1/BRCA2-containing complex subunit 3		gene-blvra	biliverdin reductase A
	gene-bin3	bridging integrator 3		gene-brd1	bromodomain containing 1, transcript variant X1		gene-blvrb	biliverdin reductase B
	gene-birc6	baculoviral IAP repeat containing 6, transcript variant X1		gene-brd3	bromodomain containing 3		gene-blzf1	basic leucine zipper nuclear factor 1
	gene-bivm	basic, immunoglobulin-like variable motif containing, transcript variant X1		gene-brd7	bromodomain containing 7, transcript variant X1		gene-bmf	Bcl2 modifying factor, transcript variant X1
	gene-blcap	BLCAP, apoptosis inducing factor, transcript variant X1		gene-brd9	bromodomain containing 9, transcript variant X1		gene-bmi1	BMI1 proto-oncogene, polycomb ring finger
	gene-blm	Bloom syndrome RecQ like helicase, transcript variant X1		gene-brf1	BRF1, RNA polymerase III transcription initiation factor subunit, transcript variant X1		gene-bmp2	bone morphogenetic protein 2, transcript variant X2
	gene-blmh	bleomycin hydrolase, transcript variant X1		gene-brf2	BRF2, RNA polymerase III transcription initiation factor subunit, transcript variant X2		gene-bmp2k	BMP2 inducible kinase
	gene-bloc1s1	biogenesis of lysosomal organelles complex 1 subunit 1		gene-bri3	brain protein I3		gene-bmp4	bone morphogenetic protein 4
	gene-bloc1s2	biogenesis of lysosomal organelles complex 1 subunit 2		gene-bri3bp	BRI3 binding protein, transcript variant X1		gene-bmp6	bone morphogenetic protein 6, transcript variant X2
	gene-bloc1s3	biogenesis of lysosomal organelles complex 1 subunit 3		gene-brip1	BRCA1 interacting protein C-terminal helicase 1, transcript variant X2		gene-bmper	BMP binding endothelial regulator
	gene-bloc1s5	biogenesis of lysosomal organelles complex 1 subunit 5, transcript variant X1		gene-brix1	BRX1, biogenesis of ribosomes		gene-bmpr2	bone morphogenetic protein receptor type 2
	gene-bloc1s6	biogenesis of lysosomal organelles complex 1 subunit 6		gene-brk1	BRICK1, SCAR/WAVE actin nucleating complex subunit		gene-bms1	BMS1, ribosome biogenesis factor
	gene-blvra	biliverdin reductase A		gene-brms1l	BRMS1 like transcriptional repressor, transcript variant X1		gene-bmt2	base methyltransferase of 25S rRNA 2 homolog, transcript variant X1
	gene-blvrb	biliverdin reductase B		gene-brox	BRO1 domain and CAAX motif containing, transcript variant X2		gene-bnip2	BCL2 interacting protein 2, transcript variant X3
	gene-blzf1	basic leucine zipper nuclear factor 1		gene-brpf1	bromodomain and PHD finger containing 1, transcript variant X4		gene-bnip3	BCL2 interacting protein 3
	gene-bmf	Bcl2 modifying factor, transcript variant X1		gene-brwd3	bromodomain and WD repeat domain containing 3		gene-boc	BOC cell adhesion associated, oncogene regulated, transcript variant X1
	gene-bmi1	BMI1 proto-oncogene, polycomb ring finger		gene-bsdc1	BSD domain containing 1		gene-bola1	bolA family member 1
	gene-bmp2	bone morphogenetic protein 2, transcript variant X2		gene-bsg	basigin (Ok blood group), transcript variant X1		gene-bola3	bolA family member 3
	gene-bmp2k	BMP2 inducible kinase		gene-btaf1	B-TFIID TATA-box binding protein associated factor 1		gene-bop1	block of proliferation 1
	gene-bmp4	bone morphogenetic protein 4		gene-btbd1	BTB domain containing 1, transcript variant X1		gene-borcs5	BLOC-1 related complex subunit 5
	gene-bmp6	bone morphogenetic protein 6, transcript variant X2		gene-btbd10	BTB domain containing 10, transcript variant X1		gene-borcs6	BLOC-1 related complex subunit 6, transcript variant X4
	gene-bmper	BMP binding endothelial regulator		gene-btbd7	BTB domain containing 7		gene-borcs7	BLOC-1 related complex subunit 7
	gene-bmpr1b	bone morphogenetic protein receptor type 1B, transcript variant X1		gene-btbd9	BTB domain containing 9		gene-borcs8	BLOC-1 related complex subunit 8, transcript variant X2
	gene-bmpr2	bone morphogenetic protein receptor type 2		gene-btd	biotinidase, transcript variant X3		gene-bphl	biphenyl hydrolase like
	gene-bms1	BMS1, ribosome biogenesis factor		gene-btf3	basic transcription factor 3, transcript variant X2		gene-bpnt1	3'(2'), 5'-bisphosphate nucleotidase 1, transcript variant X2
	gene-bmt2	base methyltransferase of 25S rRNA 2 homolog, transcript variant X1		gene-btg1	BTG anti-proliferation factor 1		gene-bptf	bromodomain PHD finger transcription factor, transcript variant X1
	gene-bnip2	BCL2 interacting protein 2, transcript variant X3		gene-btg3	BTG anti-proliferation factor 3, transcript variant X1		gene-braf	B-Raf proto-oncogene, serine/threonine kinase, transcript variant X1
	gene-bnip3	BCL2 interacting protein 3		gene-btk	Bruton tyrosine kinase, transcript variant X2		gene-brap	BRCA1 associated protein, transcript variant X1
	gene-boc	BOC cell adhesion associated, oncogene regulated, transcript variant X1		gene-bub3	BUB3, mitotic checkpoint protein, transcript variant X1		gene-brcc3	BRCA1/BRCA2-containing complex subunit 3
	gene-bola1	bolA family member 1		gene-bud13	BUD13 homolog		gene-brd1	bromodomain containing 1, transcript variant X1
	gene-bola3	bolA family member 3		gene-bud23	BUD23, rRNA methyltransferase and ribosome maturation factor		gene-brd3	bromodomain containing 3
	gene-bop1	block of proliferation 1		gene-bud31	BUD31 homolog, transcript variant X1		gene-brd3os	BRD3 opposite strand
	gene-borcs5	BLOC-1 related complex subunit 5		gene-bves	blood vessel epicardial substance		gene-brd7	bromodomain containing 7, transcript variant X1
	gene-borcs6	BLOC-1 related complex subunit 6, transcript variant X4		gene-bysl	bystin like		gene-brd9	bromodomain containing 9, transcript variant X1
	gene-borcs7	BLOC-1 related complex subunit 7		gene-c1d	C1D nuclear receptor corepressor, transcript variant X2		gene-brf1	BRF1, RNA polymerase III transcription initiation factor subunit, transcript variant X1
	gene-borcs8	BLOC-1 related complex subunit 8, transcript variant X2		gene-c1galt1c1	C1GALT1 specific chaperone 1		gene-brf2	BRF2, RNA polymerase III transcription initiation factor subunit, transcript variant X2
	gene-bphl	biphenyl hydrolase like		gene-c1qbp	complement C1q binding protein		gene-bri3	brain protein I3
	gene-bpnt1	3'(2'), 5'-bisphosphate nucleotidase 1, transcript variant X2		gene-c1ql3	complement C1q like 3		gene-bri3bp	BRI3 binding protein, transcript variant X1
	gene-bptf	bromodomain PHD finger transcription factor, transcript variant X1		gene-c1qtnf5	C1q and TNF related 5		gene-brix1	BRX1, biogenesis of ribosomes
	gene-braf	B-Raf proto-oncogene, serine/threonine kinase, transcript variant X1		gene-c2cd2	C2 calcium dependent domain containing 2, transcript variant X1		gene-brk1	BRICK1, SCAR/WAVE actin nucleating complex subunit
	gene-brap	BRCA1 associated protein, transcript variant X1		gene-c2cd2l	C2CD2 like		gene-brms1l	BRMS1 like transcriptional repressor, transcript variant X1
	gene-brcc3	BRCA1/BRCA2-containing complex subunit 3		gene-c2cd5	C2 calcium dependent domain containing 5, transcript variant X1		gene-brox	BRO1 domain and CAAX motif containing, transcript variant X2
	gene-brd1	bromodomain containing 1, transcript variant X1		gene-c5	complement C5		gene-brpf1	bromodomain and PHD finger containing 1, transcript variant X4
	gene-brd3	bromodomain containing 3		gene-c6	complement C6, transcript variant X2		gene-brwd3	bromodomain and WD repeat domain containing 3
	gene-brd3os	BRD3 opposite strand		gene-c8a	complement C8 alpha chain		gene-bsdc1	BSD domain containing 1
	gene-brd7	bromodomain containing 7, transcript variant X1		gene-c8b	complement C8 beta chain		gene-bsg	basigin (Ok blood group), transcript variant X1
	gene-brd9	bromodomain containing 9, transcript variant X1		gene-c8g	complement C8 gamma chain		gene-btaf1	B-TFIID TATA-box binding protein associated factor 1
	gene-brf1	BRF1, RNA polymerase III transcription initiation factor subunit, transcript variant X1		gene-c9	complement C9		gene-btbd1	BTB domain containing 1, transcript variant X1
	gene-brf2	BRF2, RNA polymerase III transcription initiation factor subunit, transcript variant X2		gene-ca12	carbonic anhydrase 12		gene-btbd10	BTB domain containing 10, transcript variant X1
	gene-bri3	brain protein I3		gene-ca14	carbonic anhydrase 14, transcript variant X1		gene-btbd7	BTB domain containing 7
	gene-bri3bp	BRI3 binding protein, transcript variant X1		gene-caap1	caspase activity and apoptosis inhibitor 1		gene-btbd9	BTB domain containing 9
	gene-brix1	BRX1, biogenesis of ribosomes		gene-cab39	calcium binding protein 39		gene-btd	biotinidase, transcript variant X3
	gene-brk1	BRICK1, SCAR/WAVE actin nucleating complex subunit		gene-cabin1	calcineurin binding protein 1		gene-btf3	basic transcription factor 3, transcript variant X2
	gene-brms1l	BRMS1 like transcriptional repressor, transcript variant X1		gene-cables1	Cdk5 and Abl enzyme substrate 1, transcript variant X1		gene-btg1	BTG anti-proliferation factor 1
	gene-brox	BRO1 domain and CAAX motif containing, transcript variant X2		gene-cacfd1	calcium channel flower domain containing 1		gene-btg3	BTG anti-proliferation factor 3, transcript variant X1
	gene-brpf1	bromodomain and PHD finger containing 1, transcript variant X4		gene-cacna2d2	calcium voltage-gated channel auxiliary subunit alpha2delta 2, transcript variant X1		gene-btk	Bruton tyrosine kinase, transcript variant X2
	gene-brwd3	bromodomain and WD repeat domain containing 3		gene-cactin	cactin, spliceosome C complex subunit		gene-bub3	BUB3, mitotic checkpoint protein, transcript variant X1
	gene-bsdc1	BSD domain containing 1		gene-cacul1	CDK2 associated cullin domain 1		gene-bud13	BUD13 homolog
	gene-bsg	basigin (Ok blood group), transcript variant X1		gene-cacybp	calcyclin binding protein		gene-bud23	BUD23, rRNA methyltransferase and ribosome maturation factor
	gene-btaf1	B-TFIID TATA-box binding protein associated factor 1		gene-cad	carbamoyl-phosphate synthetase 2, aspartate transcarbamylase, and dihydroorotase		gene-bud31	BUD31 homolog, transcript variant X1
	gene-btbd1	BTB domain containing 1, transcript variant X1		gene-cadm1	cell adhesion molecule 1, transcript variant X1		gene-bves	blood vessel epicardial substance
	gene-btbd10	BTB domain containing 10, transcript variant X1		gene-cadm2	cell adhesion molecule 2, transcript variant X1		gene-bysl	bystin like
	gene-btbd7	BTB domain containing 7		gene-calcoco2	calcium binding and coiled-coil domain 2, transcript variant X2		gene-c1d	C1D nuclear receptor corepressor, transcript variant X2
	gene-btbd9	BTB domain containing 9		gene-calcrl	calcitonin receptor like receptor, transcript variant X1		gene-c1galt1c1	C1GALT1 specific chaperone 1
	gene-btd	biotinidase, transcript variant X3		gene-calm1	calmodulin 1		gene-c1qbp	complement C1q binding protein
	gene-btf3	basic transcription factor 3, transcript variant X2		gene-calm2	calmodulin 2		gene-c1ql3	complement C1q like 3
	gene-btg1	BTG anti-proliferation factor 1		gene-calm3	calmodulin 3		gene-c1qtnf5	C1q and TNF related 5
	gene-btg3	BTG anti-proliferation factor 3, transcript variant X1		gene-calu	calumenin, transcript variant X1		gene-c2cd2	C2 calcium dependent domain containing 2, transcript variant X1
	gene-btk	Bruton tyrosine kinase, transcript variant X2		gene-camk2n2	calcium/calmodulin dependent protein kinase II inhibitor 2		gene-c2cd2l	C2CD2 like
	gene-bub1b	BUB1 mitotic checkpoint serine/threonine kinase B		gene-camk4	calcium/calmodulin dependent protein kinase IV, transcript variant X1		gene-c2cd5	C2 calcium dependent domain containing 5, transcript variant X1
	gene-bub3	BUB3, mitotic checkpoint protein, transcript variant X1		gene-camlg	calcium modulating ligand		gene-c5	complement C5
	gene-bud13	BUD13 homolog		gene-camsap1	calmodulin regulated spectrin associated protein 1, transcript variant X1		gene-c6	complement C6, transcript variant X2
	gene-bud23	BUD23, rRNA methyltransferase and ribosome maturation factor		gene-camsap3	calmodulin regulated spectrin associated protein family member 3, transcript variant X1		gene-c8a	complement C8 alpha chain
	gene-bud31	BUD31 homolog, transcript variant X1		gene-cand1	cullin associated and neddylation dissociated 1		gene-c8b	complement C8 beta chain
	gene-bves	blood vessel epicardial substance		gene-cant1	calcium activated nucleotidase 1, transcript variant X1		gene-c8g	complement C8 gamma chain
	gene-bysl	bystin like		gene-canx	calnexin		gene-c9	complement C9
	gene-c1d	C1D nuclear receptor corepressor, transcript variant X2		gene-cap1	cyclase associated actin cytoskeleton regulatory protein 1		gene-ca12	carbonic anhydrase 12
	gene-c1galt1c1	C1GALT1 specific chaperone 1		gene-capg	capping actin protein, gelsolin like, transcript variant X1		gene-ca14	carbonic anhydrase 14, transcript variant X1
	gene-c1qbp	complement C1q binding protein		gene-capn10	calpain 10, transcript variant X2		gene-ca6	carbonic anhydrase 6
	gene-c1ql3	complement C1q like 3		gene-capn15	calpain 15, transcript variant X1		gene-ca8	carbonic anhydrase 8, transcript variant X1
	gene-c1qtnf5	C1q and TNF related 5		gene-capn7	calpain 7, transcript variant X1		gene-caap1	caspase activity and apoptosis inhibitor 1
	gene-c2cd2	C2 calcium dependent domain containing 2, transcript variant X1		gene-caprin1	cell cycle associated protein 1, transcript variant X1		gene-cab39	calcium binding protein 39
	gene-c2cd2l	C2CD2 like		gene-capza2	capping actin protein of muscle Z-line subunit alpha 2		gene-cabin1	calcineurin binding protein 1
	gene-c2cd3	C2 calcium dependent domain containing 3		gene-capzb	capping actin protein of muscle Z-line subunit beta, transcript variant X1		gene-cables1	Cdk5 and Abl enzyme substrate 1, transcript variant X1
	gene-c2cd5	C2 calcium dependent domain containing 5, transcript variant X1		gene-card11	caspase recruitment domain family member 11		gene-cacfd1	calcium channel flower domain containing 1
	gene-c5	complement C5		gene-carf	calcium responsive transcription factor, transcript variant X1		gene-cacna1d	calcium voltage-gated channel subunit alpha1 D, transcript variant X1
	gene-c6	complement C6, transcript variant X2		gene-carhsp1	calcium regulated heat stable protein 1		gene-cacna2d2	calcium voltage-gated channel auxiliary subunit alpha2delta 2, transcript variant X1
	gene-c8a	complement C8 alpha chain		gene-carm1	coactivator associated arginine methyltransferase 1, transcript variant X1		gene-cactin	cactin, spliceosome C complex subunit
	gene-c8b	complement C8 beta chain		gene-carnmt1	carnosine N-methyltransferase 1, transcript variant X1		gene-cacul1	CDK2 associated cullin domain 1
	gene-c8g	complement C8 gamma chain		gene-cars	cysteinyl-tRNA synthetase, transcript variant X1		gene-cacybp	calcyclin binding protein
	gene-c9	complement C9		gene-cars2	cysteinyl-tRNA synthetase 2, mitochondrial		gene-cad	carbamoyl-phosphate synthetase 2, aspartate transcarbamylase, and dihydroorotase
	gene-ca12	carbonic anhydrase 12		gene-casc1	cancer susceptibility 1, transcript variant X1		gene-cadm1	cell adhesion molecule 1, transcript variant X1
	gene-ca14	carbonic anhydrase 14, transcript variant X1		gene-casc3	CASC3, exon junction complex subunit		gene-cadm2	cell adhesion molecule 2, transcript variant X1
	gene-ca8	carbonic anhydrase 8, transcript variant X1		gene-casc4	cancer susceptibility 4, transcript variant X1		gene-cadm3	cell adhesion molecule 3, transcript variant X2
	gene-caap1	caspase activity and apoptosis inhibitor 1		gene-casd1	CAS1 domain containing 1		gene-calcoco2	calcium binding and coiled-coil domain 2, transcript variant X2
	gene-cab39	calcium binding protein 39		gene-cask	calcium/calmodulin dependent serine protein kinase, transcript variant X1		gene-calcrl	calcitonin receptor like receptor, transcript variant X1
	gene-cabin1	calcineurin binding protein 1		gene-casp2	caspase 2, transcript variant X1		gene-cald1	caldesmon 1
	gene-cables1	Cdk5 and Abl enzyme substrate 1, transcript variant X1		gene-casp8ap2	caspase 8 associated protein 2		gene-calm1	calmodulin 1
	gene-cacfd1	calcium channel flower domain containing 1		gene-casp9	caspase 9		gene-calm2	calmodulin 2
	gene-cacna2d2	calcium voltage-gated channel auxiliary subunit alpha2delta 2, transcript variant X1		gene-cast	calpastatin, transcript variant X1		gene-calm3	calmodulin 3
	gene-cacng6	calcium voltage-gated channel auxiliary subunit gamma 6		gene-castor1	cytosolic arginine sensor for mTORC1 subunit 1		gene-calu	calumenin, transcript variant X1
	gene-cactin	cactin, spliceosome C complex subunit		gene-castor2	cytosolic arginine sensor for mTORC1 subunit 2, transcript variant X1		gene-camk4	calcium/calmodulin dependent protein kinase IV, transcript variant X1
	gene-cacul1	CDK2 associated cullin domain 1		gene-cav1	caveolin 1		gene-camkk1	calcium/calmodulin dependent protein kinase kinase 1, transcript variant X1
	gene-cacybp	calcyclin binding protein		gene-cbfa2t2	CBFA2/RUNX1 translocation partner 2, transcript variant X1		gene-camlg	calcium modulating ligand
	gene-cad	carbamoyl-phosphate synthetase 2, aspartate transcarbamylase, and dihydroorotase		gene-cbfb	core-binding factor subunit beta, transcript variant X1		gene-camsap1	calmodulin regulated spectrin associated protein 1, transcript variant X1
	gene-cadm1	cell adhesion molecule 1, transcript variant X1		gene-cbl	Cbl proto-oncogene		gene-camsap3	calmodulin regulated spectrin associated protein family member 3, transcript variant X1
	gene-cadm2	cell adhesion molecule 2, transcript variant X1		gene-cbr4	carbonyl reductase 4, transcript variant X1		gene-cand1	cullin associated and neddylation dissociated 1
	gene-cadm3	cell adhesion molecule 3, transcript variant X2		gene-cbx1	chromobox 1, transcript variant X3		gene-cant1	calcium activated nucleotidase 1, transcript variant X1
	gene-calcoco2	calcium binding and coiled-coil domain 2, transcript variant X2		gene-cbx4	chromobox 4		gene-canx	calnexin
	gene-calcrl	calcitonin receptor like receptor, transcript variant X1		gene-cbx5	chromobox 5		gene-cap1	cyclase associated actin cytoskeleton regulatory protein 1
	gene-cald1	caldesmon 1		gene-cbx8	chromobox 8		gene-capg	capping actin protein, gelsolin like, transcript variant X1
	gene-calm1	calmodulin 1		gene-cc2d1a	coiled-coil and C2 domain containing 1A		gene-capn10	calpain 10, transcript variant X2
	gene-calm2	calmodulin 2		gene-cc2d1b	coiled-coil and C2 domain containing 1B, transcript variant X1		gene-capn15	calpain 15, transcript variant X1
	gene-calm3	calmodulin 3		gene-ccar1	cell division cycle and apoptosis regulator 1		gene-capn3	calpain 3, transcript variant X1
	gene-calu	calumenin, transcript variant X1		gene-ccdc102a	coiled-coil domain containing 102A, transcript variant X1		gene-capn7	calpain 7, transcript variant X1
	gene-camk2n2	calcium/calmodulin dependent protein kinase II inhibitor 2		gene-ccdc115	coiled-coil domain containing 115		gene-capn9	calpain 9
	gene-camk4	calcium/calmodulin dependent protein kinase IV, transcript variant X1		gene-ccdc117	coiled-coil domain containing 117, transcript variant X1		gene-caprin1	cell cycle associated protein 1, transcript variant X1
	gene-camkk1	calcium/calmodulin dependent protein kinase kinase 1, transcript variant X1		gene-ccdc12	coiled-coil domain containing 12, transcript variant X1		gene-capza2	capping actin protein of muscle Z-line subunit alpha 2
	gene-camlg	calcium modulating ligand		gene-ccdc124	coiled-coil domain containing 124		gene-capzb	capping actin protein of muscle Z-line subunit beta, transcript variant X1
	gene-camsap1	calmodulin regulated spectrin associated protein 1, transcript variant X1		gene-ccdc126	coiled-coil domain containing 126		gene-card11	caspase recruitment domain family member 11
	gene-camsap3	calmodulin regulated spectrin associated protein family member 3, transcript variant X1		gene-ccdc127	coiled-coil domain containing 127, transcript variant X1		gene-carf	calcium responsive transcription factor, transcript variant X1
	gene-cand1	cullin associated and neddylation dissociated 1		gene-ccdc130	coiled-coil domain containing 130		gene-carhsp1	calcium regulated heat stable protein 1
	gene-cant1	calcium activated nucleotidase 1, transcript variant X1		gene-ccdc134	coiled-coil domain containing 134, transcript variant X3		gene-carm1	coactivator associated arginine methyltransferase 1, transcript variant X1
	gene-canx	calnexin		gene-ccdc137	coiled-coil domain containing 137, transcript variant X1		gene-carnmt1	carnosine N-methyltransferase 1, transcript variant X1
	gene-cap1	cyclase associated actin cytoskeleton regulatory protein 1		gene-ccdc148	coiled-coil domain containing 148, transcript variant X1		gene-cars	cysteinyl-tRNA synthetase, transcript variant X1
	gene-capg	capping actin protein, gelsolin like, transcript variant X1		gene-ccdc167	coiled-coil domain containing 167		gene-cars2	cysteinyl-tRNA synthetase 2, mitochondrial
	gene-capn10	calpain 10, transcript variant X2		gene-ccdc181	coiled-coil domain containing 181, transcript variant X1		gene-casc1	cancer susceptibility 1, transcript variant X1
	gene-capn15	calpain 15, transcript variant X1		gene-ccdc186	coiled-coil domain containing 186, transcript variant X1		gene-casc3	CASC3, exon junction complex subunit
	gene-capn7	calpain 7, transcript variant X1		gene-ccdc189	coiled-coil domain containing 189, transcript variant X1		gene-casc4	cancer susceptibility 4, transcript variant X1
	gene-caprin1	cell cycle associated protein 1, transcript variant X1		gene-ccdc25	coiled-coil domain containing 25, transcript variant X1		gene-casd1	CAS1 domain containing 1
	gene-capza2	capping actin protein of muscle Z-line subunit alpha 2		gene-ccdc28a	coiled-coil domain containing 28A		gene-cask	calcium/calmodulin dependent serine protein kinase, transcript variant X1
	gene-capzb	capping actin protein of muscle Z-line subunit beta, transcript variant X1		gene-ccdc32	coiled-coil domain containing 32, transcript variant X2		gene-casp7	caspase 7, transcript variant X1
	gene-card11	caspase recruitment domain family member 11		gene-ccdc43	coiled-coil domain containing 43		gene-casp8ap2	caspase 8 associated protein 2
	gene-carhsp1	calcium regulated heat stable protein 1		gene-ccdc47	coiled-coil domain containing 47, transcript variant X2		gene-casp9	caspase 9
	gene-carm1	coactivator associated arginine methyltransferase 1, transcript variant X1		gene-ccdc50	coiled-coil domain containing 50, transcript variant X1		gene-cast	calpastatin, transcript variant X1
	gene-carnmt1	carnosine N-methyltransferase 1, transcript variant X1		gene-ccdc51	coiled-coil domain containing 51, transcript variant X2		gene-castor1	cytosolic arginine sensor for mTORC1 subunit 1
	gene-cars	cysteinyl-tRNA synthetase, transcript variant X1		gene-ccdc58	coiled-coil domain containing 58, transcript variant X1		gene-castor2	cytosolic arginine sensor for mTORC1 subunit 2, transcript variant X1
	gene-cars2	cysteinyl-tRNA synthetase 2, mitochondrial		gene-ccdc59	coiled-coil domain containing 59		gene-cav1	caveolin 1
	gene-casc3	CASC3, exon junction complex subunit		gene-ccdc6	coiled-coil domain containing 6		gene-cav2	caveolin 2
	gene-casc4	cancer susceptibility 4, transcript variant X1		gene-ccdc71	coiled-coil domain containing 71, transcript variant X1		gene-cbfa2t2	CBFA2/RUNX1 translocation partner 2, transcript variant X1
	gene-casd1	CAS1 domain containing 1		gene-ccdc80	coiled-coil domain containing 80		gene-cbfa2t3	CBFA2/RUNX1 translocation partner 3, transcript variant X1
	gene-cask	calcium/calmodulin dependent serine protein kinase, transcript variant X1		gene-ccdc84	coiled-coil domain containing 84		gene-cbfb	core-binding factor subunit beta, transcript variant X1
	gene-casp2	caspase 2, transcript variant X1		gene-ccdc86	coiled-coil domain containing 86, transcript variant X1		gene-cbl	Cbl proto-oncogene
	gene-casp7	caspase 7, transcript variant X1		gene-ccdc88c	coiled-coil domain containing 88C, transcript variant X1		gene-cbr4	carbonyl reductase 4, transcript variant X1
	gene-casp8ap2	caspase 8 associated protein 2		gene-ccdc9	coiled-coil domain containing 9, transcript variant X1		gene-cbx1	chromobox 1, transcript variant X3
	gene-casp9	caspase 9		gene-ccdc90b	coiled-coil domain containing 90B, transcript variant X1		gene-cbx4	chromobox 4
	gene-cast	calpastatin, transcript variant X1		gene-ccdc93	coiled-coil domain containing 93, transcript variant X1		gene-cbx5	chromobox 5
	gene-castor1	cytosolic arginine sensor for mTORC1 subunit 1		gene-ccdc97	coiled-coil domain containing 97		gene-cbx8	chromobox 8
	gene-castor2	cytosolic arginine sensor for mTORC1 subunit 2, transcript variant X1		gene-cckar	cholecystokinin A receptor, transcript variant X3		gene-cc2d1a	coiled-coil and C2 domain containing 1A
	gene-cav1	caveolin 1		gene-ccm2	CCM2 scaffold protein, transcript variant X1		gene-cc2d1b	coiled-coil and C2 domain containing 1B, transcript variant X1
	gene-cav2	caveolin 2		gene-ccm2l	CCM2 like scaffold protein, transcript variant X1		gene-ccar1	cell division cycle and apoptosis regulator 1
	gene-cbfa2t2	CBFA2/RUNX1 translocation partner 2, transcript variant X1		gene-ccnc	cyclin C, transcript variant X1		gene-ccdc102a	coiled-coil domain containing 102A, transcript variant X1
	gene-cbfa2t3	CBFA2/RUNX1 translocation partner 3, transcript variant X1		gene-ccnd1	cyclin D1		gene-ccdc105	coiled-coil domain containing 105
	gene-cbfb	core-binding factor subunit beta, transcript variant X1		gene-ccndbp1	cyclin D1 binding protein 1		gene-ccdc115	coiled-coil domain containing 115
	gene-cbl	Cbl proto-oncogene		gene-ccng1	cyclin G1, transcript variant X2		gene-ccdc117	coiled-coil domain containing 117, transcript variant X1
	gene-cbr4	carbonyl reductase 4, transcript variant X1		gene-ccnh	cyclin H		gene-ccdc12	coiled-coil domain containing 12, transcript variant X1
	gene-cbx1	chromobox 1, transcript variant X3		gene-ccni	cyclin I		gene-ccdc124	coiled-coil domain containing 124
	gene-cbx2	chromobox 2		gene-ccnk	cyclin K, transcript variant X1		gene-ccdc126	coiled-coil domain containing 126
	gene-cbx4	chromobox 4		gene-ccnl1	cyclin L1, transcript variant X1		gene-ccdc127	coiled-coil domain containing 127, transcript variant X1
	gene-cbx5	chromobox 5		gene-ccnq	cyclin Q		gene-ccdc130	coiled-coil domain containing 130
	gene-cbx6	chromobox 6, transcript variant X1		gene-ccnyl1	cyclin Y like 1		gene-ccdc134	coiled-coil domain containing 134, transcript variant X3
	gene-cbx8	chromobox 8		gene-ccpg1	cell cycle progression 1, transcript variant X2		gene-ccdc137	coiled-coil domain containing 137, transcript variant X1
	gene-cc2d1a	coiled-coil and C2 domain containing 1A		gene-ccs	copper chaperone for superoxide dismutase, transcript variant X1		gene-ccdc148	coiled-coil domain containing 148, transcript variant X1
	gene-cc2d1b	coiled-coil and C2 domain containing 1B, transcript variant X1		gene-ccser1	coiled-coil serine rich protein 1, transcript variant X2		gene-ccdc15	coiled-coil domain containing 15
	gene-ccar1	cell division cycle and apoptosis regulator 1		gene-ccser2	coiled-coil serine rich protein 2, transcript variant X2		gene-ccdc167	coiled-coil domain containing 167
	gene-ccdc102a	coiled-coil domain containing 102A, transcript variant X1		gene-cct2	chaperonin containing TCP1 subunit 2		gene-ccdc174	coiled-coil domain containing 174
	gene-ccdc105	coiled-coil domain containing 105		gene-cct3	chaperonin containing TCP1 subunit 3		gene-ccdc181	coiled-coil domain containing 181, transcript variant X1
	gene-ccdc115	coiled-coil domain containing 115		gene-cct4	chaperonin containing TCP1 subunit 4		gene-ccdc186	coiled-coil domain containing 186, transcript variant X1
	gene-ccdc117	coiled-coil domain containing 117, transcript variant X1		gene-cct5	chaperonin containing TCP1 subunit 5		gene-ccdc189	coiled-coil domain containing 189, transcript variant X1
	gene-ccdc12	coiled-coil domain containing 12, transcript variant X1		gene-cct6a	chaperonin containing TCP1 subunit 6A		gene-ccdc25	coiled-coil domain containing 25, transcript variant X1
	gene-ccdc124	coiled-coil domain containing 124		gene-cct7	chaperonin containing TCP1 subunit 7		gene-ccdc28a	coiled-coil domain containing 28A
	gene-ccdc126	coiled-coil domain containing 126		gene-cct8	chaperonin containing TCP1 subunit 8, transcript variant X1		gene-ccdc32	coiled-coil domain containing 32, transcript variant X2
	gene-ccdc127	coiled-coil domain containing 127, transcript variant X1		gene-ccz1	CCZ1 homolog, vacuolar protein trafficking and biogenesis associated		gene-ccdc33	coiled-coil domain containing 33, transcript variant X1
	gene-ccdc130	coiled-coil domain containing 130		gene-cd109	CD109 molecule, transcript variant X1		gene-ccdc43	coiled-coil domain containing 43
	gene-ccdc134	coiled-coil domain containing 134, transcript variant X3		gene-cd164	CD164 molecule, transcript variant X1		gene-ccdc47	coiled-coil domain containing 47, transcript variant X2
	gene-ccdc137	coiled-coil domain containing 137, transcript variant X1		gene-cd2	CD2 molecule		gene-ccdc50	coiled-coil domain containing 50, transcript variant X1
	gene-ccdc14	coiled-coil domain containing 14, transcript variant X1		gene-cd276	CD276 molecule, transcript variant X2		gene-ccdc51	coiled-coil domain containing 51, transcript variant X2
	gene-ccdc148	coiled-coil domain containing 148, transcript variant X1		gene-cd2ap	CD2 associated protein, transcript variant X1		gene-ccdc58	coiled-coil domain containing 58, transcript variant X1
	gene-ccdc15	coiled-coil domain containing 15		gene-cd2bp2	CD2 cytoplasmic tail binding protein 2		gene-ccdc59	coiled-coil domain containing 59
	gene-ccdc167	coiled-coil domain containing 167		gene-cd302	CD302 molecule		gene-ccdc6	coiled-coil domain containing 6
	gene-ccdc172	coiled-coil domain containing 172, transcript variant X1		gene-cd63	CD63 molecule		gene-ccdc71	coiled-coil domain containing 71, transcript variant X1
	gene-ccdc174	coiled-coil domain containing 174		gene-cd74	CD74 molecule		gene-ccdc84	coiled-coil domain containing 84
	gene-ccdc181	coiled-coil domain containing 181, transcript variant X1		gene-cd81	CD81 molecule		gene-ccdc86	coiled-coil domain containing 86, transcript variant X1
	gene-ccdc186	coiled-coil domain containing 186, transcript variant X1		gene-cd82	CD82 molecule		gene-ccdc88c	coiled-coil domain containing 88C, transcript variant X1
	gene-ccdc189	coiled-coil domain containing 189, transcript variant X1		gene-cd86	CD86 molecule, transcript variant X1		gene-ccdc9	coiled-coil domain containing 9, transcript variant X1
	gene-ccdc25	coiled-coil domain containing 25, transcript variant X1		gene-cdadc1	cytidine and dCMP deaminase domain containing 1, transcript variant X2		gene-ccdc90b	coiled-coil domain containing 90B, transcript variant X1
	gene-ccdc28a	coiled-coil domain containing 28A		gene-cdan1	codanin 1		gene-ccdc93	coiled-coil domain containing 93, transcript variant X1
	gene-ccdc32	coiled-coil domain containing 32, transcript variant X2		gene-cdc123	cell division cycle 123, transcript variant X1		gene-ccdc97	coiled-coil domain containing 97
	gene-ccdc33	coiled-coil domain containing 33, transcript variant X1		gene-cdc16	cell division cycle 16		gene-cckar	cholecystokinin A receptor, transcript variant X3
	gene-ccdc43	coiled-coil domain containing 43		gene-cdc23	cell division cycle 23		gene-ccm2	CCM2 scaffold protein, transcript variant X1
	gene-ccdc47	coiled-coil domain containing 47, transcript variant X2		gene-cdc25b	cell division cycle 25B, transcript variant X1		gene-ccm2l	CCM2 like scaffold protein, transcript variant X1
	gene-ccdc50	coiled-coil domain containing 50, transcript variant X1		gene-cdc26	cell division cycle 26, transcript variant X1		gene-ccnb1	cyclin B1
	gene-ccdc51	coiled-coil domain containing 51, transcript variant X2		gene-cdc27	cell division cycle 27, transcript variant X1		gene-ccnc	cyclin C, transcript variant X1
	gene-ccdc58	coiled-coil domain containing 58, transcript variant X1		gene-cdc37	cell division cycle 37		gene-ccnd1	cyclin D1
	gene-ccdc59	coiled-coil domain containing 59		gene-cdc37l1	cell division cycle 37 like 1, transcript variant X1		gene-ccndbp1	cyclin D1 binding protein 1
	gene-ccdc6	coiled-coil domain containing 6		gene-cdc40	cell division cycle 40		gene-ccng1	cyclin G1, transcript variant X2
	gene-ccdc66	coiled-coil domain containing 66, transcript variant X1		gene-cdc42	cell division cycle 42, transcript variant X2		gene-ccnh	cyclin H
	gene-ccdc71	coiled-coil domain containing 71, transcript variant X1		gene-cdc42bpa	CDC42 binding protein kinase alpha, transcript variant X3		gene-ccni	cyclin I
	gene-ccdc80	coiled-coil domain containing 80		gene-cdc42ep3	CDC42 effector protein 3		gene-ccnk	cyclin K, transcript variant X1
	gene-ccdc84	coiled-coil domain containing 84		gene-cdc42ep4	CDC42 effector protein 4, transcript variant X1		gene-ccnl1	cyclin L1, transcript variant X1
	gene-ccdc85c	coiled-coil domain containing 85C, transcript variant X1		gene-cdc42ep5	CDC42 effector protein 5		gene-ccnq	cyclin Q
	gene-ccdc86	coiled-coil domain containing 86, transcript variant X1		gene-cdc42se1	CDC42 small effector 1, transcript variant X1		gene-ccnyl1	cyclin Y like 1
	gene-ccdc88a	coiled-coil domain containing 88A, transcript variant X1		gene-cdc5l	cell division cycle 5 like		gene-ccpg1	cell cycle progression 1, transcript variant X2
	gene-ccdc88c	coiled-coil domain containing 88C, transcript variant X1		gene-cdc73	cell division cycle 73		gene-ccr7	C-C motif chemokine receptor 7
	gene-ccdc9	coiled-coil domain containing 9, transcript variant X1		gene-cdca3	cell division cycle associated 3		gene-ccs	copper chaperone for superoxide dismutase, transcript variant X1
	gene-ccdc90b	coiled-coil domain containing 90B, transcript variant X1		gene-cdca4	cell division cycle associated 4, transcript variant X1		gene-ccser1	coiled-coil serine rich protein 1, transcript variant X2
	gene-ccdc93	coiled-coil domain containing 93, transcript variant X1		gene-cdh17	cadherin 17, transcript variant X1		gene-ccser2	coiled-coil serine rich protein 2, transcript variant X2
	gene-ccdc97	coiled-coil domain containing 97		gene-cdh2	cadherin 2		gene-cct2	chaperonin containing TCP1 subunit 2
	gene-cckar	cholecystokinin A receptor, transcript variant X3		gene-cdh22	cadherin 22, transcript variant X2		gene-cct3	chaperonin containing TCP1 subunit 3
	gene-ccm2	CCM2 scaffold protein, transcript variant X1		gene-cdip1	cell death inducing p53 target 1, transcript variant X1		gene-cct4	chaperonin containing TCP1 subunit 4
	gene-ccm2l	CCM2 like scaffold protein, transcript variant X1		gene-cdipt	CDP-diacylglycerol--inositol 3-phosphatidyltransferase		gene-cct5	chaperonin containing TCP1 subunit 5
	gene-ccnc	cyclin C, transcript variant X1		gene-cdk1	cyclin dependent kinase 1		gene-cct6a	chaperonin containing TCP1 subunit 6A
	gene-ccnd1	cyclin D1		gene-cdk10	cyclin dependent kinase 10		gene-cct7	chaperonin containing TCP1 subunit 7
	gene-ccndbp1	cyclin D1 binding protein 1		gene-cdk12	cyclin dependent kinase 12, transcript variant X1		gene-cct8	chaperonin containing TCP1 subunit 8, transcript variant X1
	gene-ccng1	cyclin G1, transcript variant X2		gene-cdk14	cyclin dependent kinase 14, transcript variant X1		gene-ccz1	CCZ1 homolog, vacuolar protein trafficking and biogenesis associated
	gene-ccnh	cyclin H		gene-cdk2	cyclin dependent kinase 2		gene-cd109	CD109 molecule, transcript variant X1
	gene-ccni	cyclin I		gene-cdk2ap2	cyclin dependent kinase 2 associated protein 2		gene-cd164	CD164 molecule, transcript variant X1
	gene-ccnk	cyclin K, transcript variant X1		gene-cdk4	cyclin dependent kinase 4, transcript variant X2		gene-cd2	CD2 molecule
	gene-ccnl1	cyclin L1, transcript variant X1		gene-cdk5	cyclin dependent kinase 5		gene-cd27	CD27 molecule, transcript variant X2
	gene-ccnq	cyclin Q		gene-cdk5rap1	CDK5 regulatory subunit associated protein 1, transcript variant X1		gene-cd276	CD276 molecule, transcript variant X2
	gene-ccny	cyclin Y, transcript variant X1		gene-cdk5rap2	CDK5 regulatory subunit associated protein 2, transcript variant X1		gene-cd2ap	CD2 associated protein, transcript variant X1
	gene-ccnyl1	cyclin Y like 1		gene-cdk5rap3	CDK5 regulatory subunit associated protein 3		gene-cd2bp2	CD2 cytoplasmic tail binding protein 2
	gene-ccpg1	cell cycle progression 1, transcript variant X2		gene-cdk6	cyclin dependent kinase 6		gene-cd302	CD302 molecule
	gene-ccr7	C-C motif chemokine receptor 7		gene-cdk7	cyclin dependent kinase 7		gene-cd63	CD63 molecule
	gene-ccs	copper chaperone for superoxide dismutase, transcript variant X1		gene-cdk8	cyclin dependent kinase 8, transcript variant X1		gene-cd74	CD74 molecule
	gene-ccser1	coiled-coil serine rich protein 1, transcript variant X2		gene-cdk9	cyclin dependent kinase 9		gene-cd79a	CD79a molecule
	gene-ccser2	coiled-coil serine rich protein 2, transcript variant X2		gene-cdkal1	CDK5 regulatory subunit associated protein 1 like 1, transcript variant X1		gene-cd79b	CD79b molecule
	gene-cct2	chaperonin containing TCP1 subunit 2		gene-cdkn1b	cyclin dependent kinase inhibitor 1B		gene-cd81	CD81 molecule
	gene-cct3	chaperonin containing TCP1 subunit 3		gene-cdkn2aipnl	CDKN2A interacting protein N-terminal like		gene-cd82	CD82 molecule
	gene-cct4	chaperonin containing TCP1 subunit 4		gene-cdkn2d	cyclin dependent kinase inhibitor 2D		gene-cd83	CD83 molecule
	gene-cct5	chaperonin containing TCP1 subunit 5		gene-cdkn3	cyclin dependent kinase inhibitor 3		gene-cdadc1	cytidine and dCMP deaminase domain containing 1, transcript variant X2
	gene-cct6a	chaperonin containing TCP1 subunit 6A		gene-cdo1	cysteine dioxygenase type 1		gene-cdan1	codanin 1
	gene-cct7	chaperonin containing TCP1 subunit 7		gene-cdon	cell adhesion associated, oncogene regulated, transcript variant X1		gene-cdc123	cell division cycle 123, transcript variant X1
	gene-cct8	chaperonin containing TCP1 subunit 8, transcript variant X1		gene-cdpf1	cysteine rich DPF motif domain containing 1		gene-cdc14a	cell division cycle 14A, transcript variant X1
	gene-ccz1	CCZ1 homolog, vacuolar protein trafficking and biogenesis associated		gene-cdt1	chromatin licensing and DNA replication factor 1		gene-cdc16	cell division cycle 16
	gene-cd164	CD164 molecule, transcript variant X1		gene-cdv3	CDV3 homolog, transcript variant X1		gene-cdc23	cell division cycle 23
	gene-cd2	CD2 molecule		gene-cdyl	chromodomain Y like, transcript variant X1		gene-cdc25b	cell division cycle 25B, transcript variant X1
	gene-cd226	CD226 molecule, transcript variant X1		gene-cdyl2	chromodomain Y like 2		gene-cdc26	cell division cycle 26, transcript variant X1
	gene-cd276	CD276 molecule, transcript variant X2		gene-cebpa	CCAAT enhancer binding protein alpha		gene-cdc27	cell division cycle 27, transcript variant X1
	gene-cd2ap	CD2 associated protein, transcript variant X1		gene-cebpd	CCAAT enhancer binding protein delta		gene-cdc37	cell division cycle 37
	gene-cd2bp2	CD2 cytoplasmic tail binding protein 2		gene-cebpg	CCAAT enhancer binding protein gamma		gene-cdc37l1	cell division cycle 37 like 1, transcript variant X1
	gene-cd302	CD302 molecule		gene-cebpz	CCAAT enhancer binding protein zeta, transcript variant X1		gene-cdc40	cell division cycle 40
	gene-cd63	CD63 molecule		gene-cebpzos	CEBPZ opposite strand		gene-cdc42	cell division cycle 42, transcript variant X2
	gene-cd74	CD74 molecule		gene-celf1	CUGBP Elav-like family member 1, transcript variant X2		gene-cdc42bpa	CDC42 binding protein kinase alpha, transcript variant X3
	gene-cd79b	CD79b molecule		gene-celsr1	cadherin EGF LAG seven-pass G-type receptor 1, transcript variant X1		gene-cdc42ep3	CDC42 effector protein 3
	gene-cd81	CD81 molecule		gene-celsr3	cadherin EGF LAG seven-pass G-type receptor 3, transcript variant X1		gene-cdc42ep4	CDC42 effector protein 4, transcript variant X1
	gene-cd82	CD82 molecule		gene-cemip2	cell migration inducing hyaluronidase 2		gene-cdc42ep5	CDC42 effector protein 5
	gene-cd83	CD83 molecule		gene-cenph	centromere protein H, transcript variant X1		gene-cdc42se1	CDC42 small effector 1, transcript variant X1
	gene-cdadc1	cytidine and dCMP deaminase domain containing 1, transcript variant X2		gene-cep104	centrosomal protein 104, transcript variant X1		gene-cdc5l	cell division cycle 5 like
	gene-cdan1	codanin 1		gene-cep131	centrosomal protein 131, transcript variant X1		gene-cdc73	cell division cycle 73
	gene-cdc123	cell division cycle 123, transcript variant X1		gene-cep162	centrosomal protein 162, transcript variant X5		gene-cdca4	cell division cycle associated 4, transcript variant X1
	gene-cdc16	cell division cycle 16		gene-cep164	centrosomal protein 164, transcript variant X1		gene-cdh17	cadherin 17, transcript variant X1
	gene-cdc23	cell division cycle 23		gene-cep192	centrosomal protein 192, transcript variant X1		gene-cdh2	cadherin 2
	gene-cdc25b	cell division cycle 25B, transcript variant X1		gene-cep295	centrosomal protein 295, transcript variant X1		gene-cdh7	cadherin 7, transcript variant X1
	gene-cdc26	cell division cycle 26, transcript variant X1		gene-cep350	centrosomal protein 350, transcript variant X1		gene-cdip1	cell death inducing p53 target 1, transcript variant X1
	gene-cdc27	cell division cycle 27, transcript variant X1		gene-cep57l1	centrosomal protein 57 like 1		gene-cdipt	CDP-diacylglycerol--inositol 3-phosphatidyltransferase
	gene-cdc37	cell division cycle 37		gene-cep68	centrosomal protein 68, transcript variant X2		gene-cdk1	cyclin dependent kinase 1
	gene-cdc37l1	cell division cycle 37 like 1, transcript variant X1		gene-cep70	centrosomal protein 70, transcript variant X1		gene-cdk10	cyclin dependent kinase 10
	gene-cdc40	cell division cycle 40		gene-cep78	centrosomal protein 78, transcript variant X1		gene-cdk12	cyclin dependent kinase 12, transcript variant X1
	gene-cdc42	cell division cycle 42, transcript variant X2		gene-cep83	centrosomal protein 83, transcript variant X1		gene-cdk14	cyclin dependent kinase 14, transcript variant X1
	gene-cdc42bpa	CDC42 binding protein kinase alpha, transcript variant X3		gene-cep85	centrosomal protein 85, transcript variant X1		gene-cdk2	cyclin dependent kinase 2
	gene-cdc42ep3	CDC42 effector protein 3		gene-cep95	centrosomal protein 95		gene-cdk2ap2	cyclin dependent kinase 2 associated protein 2
	gene-cdc42ep4	CDC42 effector protein 4, transcript variant X1		gene-cep97	centrosomal protein 97		gene-cdk4	cyclin dependent kinase 4, transcript variant X2
	gene-cdc42ep5	CDC42 effector protein 5		gene-cept1	choline/ethanolamine phosphotransferase 1, transcript variant X2		gene-cdk5	cyclin dependent kinase 5
	gene-cdc42se1	CDC42 small effector 1, transcript variant X1		gene-cers1	ceramide synthase 1, transcript variant X1		gene-cdk5rap1	CDK5 regulatory subunit associated protein 1, transcript variant X1
	gene-cdc5l	cell division cycle 5 like		gene-cers5	ceramide synthase 5		gene-cdk5rap2	CDK5 regulatory subunit associated protein 2, transcript variant X1
	gene-cdc7	cell division cycle 7, transcript variant X1		gene-cetp	cholesteryl ester transfer protein, transcript variant X2		gene-cdk5rap3	CDK5 regulatory subunit associated protein 3
	gene-cdc73	cell division cycle 73		gene-cfap20	cilia and flagella associated protein 20, transcript variant X1		gene-cdk6	cyclin dependent kinase 6
	gene-cdca4	cell division cycle associated 4, transcript variant X1		gene-cfap221	cilia and flagella associated protein 221		gene-cdk7	cyclin dependent kinase 7
	gene-cdh13	cadherin 13, transcript variant X1		gene-cfap298	cilia and flagella associated protein 298, transcript variant X1		gene-cdk8	cyclin dependent kinase 8, transcript variant X1
	gene-cdh17	cadherin 17, transcript variant X1		gene-cfdp1	craniofacial development protein 1		gene-cdk9	cyclin dependent kinase 9
	gene-cdh2	cadherin 2		gene-cfi	complement factor I, transcript variant X1		gene-cdkal1	CDK5 regulatory subunit associated protein 1 like 1, transcript variant X1
	gene-cdh7	cadherin 7, transcript variant X1		gene-cfl1	cofilin 1		gene-cdkl5	cyclin dependent kinase like 5, transcript variant X2
	gene-cdip1	cell death inducing p53 target 1, transcript variant X1		gene-cfp	complement factor properdin		gene-cdkn1b	cyclin dependent kinase inhibitor 1B
	gene-cdipt	CDP-diacylglycerol--inositol 3-phosphatidyltransferase		gene-cftr	cystic fibrosis transmembrane conductance regulator, transcript variant X1		gene-cdkn2aipnl	CDKN2A interacting protein N-terminal like
	gene-cdk10	cyclin dependent kinase 10		gene-cgn	cingulin, transcript variant X1		gene-cdkn2d	cyclin dependent kinase inhibitor 2D
	gene-cdk12	cyclin dependent kinase 12, transcript variant X1		gene-cgnl1	cingulin like 1, transcript variant X2		gene-cdkn3	cyclin dependent kinase inhibitor 3
	gene-cdk19	cyclin dependent kinase 19, transcript variant X1		gene-cgrrf1	cell growth regulator with ring finger domain 1, transcript variant X1		gene-cdo1	cysteine dioxygenase type 1
	gene-cdk2	cyclin dependent kinase 2		gene-ch25h	cholesterol 25-hydroxylase		gene-cdon	cell adhesion associated, oncogene regulated, transcript variant X1
	gene-cdk2ap2	cyclin dependent kinase 2 associated protein 2		gene-chac1	ChaC glutathione specific gamma-glutamylcyclotransferase 1		gene-cdpf1	cysteine rich DPF motif domain containing 1
	gene-cdk4	cyclin dependent kinase 4, transcript variant X2		gene-chac2	ChaC cation transport regulator homolog 2		gene-cdt1	chromatin licensing and DNA replication factor 1
	gene-cdk5	cyclin dependent kinase 5		gene-chchd1	coiled-coil-helix-coiled-coil-helix domain containing 1		gene-cdv3	CDV3 homolog, transcript variant X1
	gene-cdk5rap1	CDK5 regulatory subunit associated protein 1, transcript variant X1		gene-chchd2	coiled-coil-helix-coiled-coil-helix domain containing 2		gene-cdyl	chromodomain Y like, transcript variant X1
	gene-cdk5rap2	CDK5 regulatory subunit associated protein 2, transcript variant X1		gene-chchd4	coiled-coil-helix-coiled-coil-helix domain containing 4		gene-cdyl2	chromodomain Y like 2
	gene-cdk5rap3	CDK5 regulatory subunit associated protein 3		gene-chchd5	coiled-coil-helix-coiled-coil-helix domain containing 5, transcript variant X1		gene-cebpa	CCAAT enhancer binding protein alpha
	gene-cdk6	cyclin dependent kinase 6		gene-chchd7	coiled-coil-helix-coiled-coil-helix domain containing 7, transcript variant X8		gene-cebpd	CCAAT enhancer binding protein delta
	gene-cdk7	cyclin dependent kinase 7		gene-chd1	chromodomain helicase DNA binding protein 1		gene-cebpg	CCAAT enhancer binding protein gamma
	gene-cdk8	cyclin dependent kinase 8, transcript variant X1		gene-chd1l	chromodomain helicase DNA binding protein 1 like		gene-cebpz	CCAAT enhancer binding protein zeta, transcript variant X1
	gene-cdk9	cyclin dependent kinase 9		gene-chd2	chromodomain helicase DNA binding protein 2, transcript variant X1		gene-cebpzos	CEBPZ opposite strand
	gene-cdkal1	CDK5 regulatory subunit associated protein 1 like 1, transcript variant X1		gene-chd4	chromodomain helicase DNA binding protein 4, transcript variant X1		gene-celf1	CUGBP Elav-like family member 1, transcript variant X2
	gene-cdkl5	cyclin dependent kinase like 5, transcript variant X2		gene-chd7	chromodomain helicase DNA binding protein 7		gene-celf2	CUGBP Elav-like family member 2, transcript variant X1
	gene-cdkn1b	cyclin dependent kinase inhibitor 1B		gene-chd8	chromodomain helicase DNA binding protein 8, transcript variant X1		gene-celsr1	cadherin EGF LAG seven-pass G-type receptor 1, transcript variant X1
	gene-cdkn2aipnl	CDKN2A interacting protein N-terminal like		gene-chd9	chromodomain helicase DNA binding protein 9, transcript variant X2		gene-celsr3	cadherin EGF LAG seven-pass G-type receptor 3, transcript variant X1
	gene-cdkn2d	cyclin dependent kinase inhibitor 2D		gene-chdh	choline dehydrogenase, transcript variant X1		gene-cemip2	cell migration inducing hyaluronidase 2
	gene-cdkn3	cyclin dependent kinase inhibitor 3		gene-chek2	checkpoint kinase 2, transcript variant X1		gene-cenph	centromere protein H, transcript variant X1
	gene-cdo1	cysteine dioxygenase type 1		gene-cherp	calcium homeostasis endoplasmic reticulum protein, transcript variant X1		gene-cep104	centrosomal protein 104, transcript variant X1
	gene-cdon	cell adhesion associated, oncogene regulated, transcript variant X1		gene-chfr	checkpoint with forkhead and ring finger domains, transcript variant X3		gene-cep131	centrosomal protein 131, transcript variant X1
	gene-cdpf1	cysteine rich DPF motif domain containing 1		gene-chid1	chitinase domain containing 1		gene-cep152	centrosomal protein 152, transcript variant X1
	gene-cdt1	chromatin licensing and DNA replication factor 1		gene-chl1	cell adhesion molecule L1 like, transcript variant X1		gene-cep162	centrosomal protein 162, transcript variant X5
	gene-cdv3	CDV3 homolog, transcript variant X1		gene-chmp1a	charged multivesicular body protein 1A		gene-cep192	centrosomal protein 192, transcript variant X1
	gene-cdyl	chromodomain Y like, transcript variant X1		gene-chmp1b	charged multivesicular body protein 1B		gene-cep295	centrosomal protein 295, transcript variant X1
	gene-cdyl2	chromodomain Y like 2		gene-chmp2a	charged multivesicular body protein 2A		gene-cep350	centrosomal protein 350, transcript variant X1
	gene-cebpa	CCAAT enhancer binding protein alpha		gene-chmp2b	charged multivesicular body protein 2B, transcript variant X1		gene-cep68	centrosomal protein 68, transcript variant X2
	gene-cebpd	CCAAT enhancer binding protein delta		gene-chmp3	charged multivesicular body protein 3		gene-cep70	centrosomal protein 70, transcript variant X1
	gene-cebpg	CCAAT enhancer binding protein gamma		gene-chmp4b	charged multivesicular body protein 4B		gene-cep78	centrosomal protein 78, transcript variant X1
	gene-cebpz	CCAAT enhancer binding protein zeta, transcript variant X1		gene-chmp7	charged multivesicular body protein 7		gene-cep83	centrosomal protein 83, transcript variant X1
	gene-cebpzos	CEBPZ opposite strand		gene-chn2	chimerin 2, transcript variant X1		gene-cep85	centrosomal protein 85, transcript variant X1
	gene-celf1	CUGBP Elav-like family member 1, transcript variant X2		gene-chordc1	cysteine and histidine rich domain containing 1		gene-cep95	centrosomal protein 95
	gene-celf2	CUGBP Elav-like family member 2, transcript variant X1		gene-chp1	calcineurin like EF-hand protein 1		gene-cep97	centrosomal protein 97
	gene-celsr1	cadherin EGF LAG seven-pass G-type receptor 1, transcript variant X1		gene-chpf	chondroitin polymerizing factor		gene-cept1	choline/ethanolamine phosphotransferase 1, transcript variant X2
	gene-celsr3	cadherin EGF LAG seven-pass G-type receptor 3, transcript variant X1		gene-chpt1	choline phosphotransferase 1		gene-cers1	ceramide synthase 1, transcript variant X1
	gene-cemip2	cell migration inducing hyaluronidase 2		gene-chrac1	chromatin accessibility complex subunit 1		gene-cers5	ceramide synthase 5
	gene-cenph	centromere protein H, transcript variant X1		gene-chrdl2	chordin like 2		gene-cetn3	centrin 3
	gene-cenpp	centromere protein P		gene-chrnb2	cholinergic receptor nicotinic beta 2 subunit, transcript variant X1		gene-cetp	cholesteryl ester transfer protein, transcript variant X2
	gene-cep104	centrosomal protein 104, transcript variant X1		gene-chst14	carbohydrate sulfotransferase 14		gene-cfap20	cilia and flagella associated protein 20, transcript variant X1
	gene-cep131	centrosomal protein 131, transcript variant X1		gene-chsy1	chondroitin sulfate synthase 1, transcript variant X1		gene-cfap221	cilia and flagella associated protein 221
	gene-cep152	centrosomal protein 152, transcript variant X1		gene-chtop	chromatin target of PRMT1		gene-cfap298	cilia and flagella associated protein 298, transcript variant X1
	gene-cep162	centrosomal protein 162, transcript variant X5		gene-ciao1	cytosolic iron-sulfur assembly component 1		gene-cfdp1	craniofacial development protein 1
	gene-cep192	centrosomal protein 192, transcript variant X1		gene-ciao2a	cytosolic iron-sulfur assembly component 2A, transcript variant X1		gene-cfi	complement factor I, transcript variant X1
	gene-cep295	centrosomal protein 295, transcript variant X1		gene-ciao2b	cytosolic iron-sulfur assembly component 2B		gene-cfl1	cofilin 1
	gene-cep350	centrosomal protein 350, transcript variant X1		gene-ciao3	cytosolic iron-sulfur assembly component 3, transcript variant X1		gene-cfp	complement factor properdin
	gene-cep68	centrosomal protein 68, transcript variant X2		gene-ciapin1	cytokine induced apoptosis inhibitor 1, transcript variant X1		gene-cftr	cystic fibrosis transmembrane conductance regulator, transcript variant X1
	gene-cep70	centrosomal protein 70, transcript variant X1		gene-cib1	calcium and integrin binding 1		gene-cgn	cingulin, transcript variant X1
	gene-cep78	centrosomal protein 78, transcript variant X1		gene-cideb	cell death-inducing DFFA-like effector b		gene-cgnl1	cingulin like 1, transcript variant X2
	gene-cep83	centrosomal protein 83, transcript variant X1		gene-cidec	cell death inducing DFFA like effector c, transcript variant X2		gene-cgrrf1	cell growth regulator with ring finger domain 1, transcript variant X1
	gene-cep85	centrosomal protein 85, transcript variant X1		gene-ciita	class II major histocompatibility complex transactivator, transcript variant X1		gene-ch25h	cholesterol 25-hydroxylase
	gene-cep95	centrosomal protein 95		gene-cinp	cyclin dependent kinase 2 interacting protein		gene-chac1	ChaC glutathione specific gamma-glutamylcyclotransferase 1
	gene-cep97	centrosomal protein 97		gene-cipc	CLOCK interacting pacemaker		gene-chac2	ChaC cation transport regulator homolog 2
	gene-cept1	choline/ethanolamine phosphotransferase 1, transcript variant X2		gene-cir1	corepressor interacting with RBPJ, 1		gene-chchd1	coiled-coil-helix-coiled-coil-helix domain containing 1
	gene-cers1	ceramide synthase 1, transcript variant X1		gene-cirbp	cold inducible RNA binding protein, transcript variant X1		gene-chchd2	coiled-coil-helix-coiled-coil-helix domain containing 2
	gene-cetn3	centrin 3		gene-cisd1	CDGSH iron sulfur domain 1		gene-chchd4	coiled-coil-helix-coiled-coil-helix domain containing 4
	gene-cetp	cholesteryl ester transfer protein, transcript variant X2		gene-cisd2	CDGSH iron sulfur domain 2		gene-chchd7	coiled-coil-helix-coiled-coil-helix domain containing 7, transcript variant X8
	gene-cfap20	cilia and flagella associated protein 20, transcript variant X1		gene-cisd3	CDGSH iron sulfur domain 3		gene-chd1	chromodomain helicase DNA binding protein 1
	gene-cfap298	cilia and flagella associated protein 298, transcript variant X1		gene-cish	cytokine inducible SH2 containing protein, transcript variant X2		gene-chd2	chromodomain helicase DNA binding protein 2, transcript variant X1
	gene-cfap410	cilia and flagella associated protein 410		gene-cited1	Cbp/p300 interacting transactivator with Glu/Asp rich carboxy-terminal domain 1		gene-chd4	chromodomain helicase DNA binding protein 4, transcript variant X1
	gene-cfap44	cilia and flagella associated protein 44, transcript variant X2		gene-cited2	Cbp/p300 interacting transactivator with Glu/Asp rich carboxy-terminal domain 2		gene-chd7	chromodomain helicase DNA binding protein 7
	gene-cfdp1	craniofacial development protein 1		gene-ckap5	cytoskeleton associated protein 5, transcript variant X1		gene-chd8	chromodomain helicase DNA binding protein 8, transcript variant X1
	gene-cfi	complement factor I, transcript variant X1		gene-ckb	creatine kinase B, transcript variant X1		gene-chd9	chromodomain helicase DNA binding protein 9, transcript variant X2
	gene-cfl1	cofilin 1		gene-cks1b	CDC28 protein kinase regulatory subunit 1B		gene-chdh	choline dehydrogenase, transcript variant X1
	gene-cfp	complement factor properdin		gene-clasp2	cytoplasmic linker associated protein 2, transcript variant X1		gene-chek2	checkpoint kinase 2, transcript variant X1
	gene-cftr	cystic fibrosis transmembrane conductance regulator, transcript variant X1		gene-clasrp	CLK4 associating serine/arginine rich protein, transcript variant X1		gene-cherp	calcium homeostasis endoplasmic reticulum protein, transcript variant X1
	gene-cgn	cingulin, transcript variant X1		gene-clcc1	chloride channel CLIC like 1		gene-chfr	checkpoint with forkhead and ring finger domains, transcript variant X3
	gene-cgnl1	cingulin like 1, transcript variant X2		gene-clcn1	chloride voltage-gated channel 1		gene-chid1	chitinase domain containing 1
	gene-cgrrf1	cell growth regulator with ring finger domain 1, transcript variant X1		gene-clcn2	chloride voltage-gated channel 2, transcript variant X1		gene-chl1	cell adhesion molecule L1 like, transcript variant X1
	gene-chac1	ChaC glutathione specific gamma-glutamylcyclotransferase 1		gene-clcn3	chloride voltage-gated channel 3, transcript variant X1		gene-chmp1a	charged multivesicular body protein 1A
	gene-chac2	ChaC cation transport regulator homolog 2		gene-clcn4	chloride voltage-gated channel 4		gene-chmp1b	charged multivesicular body protein 1B
	gene-chchd1	coiled-coil-helix-coiled-coil-helix domain containing 1		gene-clcn5	chloride voltage-gated channel 5, transcript variant X1		gene-chmp2a	charged multivesicular body protein 2A
	gene-chchd2	coiled-coil-helix-coiled-coil-helix domain containing 2		gene-clcn6	chloride voltage-gated channel 6		gene-chmp2b	charged multivesicular body protein 2B, transcript variant X1
	gene-chchd4	coiled-coil-helix-coiled-coil-helix domain containing 4		gene-clcn7	chloride voltage-gated channel 7, transcript variant X1		gene-chmp3	charged multivesicular body protein 3
	gene-chchd5	coiled-coil-helix-coiled-coil-helix domain containing 5, transcript variant X1		gene-cldn1	claudin 1, transcript variant X1		gene-chmp4b	charged multivesicular body protein 4B
	gene-chchd7	coiled-coil-helix-coiled-coil-helix domain containing 7, transcript variant X8		gene-cldn12	claudin 12		gene-chmp7	charged multivesicular body protein 7
	gene-chd1	chromodomain helicase DNA binding protein 1		gene-cldn15	claudin 15		gene-chn2	chimerin 2, transcript variant X1
	gene-chd1l	chromodomain helicase DNA binding protein 1 like		gene-cldn19	claudin 19, transcript variant X1		gene-chordc1	cysteine and histidine rich domain containing 1
	gene-chd2	chromodomain helicase DNA binding protein 2, transcript variant X1		gene-cldn5	claudin 5		gene-chp1	calcineurin like EF-hand protein 1
	gene-chd4	chromodomain helicase DNA binding protein 4, transcript variant X1		gene-clec16a	C-type lectin domain containing 16A, transcript variant X1		gene-chpf	chondroitin polymerizing factor
	gene-chd7	chromodomain helicase DNA binding protein 7		gene-clic1	chloride intracellular channel 1, transcript variant X1		gene-chpf2	chondroitin polymerizing factor 2
	gene-chd8	chromodomain helicase DNA binding protein 8, transcript variant X1		gene-clic4	chloride intracellular channel 4		gene-chpt1	choline phosphotransferase 1
	gene-chd9	chromodomain helicase DNA binding protein 9, transcript variant X2		gene-clip1	CAP-Gly domain containing linker protein 1, transcript variant X2		gene-chrac1	chromatin accessibility complex subunit 1
	gene-chdh	choline dehydrogenase, transcript variant X1		gene-clip4	CAP-Gly domain containing linker protein family member 4, transcript variant X1		gene-chrdl2	chordin like 2
	gene-chek2	checkpoint kinase 2, transcript variant X1		gene-clmp	CXADR like membrane protein		gene-chrnb2	cholinergic receptor nicotinic beta 2 subunit, transcript variant X1
	gene-cherp	calcium homeostasis endoplasmic reticulum protein, transcript variant X1		gene-cln5	CLN5, intracellular trafficking protein		gene-chst10	carbohydrate sulfotransferase 10
	gene-chfr	checkpoint with forkhead and ring finger domains, transcript variant X3		gene-cln8	CLN8, transmembrane ER and ERGIC protein		gene-chst12	carbohydrate sulfotransferase 12, transcript variant X2
	gene-chid1	chitinase domain containing 1		gene-clnk	cytokine dependent hematopoietic cell linker, transcript variant X1		gene-chst14	carbohydrate sulfotransferase 14
	gene-chl1	cell adhesion molecule L1 like, transcript variant X1		gene-clns1a	chloride nucleotide-sensitive channel 1A, transcript variant X1		gene-chst15	carbohydrate sulfotransferase 15, transcript variant X1
	gene-chmp1a	charged multivesicular body protein 1A		gene-clp1	cleavage and polyadenylation factor I subunit 1, transcript variant X1		gene-chst7	carbohydrate sulfotransferase 7
	gene-chmp1b	charged multivesicular body protein 1B		gene-clpb	ClpB homolog, mitochondrial AAA ATPase chaperonin		gene-chsy1	chondroitin sulfate synthase 1, transcript variant X1
	gene-chmp2a	charged multivesicular body protein 2A		gene-clpp	caseinolytic mitochondrial matrix peptidase proteolytic subunit, transcript variant X1		gene-chtop	chromatin target of PRMT1
	gene-chmp2b	charged multivesicular body protein 2B, transcript variant X1		gene-clptm1	CLPTM1, transmembrane protein		gene-churc1	churchill domain containing 1
	gene-chmp3	charged multivesicular body protein 3		gene-clptm1l	CLPTM1 like		gene-ciao1	cytosolic iron-sulfur assembly component 1
	gene-chmp4b	charged multivesicular body protein 4B		gene-clpx	caseinolytic mitochondrial matrix peptidase chaperone subunit, transcript variant X1		gene-ciao2a	cytosolic iron-sulfur assembly component 2A, transcript variant X1
	gene-chmp7	charged multivesicular body protein 7		gene-clrn1	clarin 1, transcript variant X1		gene-ciao2b	cytosolic iron-sulfur assembly component 2B
	gene-chn2	chimerin 2, transcript variant X1		gene-clstn1	calsyntenin 1, transcript variant X1		gene-ciao3	cytosolic iron-sulfur assembly component 3, transcript variant X1
	gene-chordc1	cysteine and histidine rich domain containing 1		gene-clta	clathrin light chain A, transcript variant X1		gene-ciapin1	cytokine induced apoptosis inhibitor 1, transcript variant X1
	gene-chp1	calcineurin like EF-hand protein 1		gene-cltb	clathrin light chain B, transcript variant X1		gene-cib1	calcium and integrin binding 1
	gene-chpf	chondroitin polymerizing factor		gene-cltc	clathrin heavy chain, transcript variant X1		gene-cic	capicua transcriptional repressor, transcript variant X1
	gene-chpt1	choline phosphotransferase 1		gene-cltrn	collectrin, amino acid transport regulator, transcript variant X1		gene-cideb	cell death-inducing DFFA-like effector b
	gene-chrac1	chromatin accessibility complex subunit 1		gene-cluh	clustered mitochondria homolog		gene-cidec	cell death inducing DFFA like effector c, transcript variant X2
	gene-chrdl2	chordin like 2		gene-clybl	citrate lyase beta like		gene-ciita	class II major histocompatibility complex transactivator, transcript variant X1
	gene-chrnb2	cholinergic receptor nicotinic beta 2 subunit, transcript variant X1		gene-cmbl	carboxymethylenebutenolidase homolog, transcript variant X2		gene-cinp	cyclin dependent kinase 2 interacting protein
	gene-chst10	carbohydrate sulfotransferase 10		gene-cmc1	C-X9-C motif containing 1, transcript variant X1		gene-cipc	CLOCK interacting pacemaker
	gene-chst14	carbohydrate sulfotransferase 14		gene-cmc2	C-X9-C motif containing 2, transcript variant X1		gene-cir1	corepressor interacting with RBPJ, 1
	gene-chst15	carbohydrate sulfotransferase 15, transcript variant X1		gene-cmc4	C-X9-C motif containing 4, transcript variant X1		gene-cirbp	cold inducible RNA binding protein, transcript variant X1
	gene-chst7	carbohydrate sulfotransferase 7		gene-cmip	c-Maf inducing protein, transcript variant X1		gene-cisd1	CDGSH iron sulfur domain 1
	gene-chsy1	chondroitin sulfate synthase 1, transcript variant X1		gene-cmklr1	chemerin chemokine-like receptor 1		gene-cisd2	CDGSH iron sulfur domain 2
	gene-chtop	chromatin target of PRMT1		gene-cmpk1	cytidine/uridine monophosphate kinase 1		gene-cisd3	CDGSH iron sulfur domain 3
	gene-churc1	churchill domain containing 1		gene-cmss1	cms1 ribosomal small subunit homolog (yeast), transcript variant X1		gene-cish	cytokine inducible SH2 containing protein, transcript variant X2
	gene-ciao1	cytosolic iron-sulfur assembly component 1		gene-cmtm7	CKLF like MARVEL transmembrane domain containing 7, transcript variant X1		gene-cited1	Cbp/p300 interacting transactivator with Glu/Asp rich carboxy-terminal domain 1
	gene-ciao2a	cytosolic iron-sulfur assembly component 2A, transcript variant X1		gene-cmtr1	cap methyltransferase 1, transcript variant X1		gene-cited2	Cbp/p300 interacting transactivator with Glu/Asp rich carboxy-terminal domain 2
	gene-ciao2b	cytosolic iron-sulfur assembly component 2B		gene-cmtr2	cap methyltransferase 2, transcript variant X2		gene-ckap4	cytoskeleton associated protein 4
	gene-ciao3	cytosolic iron-sulfur assembly component 3, transcript variant X1		gene-cndp2	CNDP dipeptidase 2 (metallopeptidase M20 family), transcript variant X2		gene-ckap5	cytoskeleton associated protein 5, transcript variant X1
	gene-ciapin1	cytokine induced apoptosis inhibitor 1, transcript variant X1		gene-cnep1r1	CTD nuclear envelope phosphatase 1 regulatory subunit 1		gene-ckb	creatine kinase B, transcript variant X1
	gene-cib1	calcium and integrin binding 1		gene-cnih1	cornichon family AMPA receptor auxiliary protein 1, transcript variant X1		gene-cks1b	CDC28 protein kinase regulatory subunit 1B
	gene-cic	capicua transcriptional repressor, transcript variant X1		gene-cnih4	cornichon family AMPA receptor auxiliary protein 4		gene-clasp1	cytoplasmic linker associated protein 1, transcript variant X1
	gene-cideb	cell death-inducing DFFA-like effector b		gene-cnksr1	connector enhancer of kinase suppressor of Ras 1, transcript variant X1		gene-clasp2	cytoplasmic linker associated protein 2, transcript variant X1
	gene-cidec	cell death inducing DFFA like effector c, transcript variant X2		gene-cnn3	calponin 3, transcript variant X1		gene-clasrp	CLK4 associating serine/arginine rich protein, transcript variant X1
	gene-ciita	class II major histocompatibility complex transactivator, transcript variant X1		gene-cnnm3	cyclin and CBS domain divalent metal cation transport mediator 3, transcript variant X1		gene-clcc1	chloride channel CLIC like 1
	gene-cinp	cyclin dependent kinase 2 interacting protein		gene-cnot1	CCR4-NOT transcription complex subunit 1		gene-clcn1	chloride voltage-gated channel 1
	gene-cipc	CLOCK interacting pacemaker		gene-cnot10	CCR4-NOT transcription complex subunit 10		gene-clcn2	chloride voltage-gated channel 2, transcript variant X1
	gene-cir1	corepressor interacting with RBPJ, 1		gene-cnot11	CCR4-NOT transcription complex subunit 11, transcript variant X1		gene-clcn3	chloride voltage-gated channel 3, transcript variant X1
	gene-cirbp	cold inducible RNA binding protein, transcript variant X1		gene-cnot3	CCR4-NOT transcription complex subunit 3, transcript variant X1		gene-clcn4	chloride voltage-gated channel 4
	gene-cisd1	CDGSH iron sulfur domain 1		gene-cnot4	CCR4-NOT transcription complex subunit 4		gene-clcn5	chloride voltage-gated channel 5, transcript variant X1
	gene-cisd2	CDGSH iron sulfur domain 2		gene-cnot6l	CCR4-NOT transcription complex subunit 6 like		gene-clcn6	chloride voltage-gated channel 6
	gene-cisd3	CDGSH iron sulfur domain 3		gene-cnot8	CCR4-NOT transcription complex subunit 8		gene-clcn7	chloride voltage-gated channel 7, transcript variant X1
	gene-cish	cytokine inducible SH2 containing protein, transcript variant X2		gene-cnot9	CCR4-NOT transcription complex subunit 9, transcript variant X1		gene-cldn1	claudin 1, transcript variant X1
	gene-cited1	Cbp/p300 interacting transactivator with Glu/Asp rich carboxy-terminal domain 1		gene-cnp	2',3'-cyclic nucleotide 3' phosphodiesterase		gene-cldn12	claudin 12
	gene-cited2	Cbp/p300 interacting transactivator with Glu/Asp rich carboxy-terminal domain 2		gene-cnppd1	cyclin Pas1/PHO80 domain containing 1		gene-cldn15	claudin 15
	gene-ckap5	cytoskeleton associated protein 5, transcript variant X1		gene-cnpy3	canopy FGF signaling regulator 3		gene-cldn19	claudin 19, transcript variant X1
	gene-ckb	creatine kinase B, transcript variant X1		gene-cnpy4	canopy FGF signaling regulator 4		gene-cldn5	claudin 5
	gene-cks1b	CDC28 protein kinase regulatory subunit 1B		gene-cnst	consortin, connexin sorting protein, transcript variant X1		gene-clec16a	C-type lectin domain containing 16A, transcript variant X1
	gene-clasp1	cytoplasmic linker associated protein 1, transcript variant X1		gene-cntfr	ciliary neurotrophic factor receptor, transcript variant X3		gene-clic1	chloride intracellular channel 1, transcript variant X1
	gene-clasp2	cytoplasmic linker associated protein 2, transcript variant X1		gene-cntn2	contactin 2, transcript variant X1		gene-clic4	chloride intracellular channel 4
	gene-clasrp	CLK4 associating serine/arginine rich protein, transcript variant X1		gene-coasy	Coenzyme A synthase		gene-clip1	CAP-Gly domain containing linker protein 1, transcript variant X2
	gene-clcc1	chloride channel CLIC like 1		gene-cobl	cordon-bleu WH2 repeat protein, transcript variant X1		gene-clip2	CAP-Gly domain containing linker protein 2, transcript variant X1
	gene-clcn3	chloride voltage-gated channel 3, transcript variant X1		gene-cobll1	cordon-bleu WH2 repeat protein like 1, transcript variant X1		gene-clmp	CXADR like membrane protein
	gene-clcn4	chloride voltage-gated channel 4		gene-cog1	component of oligomeric golgi complex 1, transcript variant X1		gene-cln5	CLN5, intracellular trafficking protein
	gene-clcn5	chloride voltage-gated channel 5, transcript variant X1		gene-cog2	component of oligomeric golgi complex 2, transcript variant X1		gene-cln8	CLN8, transmembrane ER and ERGIC protein
	gene-clcn6	chloride voltage-gated channel 6		gene-cog3	component of oligomeric golgi complex 3		gene-clnk	cytokine dependent hematopoietic cell linker, transcript variant X1
	gene-clcn7	chloride voltage-gated channel 7, transcript variant X1		gene-cog4	component of oligomeric golgi complex 4		gene-clns1a	chloride nucleotide-sensitive channel 1A, transcript variant X1
	gene-cldn1	claudin 1, transcript variant X1		gene-cog5	component of oligomeric golgi complex 5		gene-clp1	cleavage and polyadenylation factor I subunit 1, transcript variant X1
	gene-cldn12	claudin 12		gene-cog6	component of oligomeric golgi complex 6		gene-clpb	ClpB homolog, mitochondrial AAA ATPase chaperonin
	gene-cldn15	claudin 15		gene-cog7	component of oligomeric golgi complex 7		gene-clpp	caseinolytic mitochondrial matrix peptidase proteolytic subunit, transcript variant X1
	gene-cldn19	claudin 19, transcript variant X1		gene-cog8	component of oligomeric golgi complex 8		gene-clptm1	CLPTM1, transmembrane protein
	gene-cldn5	claudin 5		gene-coil	coilin		gene-clptm1l	CLPTM1 like
	gene-clec16a	C-type lectin domain containing 16A, transcript variant X1		gene-col13a1	collagen type XIII alpha 1 chain, transcript variant X1		gene-clpx	caseinolytic mitochondrial matrix peptidase chaperone subunit, transcript variant X1
	gene-clic1	chloride intracellular channel 1, transcript variant X1		gene-col16a1	collagen type XVI alpha 1 chain, transcript variant X1		gene-clrn1	clarin 1, transcript variant X1
	gene-clic4	chloride intracellular channel 4		gene-col1a1	collagen type I alpha 1 chain		gene-clstn1	calsyntenin 1, transcript variant X1
	gene-clip1	CAP-Gly domain containing linker protein 1, transcript variant X2		gene-col1a2	collagen type I alpha 2 chain		gene-clta	clathrin light chain A, transcript variant X1
	gene-clip2	CAP-Gly domain containing linker protein 2, transcript variant X1		gene-col24a1	collagen type XXIV alpha 1 chain		gene-cltb	clathrin light chain B, transcript variant X1
	gene-clip4	CAP-Gly domain containing linker protein family member 4, transcript variant X1		gene-col27a1	collagen type XXVII alpha 1 chain, transcript variant X1		gene-cltc	clathrin heavy chain, transcript variant X1
	gene-clmp	CXADR like membrane protein		gene-col4a1	collagen type IV alpha 1 chain, transcript variant X1		gene-cltrn	collectrin, amino acid transport regulator, transcript variant X1
	gene-cln5	CLN5, intracellular trafficking protein		gene-col4a2	collagen type IV alpha 2 chain		gene-clu	clusterin
	gene-cln8	CLN8, transmembrane ER and ERGIC protein		gene-col4a3bp	collagen type IV alpha 3 binding protein, transcript variant X1		gene-cluh	clustered mitochondria homolog
	gene-clnk	cytokine dependent hematopoietic cell linker, transcript variant X1		gene-col6a1	collagen type VI alpha 1 chain		gene-clybl	citrate lyase beta like
	gene-clns1a	chloride nucleotide-sensitive channel 1A, transcript variant X1		gene-col6a6	collagen type VI alpha 6 chain, transcript variant X1		gene-cmbl	carboxymethylenebutenolidase homolog, transcript variant X2
	gene-clp1	cleavage and polyadenylation factor I subunit 1, transcript variant X1		gene-colec11	collectin subfamily member 11, transcript variant X1		gene-cmc1	C-X9-C motif containing 1, transcript variant X1
	gene-clpb	ClpB homolog, mitochondrial AAA ATPase chaperonin		gene-commd1	copper metabolism domain containing 1, transcript variant X1		gene-cmc2	C-X9-C motif containing 2, transcript variant X1
	gene-clpp	caseinolytic mitochondrial matrix peptidase proteolytic subunit, transcript variant X1		gene-commd10	COMM domain containing 10, transcript variant X1		gene-cmc4	C-X9-C motif containing 4, transcript variant X1
	gene-clptm1	CLPTM1, transmembrane protein		gene-commd2	COMM domain containing 2		gene-cmip	c-Maf inducing protein, transcript variant X1
	gene-clptm1l	CLPTM1 like		gene-commd3	COMM domain containing 3		gene-cmklr1	chemerin chemokine-like receptor 1
	gene-clpx	caseinolytic mitochondrial matrix peptidase chaperone subunit, transcript variant X1		gene-commd5	COMM domain containing 5		gene-cmpk1	cytidine/uridine monophosphate kinase 1
	gene-clrn1	clarin 1, transcript variant X1		gene-commd6	COMM domain containing 6, transcript variant X1		gene-cmpk2	cytidine/uridine monophosphate kinase 2
	gene-clstn1	calsyntenin 1, transcript variant X1		gene-commd7	COMM domain containing 7		gene-cmss1	cms1 ribosomal small subunit homolog (yeast), transcript variant X1
	gene-clta	clathrin light chain A, transcript variant X1		gene-commd8	COMM domain containing 8		gene-cmtm4	CKLF like MARVEL transmembrane domain containing 4
	gene-cltb	clathrin light chain B, transcript variant X1		gene-commd9	COMM domain containing 9		gene-cmtm7	CKLF like MARVEL transmembrane domain containing 7, transcript variant X1
	gene-cltc	clathrin heavy chain, transcript variant X1		gene-comt	catechol-O-methyltransferase		gene-cmtm8	CKLF like MARVEL transmembrane domain containing 8, transcript variant X1
	gene-cltrn	collectrin, amino acid transport regulator, transcript variant X1		gene-comtd1	catechol-O-methyltransferase domain containing 1		gene-cmtr1	cap methyltransferase 1, transcript variant X1
	gene-clu	clusterin		gene-cop1	COP1, E3 ubiquitin ligase		gene-cmtr2	cap methyltransferase 2, transcript variant X2
	gene-cluh	clustered mitochondria homolog		gene-copa	coatomer protein complex subunit alpha		gene-cndp2	CNDP dipeptidase 2 (metallopeptidase M20 family), transcript variant X2
	gene-clybl	citrate lyase beta like		gene-copb1	coatomer protein complex subunit beta 1		gene-cnep1r1	CTD nuclear envelope phosphatase 1 regulatory subunit 1
	gene-cmbl	carboxymethylenebutenolidase homolog, transcript variant X2		gene-cope	coatomer protein complex subunit epsilon		gene-cnih1	cornichon family AMPA receptor auxiliary protein 1, transcript variant X1
	gene-cmc1	C-X9-C motif containing 1, transcript variant X1		gene-copg2	coatomer protein complex subunit gamma 2		gene-cnih4	cornichon family AMPA receptor auxiliary protein 4
	gene-cmc2	C-X9-C motif containing 2, transcript variant X1		gene-cops2	COP9 signalosome subunit 2		gene-cnksr1	connector enhancer of kinase suppressor of Ras 1, transcript variant X1
	gene-cmc4	C-X9-C motif containing 4, transcript variant X1		gene-cops3	COP9 signalosome subunit 3		gene-cnksr3	CNKSR family member 3, transcript variant X1
	gene-cmip	c-Maf inducing protein, transcript variant X1		gene-cops4	COP9 signalosome subunit 4		gene-cnn3	calponin 3, transcript variant X1
	gene-cmklr1	chemerin chemokine-like receptor 1		gene-cops5	COP9 signalosome subunit 5		gene-cnnm1	cyclin and CBS domain divalent metal cation transport mediator 1
	gene-cmpk1	cytidine/uridine monophosphate kinase 1		gene-cops6	COP9 signalosome subunit 6, transcript variant X1		gene-cnnm3	cyclin and CBS domain divalent metal cation transport mediator 3, transcript variant X1
	gene-cmpk2	cytidine/uridine monophosphate kinase 2		gene-cops8	COP9 signalosome subunit 8		gene-cnot1	CCR4-NOT transcription complex subunit 1
	gene-cmss1	cms1 ribosomal small subunit homolog (yeast), transcript variant X1		gene-cops9	COP9 signalosome subunit 9		gene-cnot10	CCR4-NOT transcription complex subunit 10
	gene-cmtm3	CKLF like MARVEL transmembrane domain containing 3		gene-coq10b	coenzyme Q10B		gene-cnot11	CCR4-NOT transcription complex subunit 11, transcript variant X1
	gene-cmtm4	CKLF like MARVEL transmembrane domain containing 4		gene-coq3	coenzyme Q3, methyltransferase, transcript variant X1		gene-cnot3	CCR4-NOT transcription complex subunit 3, transcript variant X1
	gene-cmtm7	CKLF like MARVEL transmembrane domain containing 7, transcript variant X1		gene-coq4	coenzyme Q4, transcript variant X1		gene-cnot4	CCR4-NOT transcription complex subunit 4
	gene-cmtm8	CKLF like MARVEL transmembrane domain containing 8, transcript variant X1		gene-coq5	coenzyme Q5, methyltransferase		gene-cnot6l	CCR4-NOT transcription complex subunit 6 like
	gene-cmtr1	cap methyltransferase 1, transcript variant X1		gene-coq6	coenzyme Q6, monooxygenase, transcript variant X1		gene-cnot8	CCR4-NOT transcription complex subunit 8
	gene-cmtr2	cap methyltransferase 2, transcript variant X2		gene-coq8a	coenzyme Q8A, transcript variant X1		gene-cnot9	CCR4-NOT transcription complex subunit 9, transcript variant X1
	gene-cndp2	CNDP dipeptidase 2 (metallopeptidase M20 family), transcript variant X2		gene-coq9	coenzyme Q9		gene-cnp	2',3'-cyclic nucleotide 3' phosphodiesterase
	gene-cnep1r1	CTD nuclear envelope phosphatase 1 regulatory subunit 1		gene-coro1c	coronin 1C, transcript variant X1		gene-cnppd1	cyclin Pas1/PHO80 domain containing 1
	gene-cnih1	cornichon family AMPA receptor auxiliary protein 1, transcript variant X1		gene-cotl1	coactosin like F-actin binding protein 1		gene-cnpy3	canopy FGF signaling regulator 3
	gene-cnih4	cornichon family AMPA receptor auxiliary protein 4		gene-COX1	cytochrome c oxidase subunit I		gene-cnpy4	canopy FGF signaling regulator 4
	gene-cnksr1	connector enhancer of kinase suppressor of Ras 1, transcript variant X1		gene-COX2	cytochrome c oxidase subunit II		gene-cnst	consortin, connexin sorting protein, transcript variant X1
	gene-cnksr3	CNKSR family member 3, transcript variant X1		gene-COX3	cytochrome c oxidase subunit III		gene-cntfr	ciliary neurotrophic factor receptor, transcript variant X3
	gene-cnn3	calponin 3, transcript variant X1		gene-cpb1	carboxypeptidase B1		gene-cntn2	contactin 2, transcript variant X1
	gene-cnnm1	cyclin and CBS domain divalent metal cation transport mediator 1		gene-cpd	carboxypeptidase D, transcript variant X1		gene-coasy	Coenzyme A synthase
	gene-cnnm3	cyclin and CBS domain divalent metal cation transport mediator 3, transcript variant X1		gene-cpeb3	cytoplasmic polyadenylation element binding protein 3, transcript variant X3		gene-cobl	cordon-bleu WH2 repeat protein, transcript variant X1
	gene-cnot1	CCR4-NOT transcription complex subunit 1		gene-cpeb4	cytoplasmic polyadenylation element binding protein 4, transcript variant X1		gene-cobll1	cordon-bleu WH2 repeat protein like 1, transcript variant X1
	gene-cnot10	CCR4-NOT transcription complex subunit 10		gene-cpn1	carboxypeptidase N subunit 1		gene-cog1	component of oligomeric golgi complex 1, transcript variant X1
	gene-cnot11	CCR4-NOT transcription complex subunit 11, transcript variant X1		gene-cpne1	copine 1, transcript variant X1		gene-cog2	component of oligomeric golgi complex 2, transcript variant X1
	gene-cnot3	CCR4-NOT transcription complex subunit 3, transcript variant X1		gene-cpox	coproporphyrinogen oxidase		gene-cog3	component of oligomeric golgi complex 3
	gene-cnot4	CCR4-NOT transcription complex subunit 4		gene-cpped1	calcineurin like phosphoesterase domain containing 1		gene-cog4	component of oligomeric golgi complex 4
	gene-cnot6l	CCR4-NOT transcription complex subunit 6 like		gene-cpq	carboxypeptidase Q		gene-cog5	component of oligomeric golgi complex 5
	gene-cnot8	CCR4-NOT transcription complex subunit 8		gene-cps1	carbamoyl-phosphate synthase 1		gene-cog6	component of oligomeric golgi complex 6
	gene-cnot9	CCR4-NOT transcription complex subunit 9, transcript variant X1		gene-cpsf1	cleavage and polyadenylation specific factor 1		gene-cog7	component of oligomeric golgi complex 7
	gene-cnp	2',3'-cyclic nucleotide 3' phosphodiesterase		gene-cpsf2	cleavage and polyadenylation specific factor 2		gene-cog8	component of oligomeric golgi complex 8
	gene-cnppd1	cyclin Pas1/PHO80 domain containing 1		gene-cpsf4	cleavage and polyadenylation specific factor 4		gene-coil	coilin
	gene-cnpy2	canopy FGF signaling regulator 2, transcript variant X1		gene-cpsf6	cleavage and polyadenylation specific factor 6, transcript variant X1		gene-col13a1	collagen type XIII alpha 1 chain, transcript variant X1
	gene-cnpy3	canopy FGF signaling regulator 3		gene-cpt2	carnitine palmitoyltransferase 2		gene-col16a1	collagen type XVI alpha 1 chain, transcript variant X1
	gene-cnpy4	canopy FGF signaling regulator 4		gene-cptp	ceramide-1-phosphate transfer protein, transcript variant X1		gene-col1a1	collagen type I alpha 1 chain
	gene-cnst	consortin, connexin sorting protein, transcript variant X1		gene-cpvl	carboxypeptidase, vitellogenic like		gene-col1a2	collagen type I alpha 2 chain
	gene-cntfr	ciliary neurotrophic factor receptor, transcript variant X3		gene-cramp1	cramped chromatin regulator homolog 1, transcript variant X1		gene-col27a1	collagen type XXVII alpha 1 chain, transcript variant X1
	gene-coasy	Coenzyme A synthase		gene-crat	carnitine O-acetyltransferase		gene-col4a1	collagen type IV alpha 1 chain, transcript variant X1
	gene-cobl	cordon-bleu WH2 repeat protein, transcript variant X1		gene-crb3	crumbs 3, cell polarity complex component, transcript variant X1		gene-col4a2	collagen type IV alpha 2 chain
	gene-cobll1	cordon-bleu WH2 repeat protein like 1, transcript variant X1		gene-crbn	cereblon		gene-col4a3bp	collagen type IV alpha 3 binding protein, transcript variant X1
	gene-cog1	component of oligomeric golgi complex 1, transcript variant X1		gene-creb3l1	cAMP responsive element binding protein 3 like 1		gene-col6a1	collagen type VI alpha 1 chain
	gene-cog2	component of oligomeric golgi complex 2, transcript variant X1		gene-creb3l2	cAMP responsive element binding protein 3 like 2, transcript variant X1		gene-col6a6	collagen type VI alpha 6 chain, transcript variant X1
	gene-cog3	component of oligomeric golgi complex 3		gene-creb3l4	cAMP responsive element binding protein 3 like 4		gene-colec11	collectin subfamily member 11, transcript variant X1
	gene-cog4	component of oligomeric golgi complex 4		gene-crebbp	CREB binding protein		gene-colgalt1	collagen beta(1-O)galactosyltransferase 1, transcript variant X1
	gene-cog5	component of oligomeric golgi complex 5		gene-crebl2	cAMP responsive element binding protein like 2		gene-commd1	copper metabolism domain containing 1, transcript variant X1
	gene-cog6	component of oligomeric golgi complex 6		gene-creg1	cellular repressor of E1A stimulated genes 1, transcript variant X1		gene-commd10	COMM domain containing 10, transcript variant X1
	gene-cog7	component of oligomeric golgi complex 7		gene-creg2	cellular repressor of E1A stimulated genes 2		gene-commd2	COMM domain containing 2
	gene-cog8	component of oligomeric golgi complex 8		gene-creld2	cysteine rich with EGF like domains 2, transcript variant X1		gene-commd3	COMM domain containing 3
	gene-coil	coilin		gene-crip1	cysteine rich protein 1		gene-commd5	COMM domain containing 5
	gene-col13a1	collagen type XIII alpha 1 chain, transcript variant X1		gene-cript	CXXC repeat containing interactor of PDZ3 domain		gene-commd6	COMM domain containing 6, transcript variant X1
	gene-col16a1	collagen type XVI alpha 1 chain, transcript variant X1		gene-crispld2	cysteine rich secretory protein LCCL domain containing 2, transcript variant X1		gene-commd7	COMM domain containing 7
	gene-col1a1	collagen type I alpha 1 chain		gene-crkl	CRK like proto-oncogene, adaptor protein		gene-commd8	COMM domain containing 8
	gene-col1a2	collagen type I alpha 2 chain		gene-crlf3	cytokine receptor like factor 3, transcript variant X1		gene-commd9	COMM domain containing 9
	gene-col23a1	collagen type XXIII alpha 1 chain, transcript variant X1		gene-crls1	cardiolipin synthase 1		gene-comt	catechol-O-methyltransferase
	gene-col27a1	collagen type XXVII alpha 1 chain, transcript variant X1		gene-crnkl1	crooked neck pre-mRNA splicing factor 1		gene-comtd1	catechol-O-methyltransferase domain containing 1
	gene-col4a1	collagen type IV alpha 1 chain, transcript variant X1		gene-crtap	cartilage associated protein		gene-cop1	COP1, E3 ubiquitin ligase
	gene-col4a2	collagen type IV alpha 2 chain		gene-crtc2	CREB regulated transcription coactivator 2, transcript variant X1		gene-copa	coatomer protein complex subunit alpha
	gene-col4a3bp	collagen type IV alpha 3 binding protein, transcript variant X1		gene-crtc3	CREB regulated transcription coactivator 3, transcript variant X1		gene-copb1	coatomer protein complex subunit beta 1
	gene-col6a1	collagen type VI alpha 1 chain		gene-cryl1	crystallin lambda 1		gene-cope	coatomer protein complex subunit epsilon
	gene-col6a6	collagen type VI alpha 6 chain, transcript variant X1		gene-crym	crystallin mu		gene-copg2	coatomer protein complex subunit gamma 2
	gene-col9a3	collagen type IX alpha 3 chain, transcript variant X1		gene-cryz	crystallin zeta, transcript variant X1		gene-cops2	COP9 signalosome subunit 2
	gene-colec11	collectin subfamily member 11, transcript variant X1		gene-cryzl1	crystallin zeta like 1, transcript variant X1		gene-cops3	COP9 signalosome subunit 3
	gene-colgalt1	collagen beta(1-O)galactosyltransferase 1, transcript variant X1		gene-cs	citrate synthase		gene-cops4	COP9 signalosome subunit 4
	gene-commd1	copper metabolism domain containing 1, transcript variant X1		gene-csad	cysteine sulfinic acid decarboxylase, transcript variant X1		gene-cops5	COP9 signalosome subunit 5
	gene-commd10	COMM domain containing 10, transcript variant X1		gene-csde1	cold shock domain containing E1, transcript variant X1		gene-cops6	COP9 signalosome subunit 6, transcript variant X1
	gene-commd2	COMM domain containing 2		gene-cse1l	chromosome segregation 1 like		gene-cops8	COP9 signalosome subunit 8
	gene-commd3	COMM domain containing 3		gene-csf1r	colony stimulating factor 1 receptor, transcript variant X1		gene-cops9	COP9 signalosome subunit 9
	gene-commd5	COMM domain containing 5		gene-csf3r	colony stimulating factor 3 receptor, transcript variant X2		gene-coq10b	coenzyme Q10B
	gene-commd6	COMM domain containing 6, transcript variant X1		gene-csgalnact2	chondroitin sulfate N-acetylgalactosaminyltransferase 2, transcript variant X1		gene-coq3	coenzyme Q3, methyltransferase, transcript variant X1
	gene-commd7	COMM domain containing 7		gene-csk	C-terminal Src kinase, transcript variant X1		gene-coq4	coenzyme Q4, transcript variant X1
	gene-commd8	COMM domain containing 8		gene-csnk1a1	casein kinase 1 alpha 1, transcript variant X1		gene-coq5	coenzyme Q5, methyltransferase
	gene-commd9	COMM domain containing 9		gene-csnk1e	casein kinase 1 epsilon		gene-coq6	coenzyme Q6, monooxygenase, transcript variant X1
	gene-comt	catechol-O-methyltransferase		gene-csnk2a2	casein kinase 2 alpha 2, transcript variant X1		gene-coq8a	coenzyme Q8A, transcript variant X1
	gene-comtd1	catechol-O-methyltransferase domain containing 1		gene-csnk2b	casein kinase 2 beta		gene-coq9	coenzyme Q9
	gene-cop1	COP1, E3 ubiquitin ligase		gene-cstf1	cleavage stimulation factor subunit 1, transcript variant X2		gene-coro1c	coronin 1C, transcript variant X1
	gene-copa	coatomer protein complex subunit alpha		gene-cstf2	cleavage stimulation factor subunit 2, transcript variant X1		gene-cotl1	coactosin like F-actin binding protein 1
	gene-copb1	coatomer protein complex subunit beta 1		gene-cstf3	cleavage stimulation factor subunit 3		gene-COX1	cytochrome c oxidase subunit I
	gene-cope	coatomer protein complex subunit epsilon		gene-ctbs	chitobiase		gene-COX2	cytochrome c oxidase subunit II
	gene-copg2	coatomer protein complex subunit gamma 2		gene-ctdp1	CTD phosphatase subunit 1, transcript variant X1		gene-COX3	cytochrome c oxidase subunit III
	gene-cops2	COP9 signalosome subunit 2		gene-ctdsp2	CTD small phosphatase 2		gene-cpb1	carboxypeptidase B1
	gene-cops3	COP9 signalosome subunit 3		gene-ctdspl2	CTD small phosphatase like 2, transcript variant X1		gene-cpd	carboxypeptidase D, transcript variant X1
	gene-cops4	COP9 signalosome subunit 4		gene-ctgf	connective tissue growth factor		gene-cpeb3	cytoplasmic polyadenylation element binding protein 3, transcript variant X3
	gene-cops5	COP9 signalosome subunit 5		gene-cth	cystathionine gamma-lyase		gene-cpeb4	cytoplasmic polyadenylation element binding protein 4, transcript variant X1
	gene-cops6	COP9 signalosome subunit 6, transcript variant X1		gene-ctif	cap binding complex dependent translation initiation factor, transcript variant X1		gene-cped1	cadherin like and PC-esterase domain containing 1
	gene-cops8	COP9 signalosome subunit 8		gene-ctnna1	catenin alpha 1		gene-cpn1	carboxypeptidase N subunit 1
	gene-cops9	COP9 signalosome subunit 9		gene-ctnnal1	catenin alpha like 1, transcript variant X1		gene-cpne1	copine 1, transcript variant X1
	gene-coq10b	coenzyme Q10B		gene-ctnnb1	catenin beta 1, transcript variant X1		gene-cpox	coproporphyrinogen oxidase
	gene-coq3	coenzyme Q3, methyltransferase, transcript variant X1		gene-ctnnbip1	catenin beta interacting protein 1		gene-cpped1	calcineurin like phosphoesterase domain containing 1
	gene-coq4	coenzyme Q4, transcript variant X1		gene-ctnnbl1	catenin beta like 1		gene-cpq	carboxypeptidase Q
	gene-coq5	coenzyme Q5, methyltransferase		gene-ctnnd1	catenin delta 1, transcript variant X1		gene-cps1	carbamoyl-phosphate synthase 1
	gene-coq6	coenzyme Q6, monooxygenase, transcript variant X1		gene-ctns	cystinosin, lysosomal cystine transporter, transcript variant X1		gene-cpsf1	cleavage and polyadenylation specific factor 1
	gene-coq8a	coenzyme Q8A, transcript variant X1		gene-ctr9	CTR9 homolog, Paf1/RNA polymerase II complex component		gene-cpsf2	cleavage and polyadenylation specific factor 2
	gene-coq9	coenzyme Q9		gene-ctrl	chymotrypsin like		gene-cpsf4	cleavage and polyadenylation specific factor 4
	gene-coro1c	coronin 1C, transcript variant X1		gene-ctsa	cathepsin A, transcript variant X1		gene-cpsf6	cleavage and polyadenylation specific factor 6, transcript variant X1
	gene-coro2b	coronin 2B, transcript variant X1		gene-ctsc	cathepsin C		gene-cpt2	carnitine palmitoyltransferase 2
	gene-cotl1	coactosin like F-actin binding protein 1		gene-ctsd	cathepsin D		gene-cptp	ceramide-1-phosphate transfer protein, transcript variant X1
	gene-COX1	cytochrome c oxidase subunit I		gene-ctsh	cathepsin H		gene-cpvl	carboxypeptidase, vitellogenic like
	gene-COX2	cytochrome c oxidase subunit II		gene-ctsk	cathepsin K		gene-cramp1	cramped chromatin regulator homolog 1, transcript variant X1
	gene-COX3	cytochrome c oxidase subunit III		gene-ctso	cathepsin O		gene-crat	carnitine O-acetyltransferase
	gene-cpb1	carboxypeptidase B1		gene-ctsz	cathepsin Z		gene-crb3	crumbs 3, cell polarity complex component, transcript variant X1
	gene-cpd	carboxypeptidase D, transcript variant X1		gene-ctu1	cytosolic thiouridylase subunit 1		gene-crbn	cereblon
	gene-cpe	carboxypeptidase E, transcript variant X1		gene-ctu2	cytosolic thiouridylase subunit 2, transcript variant X1		gene-creb1	cAMP responsive element binding protein 1
	gene-cpeb2	cytoplasmic polyadenylation element binding protein 2, transcript variant X1		gene-cuedc1	CUE domain containing 1, transcript variant X2		gene-creb3l2	cAMP responsive element binding protein 3 like 2, transcript variant X1
	gene-cpeb3	cytoplasmic polyadenylation element binding protein 3, transcript variant X3		gene-cuedc2	CUE domain containing 2, transcript variant X1		gene-creb3l4	cAMP responsive element binding protein 3 like 4
	gene-cpeb4	cytoplasmic polyadenylation element binding protein 4, transcript variant X1		gene-cul1	cullin 1		gene-crebbp	CREB binding protein
	gene-cped1	cadherin like and PC-esterase domain containing 1		gene-cul2	cullin 2		gene-crebl2	cAMP responsive element binding protein like 2
	gene-cpn1	carboxypeptidase N subunit 1		gene-cul4a	cullin 4A, transcript variant X1		gene-creg1	cellular repressor of E1A stimulated genes 1, transcript variant X1
	gene-cpne1	copine 1, transcript variant X1		gene-cul4b	cullin 4B		gene-creg2	cellular repressor of E1A stimulated genes 2
	gene-cpox	coproporphyrinogen oxidase		gene-cul5	cullin 5, transcript variant X1		gene-creld2	cysteine rich with EGF like domains 2, transcript variant X1
	gene-cpped1	calcineurin like phosphoesterase domain containing 1		gene-cul9	cullin 9, transcript variant X3		gene-crip1	cysteine rich protein 1
	gene-cpq	carboxypeptidase Q		gene-cutc	cutC copper transporter, transcript variant X1		gene-cript	CXXC repeat containing interactor of PDZ3 domain
	gene-cps1	carbamoyl-phosphate synthase 1		gene-cux1	cut like homeobox 1, transcript variant X1		gene-crispld2	cysteine rich secretory protein LCCL domain containing 2, transcript variant X1
	gene-cpsf1	cleavage and polyadenylation specific factor 1		gene-cwc15	CWC15 spliceosome associated protein homolog		gene-crkl	CRK like proto-oncogene, adaptor protein
	gene-cpsf2	cleavage and polyadenylation specific factor 2		gene-cwc22	CWC22 spliceosome associated protein homolog		gene-crlf3	cytokine receptor like factor 3, transcript variant X1
	gene-cpsf4	cleavage and polyadenylation specific factor 4		gene-cwc25	CWC25 spliceosome associated protein homolog		gene-crls1	cardiolipin synthase 1
	gene-cpsf6	cleavage and polyadenylation specific factor 6, transcript variant X1		gene-cwc27	CWC27 spliceosome associated protein homolog		gene-crnkl1	crooked neck pre-mRNA splicing factor 1
	gene-cpt2	carnitine palmitoyltransferase 2		gene-cwf19l1	CWF19 like cell cycle control factor 1		gene-crtap	cartilage associated protein
	gene-cptp	ceramide-1-phosphate transfer protein, transcript variant X1		gene-cwf19l2	CWF19 like cell cycle control factor 2		gene-crtc2	CREB regulated transcription coactivator 2, transcript variant X1
	gene-cpvl	carboxypeptidase, vitellogenic like		gene-cxadr	CXADR, Ig-like cell adhesion molecule		gene-crtc3	CREB regulated transcription coactivator 3, transcript variant X1
	gene-cramp1	cramped chromatin regulator homolog 1, transcript variant X1		gene-cxcl14	C-X-C motif chemokine ligand 14		gene-cryl1	crystallin lambda 1
	gene-crat	carnitine O-acetyltransferase		gene-cxcr4	C-X-C motif chemokine receptor 4		gene-crym	crystallin mu
	gene-crb3	crumbs 3, cell polarity complex component, transcript variant X1		gene-cyfip1	cytoplasmic FMR1 interacting protein 1, transcript variant X2		gene-cryz	crystallin zeta, transcript variant X1
	gene-crbn	cereblon		gene-cyhr1	cysteine and histidine rich 1		gene-cryzl1	crystallin zeta like 1, transcript variant X1
	gene-creb1	cAMP responsive element binding protein 1		gene-cyld	CYLD lysine 63 deubiquitinase, transcript variant X1		gene-cs	citrate synthase
	gene-creb3l1	cAMP responsive element binding protein 3 like 1		gene-cyp1a	cytochrome P450 1A		gene-csad	cysteine sulfinic acid decarboxylase, transcript variant X1
	gene-creb3l2	cAMP responsive element binding protein 3 like 2, transcript variant X1		gene-cystm1	cysteine rich transmembrane module containing 1		gene-csde1	cold shock domain containing E1, transcript variant X1
	gene-creb3l4	cAMP responsive element binding protein 3 like 4		gene-CYTB	cytochrome b		gene-cse1l	chromosome segregation 1 like
	gene-crebbp	CREB binding protein		gene-cyth2	cytohesin 2		gene-csf1r	colony stimulating factor 1 receptor, transcript variant X1
	gene-crebl2	cAMP responsive element binding protein like 2		gene-d2hgdh	D-2-hydroxyglutarate dehydrogenase, transcript variant X1		gene-csf3r	colony stimulating factor 3 receptor, transcript variant X2
	gene-crebrf	CREB3 regulatory factor, transcript variant X5		gene-daam1	dishevelled associated activator of morphogenesis 1, transcript variant X2		gene-csgalnact2	chondroitin sulfate N-acetylgalactosaminyltransferase 2, transcript variant X1
	gene-creg1	cellular repressor of E1A stimulated genes 1, transcript variant X1		gene-dab1	DAB1, reelin adaptor protein		gene-csk	C-terminal Src kinase, transcript variant X1
	gene-creg2	cellular repressor of E1A stimulated genes 2		gene-dab2	DAB2, clathrin adaptor protein, transcript variant X1		gene-csnk1a1	casein kinase 1 alpha 1, transcript variant X1
	gene-creld2	cysteine rich with EGF like domains 2, transcript variant X1		gene-dab2ip	DAB2 interacting protein, transcript variant X1		gene-csnk1e	casein kinase 1 epsilon
	gene-crip1	cysteine rich protein 1		gene-dad1	defender against cell death 1		gene-csnk1g1	casein kinase 1 gamma 1, transcript variant X1
	gene-cript	CXXC repeat containing interactor of PDZ3 domain		gene-dag1	dystroglycan 1, transcript variant X3		gene-csnk2a2	casein kinase 2 alpha 2, transcript variant X1
	gene-crispld2	cysteine rich secretory protein LCCL domain containing 2, transcript variant X1		gene-dagla	diacylglycerol lipase alpha, transcript variant X1		gene-csnk2b	casein kinase 2 beta
	gene-crkl	CRK like proto-oncogene, adaptor protein		gene-daglb	diacylglycerol lipase beta		gene-cst7	cystatin F
	gene-crlf3	cytokine receptor like factor 3, transcript variant X1		gene-dalrd3	DALR anticodon binding domain containing 3		gene-cstf1	cleavage stimulation factor subunit 1, transcript variant X2
	gene-crls1	cardiolipin synthase 1		gene-dao	D-amino acid oxidase, transcript variant X1		gene-cstf2	cleavage stimulation factor subunit 2, transcript variant X1
	gene-crnkl1	crooked neck pre-mRNA splicing factor 1		gene-dap	death associated protein		gene-cstf3	cleavage stimulation factor subunit 3
	gene-crtap	cartilage associated protein		gene-dap3	death associated protein 3, transcript variant X2		gene-ctbp1	C-terminal binding protein 1, transcript variant X1
	gene-crtc1	CREB regulated transcription coactivator 1, transcript variant X1		gene-dapk1	death associated protein kinase 1, transcript variant X1		gene-ctbs	chitobiase
	gene-crtc2	CREB regulated transcription coactivator 2, transcript variant X1		gene-dapk2	death associated protein kinase 2, transcript variant X2		gene-ctdsp2	CTD small phosphatase 2
	gene-crtc3	CREB regulated transcription coactivator 3, transcript variant X1		gene-dapk3	death associated protein kinase 3		gene-ctdspl	CTD small phosphatase like, transcript variant X1
	gene-cryl1	crystallin lambda 1		gene-dapl1	death associated protein like 1, transcript variant X1		gene-ctdspl2	CTD small phosphatase like 2, transcript variant X1
	gene-crym	crystallin mu		gene-dapp1	dual adaptor of phosphotyrosine and 3-phosphoinositides 1, transcript variant X1		gene-ctgf	connective tissue growth factor
	gene-cryz	crystallin zeta, transcript variant X1		gene-dars	aspartyl-tRNA synthetase		gene-cth	cystathionine gamma-lyase
	gene-cryzl1	crystallin zeta like 1, transcript variant X1		gene-dars2	aspartyl-tRNA synthetase 2, mitochondrial		gene-ctif	cap binding complex dependent translation initiation factor, transcript variant X1
	gene-cs	citrate synthase		gene-daxx	death domain associated protein, transcript variant X2		gene-ctnna1	catenin alpha 1
	gene-csad	cysteine sulfinic acid decarboxylase, transcript variant X1		gene-dazap1	DAZ associated protein 1, transcript variant X1		gene-ctnnal1	catenin alpha like 1, transcript variant X1
	gene-csde1	cold shock domain containing E1, transcript variant X1		gene-dazap2	DAZ associated protein 2		gene-ctnnb1	catenin beta 1, transcript variant X1
	gene-cse1l	chromosome segregation 1 like		gene-dbn1	drebrin 1, transcript variant X1		gene-ctnnbip1	catenin beta interacting protein 1
	gene-csf1r	colony stimulating factor 1 receptor, transcript variant X1		gene-dbnl	drebrin like, transcript variant X1		gene-ctnnbl1	catenin beta like 1
	gene-csf3r	colony stimulating factor 3 receptor, transcript variant X2		gene-dbr1	debranching RNA lariats 1, transcript variant X1		gene-ctnnd1	catenin delta 1, transcript variant X1
	gene-csgalnact2	chondroitin sulfate N-acetylgalactosaminyltransferase 2, transcript variant X1		gene-dbt	dihydrolipoamide branched chain transacylase E2		gene-ctns	cystinosin, lysosomal cystine transporter, transcript variant X1
	gene-csk	C-terminal Src kinase, transcript variant X1		gene-dcaf1	DDB1 and CUL4 associated factor 1		gene-ctr9	CTR9 homolog, Paf1/RNA polymerase II complex component
	gene-csnk1a1	casein kinase 1 alpha 1, transcript variant X1		gene-dcaf10	DDB1 and CUL4 associated factor 10		gene-ctrl	chymotrypsin like
	gene-csnk1e	casein kinase 1 epsilon		gene-dcaf11	DDB1 and CUL4 associated factor 11		gene-ctsa	cathepsin A, transcript variant X1
	gene-csnk1g1	casein kinase 1 gamma 1, transcript variant X1		gene-dcaf12	DDB1 and CUL4 associated factor 12		gene-ctsc	cathepsin C
	gene-csnk2a2	casein kinase 2 alpha 2, transcript variant X1		gene-dcaf13	DDB1 and CUL4 associated factor 13		gene-ctsd	cathepsin D
	gene-csnk2b	casein kinase 2 beta		gene-dcaf15	DDB1 and CUL4 associated factor 15		gene-ctsh	cathepsin H
	gene-cst7	cystatin F		gene-dcaf17	DDB1 and CUL4 associated factor 17		gene-ctsk	cathepsin K
	gene-cstf1	cleavage stimulation factor subunit 1, transcript variant X2		gene-dcaf4	DDB1 and CUL4 associated factor 4		gene-ctso	cathepsin O
	gene-cstf2	cleavage stimulation factor subunit 2, transcript variant X1		gene-dcaf6	DDB1 and CUL4 associated factor 6, transcript variant X1		gene-ctsz	cathepsin Z
	gene-cstf3	cleavage stimulation factor subunit 3		gene-dcaf7	DDB1 and CUL4 associated factor 7		gene-ctu1	cytosolic thiouridylase subunit 1
	gene-ctbp1	C-terminal binding protein 1, transcript variant X1		gene-dcaf8	DDB1 and CUL4 associated factor 8		gene-ctu2	cytosolic thiouridylase subunit 2, transcript variant X1
	gene-ctbs	chitobiase		gene-dcakd	dephospho-CoA kinase domain containing		gene-cuedc1	CUE domain containing 1, transcript variant X2
	gene-ctdnep1	CTD nuclear envelope phosphatase 1, transcript variant X1		gene-dcbld2	discoidin, CUB and LCCL domain containing 2, transcript variant X1		gene-cuedc2	CUE domain containing 2, transcript variant X1
	gene-ctdp1	CTD phosphatase subunit 1, transcript variant X1		gene-dclk3	doublecortin like kinase 3, transcript variant X1		gene-cul1	cullin 1
	gene-ctdsp2	CTD small phosphatase 2		gene-dclre1a	DNA cross-link repair 1A		gene-cul2	cullin 2
	gene-ctdspl	CTD small phosphatase like, transcript variant X1		gene-dcn	decorin		gene-cul4a	cullin 4A, transcript variant X1
	gene-ctdspl2	CTD small phosphatase like 2, transcript variant X1		gene-dcp1a	decapping mRNA 1A, transcript variant X1		gene-cul4b	cullin 4B
	gene-ctgf	connective tissue growth factor		gene-dcp2	decapping mRNA 2, transcript variant X1		gene-cul9	cullin 9, transcript variant X3
	gene-cth	cystathionine gamma-lyase		gene-dcps	decapping enzyme, scavenger		gene-cutc	cutC copper transporter, transcript variant X1
	gene-ctif	cap binding complex dependent translation initiation factor, transcript variant X1		gene-dctn2	dynactin subunit 2, transcript variant X1		gene-cux1	cut like homeobox 1, transcript variant X1
	gene-ctnna1	catenin alpha 1		gene-dctn3	dynactin subunit 3		gene-cwc15	CWC15 spliceosome associated protein homolog
	gene-ctnnal1	catenin alpha like 1, transcript variant X1		gene-dctn4	dynactin subunit 4, transcript variant X1		gene-cwc22	CWC22 spliceosome associated protein homolog
	gene-ctnnb1	catenin beta 1, transcript variant X1		gene-dctn5	dynactin subunit 5		gene-cwc25	CWC25 spliceosome associated protein homolog
	gene-ctnnbip1	catenin beta interacting protein 1		gene-dctpp1	dCTP pyrophosphatase 1		gene-cwc27	CWC27 spliceosome associated protein homolog
	gene-ctnnbl1	catenin beta like 1		gene-dcun1d2	defective in cullin neddylation 1 domain containing 2, transcript variant X1		gene-cwf19l2	CWF19 like cell cycle control factor 2
	gene-ctnnd1	catenin delta 1, transcript variant X1		gene-dcun1d3	defective in cullin neddylation 1 domain containing 3, transcript variant X1		gene-cxadr	CXADR, Ig-like cell adhesion molecule
	gene-ctns	cystinosin, lysosomal cystine transporter, transcript variant X1		gene-dcun1d4	defective in cullin neddylation 1 domain containing 4, transcript variant X1		gene-cxcl14	C-X-C motif chemokine ligand 14
	gene-ctr9	CTR9 homolog, Paf1/RNA polymerase II complex component		gene-dcxr	dicarbonyl and L-xylulose reductase		gene-cxcr4	C-X-C motif chemokine receptor 4
	gene-ctrl	chymotrypsin like		gene-dda1	DET1 and DDB1 associated 1		gene-cyfip1	cytoplasmic FMR1 interacting protein 1, transcript variant X2
	gene-ctsa	cathepsin A, transcript variant X1		gene-ddah1	dimethylarginine dimethylaminohydrolase 1, transcript variant X3		gene-cyhr1	cysteine and histidine rich 1
	gene-ctsc	cathepsin C		gene-ddb1	damage specific DNA binding protein 1		gene-cyld	CYLD lysine 63 deubiquitinase, transcript variant X1
	gene-ctsd	cathepsin D		gene-ddc	dopa decarboxylase		gene-cyp1a	cytochrome P450 1A
	gene-ctsh	cathepsin H		gene-ddi2	DNA damage inducible 1 homolog 2, transcript variant X1		gene-cyr61	cysteine rich angiogenic inducer 61
	gene-ctsk	cathepsin K		gene-ddit3	DNA damage inducible transcript 3, transcript variant X1		gene-cystm1	cysteine rich transmembrane module containing 1
	gene-ctso	cathepsin O		gene-ddit4	DNA damage inducible transcript 4		gene-CYTB	cytochrome b
	gene-ctsz	cathepsin Z		gene-ddost	dolichyl-diphosphooligosaccharide--protein glycosyltransferase non-catalytic subunit		gene-cyth2	cytohesin 2
	gene-ctu1	cytosolic thiouridylase subunit 1		gene-ddrgk1	DDRGK domain containing 1		gene-cytip	cytohesin 1 interacting protein, transcript variant X1
	gene-ctu2	cytosolic thiouridylase subunit 2, transcript variant X1		gene-ddx1	DEAD-box helicase 1		gene-d2hgdh	D-2-hydroxyglutarate dehydrogenase, transcript variant X1
	gene-cuedc1	CUE domain containing 1, transcript variant X2		gene-ddx10	DEAD-box helicase 10		gene-daam1	dishevelled associated activator of morphogenesis 1, transcript variant X2
	gene-cuedc2	CUE domain containing 2, transcript variant X1		gene-ddx18	DEAD-box helicase 18		gene-dab1	DAB1, reelin adaptor protein
	gene-cul1	cullin 1		gene-ddx20	DEAD-box helicase 20		gene-dab2	DAB2, clathrin adaptor protein, transcript variant X1
	gene-cul2	cullin 2		gene-ddx21	DExD-box helicase 21		gene-dab2ip	DAB2 interacting protein, transcript variant X1
	gene-cul4a	cullin 4A, transcript variant X1		gene-ddx23	DEAD-box helicase 23, transcript variant X2		gene-dad1	defender against cell death 1
	gene-cul4b	cullin 4B		gene-ddx24	DEAD-box helicase 24, transcript variant X1		gene-dag1	dystroglycan 1, transcript variant X3
	gene-cul5	cullin 5, transcript variant X1		gene-ddx27	DEAD-box helicase 27, transcript variant X1		gene-dagla	diacylglycerol lipase alpha, transcript variant X1
	gene-cul9	cullin 9, transcript variant X3		gene-ddx31	DEAD-box helicase 31, transcript variant X2		gene-daglb	diacylglycerol lipase beta
	gene-cutc	cutC copper transporter, transcript variant X1		gene-ddx3x	DEAD-box helicase 3 X-linked, transcript variant X1		gene-dalrd3	DALR anticodon binding domain containing 3
	gene-cux1	cut like homeobox 1, transcript variant X1		gene-ddx41	DEAD-box helicase 41		gene-dao	D-amino acid oxidase, transcript variant X1
	gene-cwc15	CWC15 spliceosome associated protein homolog		gene-ddx42	DEAD-box helicase 42		gene-dap	death associated protein
	gene-cwc22	CWC22 spliceosome associated protein homolog		gene-ddx46	DEAD-box helicase 46		gene-dap3	death associated protein 3, transcript variant X2
	gene-cwc25	CWC25 spliceosome associated protein homolog		gene-ddx47	DEAD-box helicase 47		gene-dapk1	death associated protein kinase 1, transcript variant X1
	gene-cwc27	CWC27 spliceosome associated protein homolog		gene-ddx49	DEAD-box helicase 49		gene-dapk2	death associated protein kinase 2, transcript variant X2
	gene-cwf19l1	CWF19 like cell cycle control factor 1		gene-ddx51	DEAD-box helicase 51		gene-dapk3	death associated protein kinase 3
	gene-cwf19l2	CWF19 like cell cycle control factor 2		gene-ddx52	DExD-box helicase 52		gene-dapl1	death associated protein like 1, transcript variant X1
	gene-cxadr	CXADR, Ig-like cell adhesion molecule		gene-ddx54	DEAD-box helicase 54		gene-dapp1	dual adaptor of phosphotyrosine and 3-phosphoinositides 1, transcript variant X1
	gene-cxcl14	C-X-C motif chemokine ligand 14		gene-ddx55	DEAD-box helicase 55		gene-dars	aspartyl-tRNA synthetase
	gene-cxcr4	C-X-C motif chemokine receptor 4		gene-ddx56	DEAD-box helicase 56		gene-dars2	aspartyl-tRNA synthetase 2, mitochondrial
	gene-cxcr5	C-X-C motif chemokine receptor 5, transcript variant X5		gene-ddx59	DEAD-box helicase 59, transcript variant X2		gene-daxx	death domain associated protein, transcript variant X2
	gene-cyfip1	cytoplasmic FMR1 interacting protein 1, transcript variant X2		gene-ddx6	DEAD-box helicase 6, transcript variant X1		gene-dazap1	DAZ associated protein 1, transcript variant X1
	gene-cyhr1	cysteine and histidine rich 1		gene-decr1	2,4-dienoyl-CoA reductase 1, transcript variant X1		gene-dazap2	DAZ associated protein 2
	gene-cyld	CYLD lysine 63 deubiquitinase, transcript variant X1		gene-decr2	2,4-dienoyl-CoA reductase 2, transcript variant X1		gene-dbn1	drebrin 1, transcript variant X1
	gene-cyp1a	cytochrome P450 1A		gene-dedd2	death effector domain containing 2, transcript variant X2		gene-dbnl	drebrin like, transcript variant X1
	gene-cyr61	cysteine rich angiogenic inducer 61		gene-def8	differentially expressed in FDCP 8 homolog, transcript variant X1		gene-dbt	dihydrolipoamide branched chain transacylase E2
	gene-cystm1	cysteine rich transmembrane module containing 1		gene-degs1	delta 4-desaturase, sphingolipid 1, transcript variant X1		gene-dcaf1	DDB1 and CUL4 associated factor 1
	gene-CYTB	cytochrome b		gene-dele1	DAP3 binding cell death enhancer 1		gene-dcaf10	DDB1 and CUL4 associated factor 10
	gene-cyth2	cytohesin 2		gene-dennd1a	DENN domain containing 1A, transcript variant X1		gene-dcaf11	DDB1 and CUL4 associated factor 11
	gene-cytip	cytohesin 1 interacting protein, transcript variant X1		gene-dennd2d	DENN domain containing 2D, transcript variant X1		gene-dcaf12	DDB1 and CUL4 associated factor 12
	gene-cytl1	cytokine like 1		gene-dennd4b	DENN domain containing 4B		gene-dcaf13	DDB1 and CUL4 associated factor 13
	gene-d2hgdh	D-2-hydroxyglutarate dehydrogenase, transcript variant X1		gene-dennd4c	DENN domain containing 4C, transcript variant X1		gene-dcaf15	DDB1 and CUL4 associated factor 15
	gene-daam1	dishevelled associated activator of morphogenesis 1, transcript variant X2		gene-dennd5a	DENN domain containing 5A, transcript variant X1		gene-dcaf17	DDB1 and CUL4 associated factor 17
	gene-dab1	DAB1, reelin adaptor protein		gene-dennd6a	DENN domain containing 6A		gene-dcaf4	DDB1 and CUL4 associated factor 4
	gene-dab2	DAB2, clathrin adaptor protein, transcript variant X1		gene-denr	density regulated re-initiation and release factor, transcript variant X1		gene-dcaf6	DDB1 and CUL4 associated factor 6, transcript variant X1
	gene-dab2ip	DAB2 interacting protein, transcript variant X1		gene-depdc5	DEP domain containing 5, transcript variant X4		gene-dcaf7	DDB1 and CUL4 associated factor 7
	gene-dad1	defender against cell death 1		gene-deptor	DEP domain containing MTOR interacting protein, transcript variant X1		gene-dcaf8	DDB1 and CUL4 associated factor 8
	gene-dag1	dystroglycan 1, transcript variant X3		gene-dera	deoxyribose-phosphate aldolase		gene-dcakd	dephospho-CoA kinase domain containing
	gene-dagla	diacylglycerol lipase alpha, transcript variant X1		gene-derl1	derlin 1		gene-dcbld2	discoidin, CUB and LCCL domain containing 2, transcript variant X1
	gene-daglb	diacylglycerol lipase beta		gene-derl2	derlin 2		gene-dclk2	doublecortin like kinase 2, transcript variant X1
	gene-dalrd3	DALR anticodon binding domain containing 3		gene-desi2	desumoylating isopeptidase 2		gene-dclk3	doublecortin like kinase 3, transcript variant X1
	gene-dao	D-amino acid oxidase, transcript variant X1		gene-det1	DET1, COP1 ubiquitin ligase partner, transcript variant X2		gene-dclre1a	DNA cross-link repair 1A
	gene-dap	death associated protein		gene-dexi	Dexi homolog, transcript variant X4		gene-dcn	decorin
	gene-dap3	death associated protein 3, transcript variant X2		gene-dffb	DNA fragmentation factor subunit beta		gene-dcp1a	decapping mRNA 1A, transcript variant X1
	gene-dapk1	death associated protein kinase 1, transcript variant X1		gene-dgat2	diacylglycerol O-acyltransferase 2		gene-dcp2	decapping mRNA 2, transcript variant X1
	gene-dapk2	death associated protein kinase 2, transcript variant X2		gene-dgcr2	DiGeorge syndrome critical region gene 2, transcript variant X1		gene-dcps	decapping enzyme, scavenger
	gene-dapk3	death associated protein kinase 3		gene-dgcr8	DGCR8, microprocessor complex subunit		gene-dctn2	dynactin subunit 2, transcript variant X1
	gene-dapl1	death associated protein like 1, transcript variant X1		gene-dgke	diacylglycerol kinase epsilon		gene-dctn3	dynactin subunit 3
	gene-dapp1	dual adaptor of phosphotyrosine and 3-phosphoinositides 1, transcript variant X1		gene-dgkh	diacylglycerol kinase eta, transcript variant X1		gene-dctn4	dynactin subunit 4, transcript variant X1
	gene-dars	aspartyl-tRNA synthetase		gene-dglucy	D-glutamate cyclase, transcript variant X1		gene-dctn5	dynactin subunit 5
	gene-dars2	aspartyl-tRNA synthetase 2, mitochondrial		gene-dhcr24	24-dehydrocholesterol reductase		gene-dcun1d2	defective in cullin neddylation 1 domain containing 2, transcript variant X1
	gene-daxx	death domain associated protein, transcript variant X2		gene-dhcr7	7-dehydrocholesterol reductase		gene-dcun1d3	defective in cullin neddylation 1 domain containing 3, transcript variant X1
	gene-dazap1	DAZ associated protein 1, transcript variant X1		gene-dhdds	dehydrodolichyl diphosphate synthase subunit, transcript variant X1		gene-dcun1d4	defective in cullin neddylation 1 domain containing 4, transcript variant X1
	gene-dazap2	DAZ associated protein 2		gene-dhdh	dihydrodiol dehydrogenase		gene-dcxr	dicarbonyl and L-xylulose reductase
	gene-dbf4	DBF4 zinc finger, transcript variant X2		gene-dhh	desert hedgehog		gene-dda1	DET1 and DDB1 associated 1
	gene-dbh	dopamine beta-hydroxylase, transcript variant X1		gene-dhodh	dihydroorotate dehydrogenase (quinone)		gene-ddah1	dimethylarginine dimethylaminohydrolase 1, transcript variant X3
	gene-dbn1	drebrin 1, transcript variant X1		gene-dhps	deoxyhypusine synthase		gene-ddb1	damage specific DNA binding protein 1
	gene-dbnl	drebrin like, transcript variant X1		gene-dhrs1	dehydrogenase/reductase 1		gene-ddb2	damage specific DNA binding protein 2, transcript variant X1
	gene-dbr1	debranching RNA lariats 1, transcript variant X1		gene-dhrs11	dehydrogenase/reductase 11		gene-ddc	dopa decarboxylase
	gene-dbt	dihydrolipoamide branched chain transacylase E2		gene-dhrs12	dehydrogenase/reductase 12, transcript variant X1		gene-ddi2	DNA damage inducible 1 homolog 2, transcript variant X1
	gene-dcaf1	DDB1 and CUL4 associated factor 1		gene-dhrs3	dehydrogenase/reductase 3		gene-ddit3	DNA damage inducible transcript 3, transcript variant X1
	gene-dcaf10	DDB1 and CUL4 associated factor 10		gene-dhrs7b	dehydrogenase/reductase 7B, transcript variant X3		gene-ddit4	DNA damage inducible transcript 4
	gene-dcaf11	DDB1 and CUL4 associated factor 11		gene-dhrsx	dehydrogenase/reductase X-linked		gene-ddost	dolichyl-diphosphooligosaccharide--protein glycosyltransferase non-catalytic subunit
	gene-dcaf12	DDB1 and CUL4 associated factor 12		gene-dhtkd1	dehydrogenase E1 and transketolase domain containing 1		gene-ddrgk1	DDRGK domain containing 1
	gene-dcaf13	DDB1 and CUL4 associated factor 13		gene-dhx16	DEAH-box helicase 16		gene-ddx1	DEAD-box helicase 1
	gene-dcaf15	DDB1 and CUL4 associated factor 15		gene-dhx29	DExH-box helicase 29		gene-ddx10	DEAD-box helicase 10
	gene-dcaf17	DDB1 and CUL4 associated factor 17		gene-dhx30	DExH-box helicase 30		gene-ddx18	DEAD-box helicase 18
	gene-dcaf4	DDB1 and CUL4 associated factor 4		gene-dhx33	DEAH-box helicase 33		gene-ddx20	DEAD-box helicase 20
	gene-dcaf5	DDB1 and CUL4 associated factor 5, transcript variant X1		gene-dhx34	DExH-box helicase 34		gene-ddx21	DExD-box helicase 21
	gene-dcaf6	DDB1 and CUL4 associated factor 6, transcript variant X1		gene-dhx35	DEAH-box helicase 35		gene-ddx23	DEAD-box helicase 23, transcript variant X2
	gene-dcaf7	DDB1 and CUL4 associated factor 7		gene-dhx36	DEAH-box helicase 36		gene-ddx24	DEAD-box helicase 24, transcript variant X1
	gene-dcaf8	DDB1 and CUL4 associated factor 8		gene-dhx37	DEAH-box helicase 37, transcript variant X2		gene-ddx27	DEAD-box helicase 27, transcript variant X1
	gene-dcakd	dephospho-CoA kinase domain containing		gene-dhx38	DEAH-box helicase 38, transcript variant X1		gene-ddx28	DEAD-box helicase 28
	gene-dcbld2	discoidin, CUB and LCCL domain containing 2, transcript variant X1		gene-dhx40	DEAH-box helicase 40		gene-ddx31	DEAD-box helicase 31, transcript variant X2
	gene-dclk2	doublecortin like kinase 2, transcript variant X1		gene-dhx57	DExH-box helicase 57, transcript variant X1		gene-ddx3x	DEAD-box helicase 3 X-linked, transcript variant X1
	gene-dclk3	doublecortin like kinase 3, transcript variant X1		gene-dhx8	DEAH-box helicase 8, transcript variant X1		gene-ddx41	DEAD-box helicase 41
	gene-dclre1a	DNA cross-link repair 1A		gene-dhx9	DExH-box helicase 9, transcript variant X1		gene-ddx42	DEAD-box helicase 42
	gene-dcn	decorin		gene-diaph2	diaphanous related formin 2		gene-ddx46	DEAD-box helicase 46
	gene-dcp1a	decapping mRNA 1A, transcript variant X1		gene-dido1	death inducer-obliterator 1, transcript variant X1		gene-ddx47	DEAD-box helicase 47
	gene-dcp2	decapping mRNA 2, transcript variant X1		gene-dimt1	DIM1 dimethyladenosine transferase 1 homolog, transcript variant X1		gene-ddx49	DEAD-box helicase 49
	gene-dcps	decapping enzyme, scavenger		gene-dio1	iodothyronine deiodinase 1		gene-ddx51	DEAD-box helicase 51
	gene-dctn2	dynactin subunit 2, transcript variant X1		gene-dio2	iodothyronine deiodinase 2		gene-ddx52	DExD-box helicase 52
	gene-dctn3	dynactin subunit 3		gene-dio3	deiodinase, iodothyronine, type III		gene-ddx54	DEAD-box helicase 54
	gene-dctn4	dynactin subunit 4, transcript variant X1		gene-dirc2	disrupted in renal carcinoma 2		gene-ddx55	DEAD-box helicase 55
	gene-dctn5	dynactin subunit 5		gene-dis3	DIS3 homolog, exosome endoribonuclease and 3'-5' exoribonuclease		gene-ddx56	DEAD-box helicase 56
	gene-dctpp1	dCTP pyrophosphatase 1		gene-dis3l2	DIS3 like 3'-5' exoribonuclease 2, transcript variant X1		gene-ddx59	DEAD-box helicase 59, transcript variant X2
	gene-dcun1d2	defective in cullin neddylation 1 domain containing 2, transcript variant X1		gene-disc1	DISC1 scaffold protein, transcript variant X1		gene-ddx6	DEAD-box helicase 6, transcript variant X1
	gene-dcun1d3	defective in cullin neddylation 1 domain containing 3, transcript variant X1		gene-disp1	dispatched RND transporter family member 1, transcript variant X2		gene-decr1	2,4-dienoyl-CoA reductase 1, transcript variant X1
	gene-dcun1d4	defective in cullin neddylation 1 domain containing 4, transcript variant X1		gene-dkc1	dyskerin pseudouridine synthase 1, transcript variant X1		gene-decr2	2,4-dienoyl-CoA reductase 2, transcript variant X1
	gene-dcxr	dicarbonyl and L-xylulose reductase		gene-dlat	dihydrolipoamide S-acetyltransferase, transcript variant X1		gene-dedd2	death effector domain containing 2, transcript variant X2
	gene-dda1	DET1 and DDB1 associated 1		gene-dld	dihydrolipoamide dehydrogenase		gene-def6	DEF6, guanine nucleotide exchange factor
	gene-ddah1	dimethylarginine dimethylaminohydrolase 1, transcript variant X3		gene-dlg3	discs large MAGUK scaffold protein 3, transcript variant X1		gene-def8	differentially expressed in FDCP 8 homolog, transcript variant X1
	gene-ddb1	damage specific DNA binding protein 1		gene-dll4	delta like canonical Notch ligand 4		gene-degs1	delta 4-desaturase, sphingolipid 1, transcript variant X1
	gene-ddc	dopa decarboxylase		gene-dmac1	distal membrane arm assembly complex 1		gene-degs2	delta 4-desaturase, sphingolipid 2
	gene-ddhd2	DDHD domain containing 2, transcript variant X2		gene-dmac2	distal membrane arm assembly complex 2		gene-dele1	DAP3 binding cell death enhancer 1
	gene-ddi2	DNA damage inducible 1 homolog 2, transcript variant X1		gene-dmap1	DNA methyltransferase 1 associated protein 1, transcript variant X1		gene-dennd1a	DENN domain containing 1A, transcript variant X1
	gene-ddias	DNA damage induced apoptosis suppressor		gene-dmgdh	dimethylglycine dehydrogenase		gene-dennd2a	DENN domain containing 2A, transcript variant X1
	gene-ddit3	DNA damage inducible transcript 3, transcript variant X1		gene-dmtf1	cyclin D binding myb like transcription factor 1		gene-dennd2d	DENN domain containing 2D, transcript variant X1
	gene-ddit4	DNA damage inducible transcript 4		gene-dmtn	dematin actin binding protein, transcript variant X2		gene-dennd4a	DENN domain containing 4A, transcript variant X1
	gene-ddost	dolichyl-diphosphooligosaccharide--protein glycosyltransferase non-catalytic subunit		gene-dmxl1	Dmx like 1, transcript variant X1		gene-dennd4b	DENN domain containing 4B
	gene-ddrgk1	DDRGK domain containing 1		gene-dmxl2	Dmx like 2, transcript variant X1		gene-dennd4c	DENN domain containing 4C, transcript variant X1
	gene-ddx1	DEAD-box helicase 1		gene-dnaja2	DnaJ heat shock protein family (Hsp40) member A2		gene-dennd5a	DENN domain containing 5A, transcript variant X1
	gene-ddx10	DEAD-box helicase 10		gene-dnaja3	DnaJ heat shock protein family (Hsp40) member A3		gene-dennd6a	DENN domain containing 6A
	gene-ddx18	DEAD-box helicase 18		gene-dnajb1	DnaJ heat shock protein family (Hsp40) member B1		gene-denr	density regulated re-initiation and release factor, transcript variant X1
	gene-ddx20	DEAD-box helicase 20		gene-dnajb11	DnaJ heat shock protein family (Hsp40) member B11		gene-depdc5	DEP domain containing 5, transcript variant X4
	gene-ddx21	DExD-box helicase 21		gene-dnajb14	DnaJ heat shock protein family (Hsp40) member B14		gene-deptor	DEP domain containing MTOR interacting protein, transcript variant X1
	gene-ddx23	DEAD-box helicase 23, transcript variant X2		gene-dnajb6	DnaJ heat shock protein family (Hsp40) member B6, transcript variant X1		gene-dera	deoxyribose-phosphate aldolase
	gene-ddx24	DEAD-box helicase 24, transcript variant X1		gene-dnajb9	DnaJ heat shock protein family (Hsp40) member B9		gene-derl1	derlin 1
	gene-ddx27	DEAD-box helicase 27, transcript variant X1		gene-dnajc1	DnaJ heat shock protein family (Hsp40) member C1		gene-derl2	derlin 2
	gene-ddx28	DEAD-box helicase 28		gene-dnajc10	DnaJ heat shock protein family (Hsp40) member C10		gene-desi2	desumoylating isopeptidase 2
	gene-ddx31	DEAD-box helicase 31, transcript variant X2		gene-dnajc11	DnaJ heat shock protein family (Hsp40) member C11		gene-det1	DET1, COP1 ubiquitin ligase partner, transcript variant X2
	gene-ddx3x	DEAD-box helicase 3 X-linked, transcript variant X1		gene-dnajc12	DnaJ heat shock protein family (Hsp40) member C12		gene-dexi	Dexi homolog, transcript variant X4
	gene-ddx41	DEAD-box helicase 41		gene-dnajc13	DnaJ heat shock protein family (Hsp40) member C13, transcript variant X1		gene-dffa	DNA fragmentation factor subunit alpha
	gene-ddx42	DEAD-box helicase 42		gene-dnajc14	DnaJ heat shock protein family (Hsp40) member C14		gene-dffb	DNA fragmentation factor subunit beta
	gene-ddx46	DEAD-box helicase 46		gene-dnajc15	DnaJ heat shock protein family (Hsp40) member C15		gene-dgat2	diacylglycerol O-acyltransferase 2
	gene-ddx47	DEAD-box helicase 47		gene-dnajc19	DnaJ heat shock protein family (Hsp40) member C19		gene-dgcr2	DiGeorge syndrome critical region gene 2, transcript variant X1
	gene-ddx49	DEAD-box helicase 49		gene-dnajc2	DnaJ heat shock protein family (Hsp40) member C2		gene-dgcr8	DGCR8, microprocessor complex subunit
	gene-ddx51	DEAD-box helicase 51		gene-dnajc21	DnaJ heat shock protein family (Hsp40) member C21		gene-dgke	diacylglycerol kinase epsilon
	gene-ddx52	DExD-box helicase 52		gene-dnajc22	DnaJ heat shock protein family (Hsp40) member C22		gene-dgkh	diacylglycerol kinase eta, transcript variant X1
	gene-ddx54	DEAD-box helicase 54		gene-dnajc24	DnaJ heat shock protein family (Hsp40) member C24		gene-dgkq	diacylglycerol kinase theta
	gene-ddx55	DEAD-box helicase 55		gene-dnajc25	DnaJ heat shock protein family (Hsp40) member C25		gene-dgkz	diacylglycerol kinase zeta, transcript variant X1
	gene-ddx56	DEAD-box helicase 56		gene-dnajc28	DnaJ heat shock protein family (Hsp40) member C28, transcript variant X1		gene-dglucy	D-glutamate cyclase, transcript variant X1
	gene-ddx59	DEAD-box helicase 59, transcript variant X2		gene-dnajc3	DnaJ heat shock protein family (Hsp40) member C3		gene-dhcr24	24-dehydrocholesterol reductase
	gene-ddx6	DEAD-box helicase 6, transcript variant X1		gene-dnajc30	DnaJ heat shock protein family (Hsp40) member C30		gene-dhcr7	7-dehydrocholesterol reductase
	gene-decr1	2,4-dienoyl-CoA reductase 1, transcript variant X1		gene-dnajc4	DnaJ heat shock protein family (Hsp40) member C4, transcript variant X2		gene-dhdds	dehydrodolichyl diphosphate synthase subunit, transcript variant X1
	gene-decr2	2,4-dienoyl-CoA reductase 2, transcript variant X1		gene-dnajc5g	DnaJ heat shock protein family (Hsp40) member C5 gamma, transcript variant X1		gene-dhdh	dihydrodiol dehydrogenase
	gene-dedd2	death effector domain containing 2, transcript variant X2		gene-dnajc7	DnaJ heat shock protein family (Hsp40) member C7		gene-dhfr	dihydrofolate reductase
	gene-def6	DEF6, guanine nucleotide exchange factor		gene-dnajc8	DnaJ heat shock protein family (Hsp40) member C8		gene-dhh	desert hedgehog
	gene-def8	differentially expressed in FDCP 8 homolog, transcript variant X1		gene-dnajc9	DnaJ heat shock protein family (Hsp40) member C9		gene-dhodh	dihydroorotate dehydrogenase (quinone)
	gene-degs1	delta 4-desaturase, sphingolipid 1, transcript variant X1		gene-dnal4	dynein axonemal light chain 4		gene-dhps	deoxyhypusine synthase
	gene-degs2	delta 4-desaturase, sphingolipid 2		gene-dnase2	deoxyribonuclease 2, lysosomal, transcript variant X1		gene-dhrs1	dehydrogenase/reductase 1
	gene-dele1	DAP3 binding cell death enhancer 1		gene-dnlz	DNL-type zinc finger, transcript variant X1		gene-dhrs11	dehydrogenase/reductase 11
	gene-dennd1a	DENN domain containing 1A, transcript variant X1		gene-dnm2	dynamin 2, transcript variant X1		gene-dhrs12	dehydrogenase/reductase 12, transcript variant X1
	gene-dennd2c	DENN domain containing 2C, transcript variant X1		gene-dnmbp	dynamin binding protein, transcript variant X1		gene-dhrs3	dehydrogenase/reductase 3
	gene-dennd2d	DENN domain containing 2D, transcript variant X1		gene-dnmt1	DNA methyltransferase 1, transcript variant X1		gene-dhrs7b	dehydrogenase/reductase 7B, transcript variant X3
	gene-dennd4a	DENN domain containing 4A, transcript variant X1		gene-dnpep	aspartyl aminopeptidase, transcript variant X1		gene-dhrsx	dehydrogenase/reductase X-linked
	gene-dennd4b	DENN domain containing 4B		gene-dnph1	2'-deoxynucleoside 5'-phosphate N-hydrolase 1		gene-dhtkd1	dehydrogenase E1 and transketolase domain containing 1
	gene-dennd4c	DENN domain containing 4C, transcript variant X1		gene-dnttip1	deoxynucleotidyltransferase terminal interacting protein 1		gene-dhx16	DEAH-box helicase 16
	gene-dennd5a	DENN domain containing 5A, transcript variant X1		gene-dnttip2	deoxynucleotidyltransferase terminal interacting protein 2		gene-dhx29	DExH-box helicase 29
	gene-dennd6a	DENN domain containing 6A		gene-dock1	dedicator of cytokinesis 1, transcript variant X1		gene-dhx30	DExH-box helicase 30
	gene-denr	density regulated re-initiation and release factor, transcript variant X1		gene-dock11	dedicator of cytokinesis 11		gene-dhx32	DEAH-box helicase 32 (putative), transcript variant X1
	gene-depdc5	DEP domain containing 5, transcript variant X4		gene-dock5	dedicator of cytokinesis 5, transcript variant X1		gene-dhx33	DEAH-box helicase 33
	gene-deptor	DEP domain containing MTOR interacting protein, transcript variant X1		gene-dock7	dedicator of cytokinesis 7, transcript variant X1		gene-dhx35	DEAH-box helicase 35
	gene-dera	deoxyribose-phosphate aldolase		gene-dock8	dedicator of cytokinesis 8, transcript variant X1		gene-dhx36	DEAH-box helicase 36
	gene-derl1	derlin 1		gene-dock9	dedicator of cytokinesis 9, transcript variant X1		gene-dhx37	DEAH-box helicase 37, transcript variant X2
	gene-derl2	derlin 2		gene-dohh	deoxyhypusine hydroxylase, transcript variant X3		gene-dhx38	DEAH-box helicase 38, transcript variant X1
	gene-desi2	desumoylating isopeptidase 2		gene-dok1	docking protein 1, transcript variant X1		gene-dhx40	DEAH-box helicase 40
	gene-det1	DET1, COP1 ubiquitin ligase partner, transcript variant X2		gene-dolk	dolichol kinase		gene-dhx57	DExH-box helicase 57, transcript variant X1
	gene-dexi	Dexi homolog, transcript variant X4		gene-dolpp1	dolichyldiphosphatase 1		gene-dhx58	DExH-box helicase 58, transcript variant X2
	gene-dffb	DNA fragmentation factor subunit beta		gene-dop1a	DOP1 leucine zipper like protein A, transcript variant X1		gene-dhx8	DEAH-box helicase 8, transcript variant X1
	gene-dgat2	diacylglycerol O-acyltransferase 2		gene-dop1b	DOP1 leucine zipper like protein B, transcript variant X1		gene-dhx9	DExH-box helicase 9, transcript variant X1
	gene-dgcr2	DiGeorge syndrome critical region gene 2, transcript variant X1		gene-dot1l	DOT1 like histone lysine methyltransferase, transcript variant X1		gene-diaph2	diaphanous related formin 2
	gene-dgcr8	DGCR8, microprocessor complex subunit		gene-dpagt1	dolichyl-phosphate N-acetylglucosaminephosphotransferase 1		gene-dido1	death inducer-obliterator 1, transcript variant X1
	gene-dgke	diacylglycerol kinase epsilon		gene-dph1	diphthamide biosynthesis 1, transcript variant X1		gene-dimt1	DIM1 dimethyladenosine transferase 1 homolog, transcript variant X1
	gene-dgkh	diacylglycerol kinase eta, transcript variant X1		gene-dph2	DPH2 homolog, transcript variant X3		gene-dio1	iodothyronine deiodinase 1
	gene-dgkq	diacylglycerol kinase theta		gene-dph5	diphthamide biosynthesis 5		gene-dio2	iodothyronine deiodinase 2
	gene-dglucy	D-glutamate cyclase, transcript variant X1		gene-dph6	diphthamine biosynthesis 6, transcript variant X1		gene-dio3	deiodinase, iodothyronine, type III
	gene-dhcr24	24-dehydrocholesterol reductase		gene-dph7	diphthamide biosynthesis 7, transcript variant X1		gene-dip2c	disco interacting protein 2 homolog C, transcript variant X1
	gene-dhcr7	7-dehydrocholesterol reductase		gene-dpm1	dolichyl-phosphate mannosyltransferase subunit 1, catalytic		gene-dirc2	disrupted in renal carcinoma 2
	gene-dhdds	dehydrodolichyl diphosphate synthase subunit, transcript variant X1		gene-dpm2	dolichyl-phosphate mannosyltransferase subunit 2, regulatory		gene-dis3	DIS3 homolog, exosome endoribonuclease and 3'-5' exoribonuclease
	gene-dhdh	dihydrodiol dehydrogenase		gene-dpm3	dolichyl-phosphate mannosyltransferase subunit 3		gene-dis3l2	DIS3 like 3'-5' exoribonuclease 2, transcript variant X1
	gene-dhfr	dihydrofolate reductase		gene-dpp3	dipeptidyl peptidase 3, transcript variant X1		gene-disc1	DISC1 scaffold protein, transcript variant X1
	gene-dhh	desert hedgehog		gene-dpp6	dipeptidyl peptidase like 6, transcript variant X1		gene-disp1	dispatched RND transporter family member 1, transcript variant X2
	gene-dhodh	dihydroorotate dehydrogenase (quinone)		gene-dpp7	dipeptidyl peptidase 7, transcript variant X1		gene-dkc1	dyskerin pseudouridine synthase 1, transcript variant X1
	gene-dhps	deoxyhypusine synthase		gene-dpy19l1	dpy-19 like C-mannosyltransferase 1, transcript variant X1		gene-dlat	dihydrolipoamide S-acetyltransferase, transcript variant X1
	gene-dhrs1	dehydrogenase/reductase 1		gene-dpy19l3	dpy-19 like C-mannosyltransferase 3, transcript variant X1		gene-dld	dihydrolipoamide dehydrogenase
	gene-dhrs11	dehydrogenase/reductase 11		gene-dpy30	dpy-30, histone methyltransferase complex regulatory subunit, transcript variant X1		gene-dlg3	discs large MAGUK scaffold protein 3, transcript variant X1
	gene-dhrs12	dehydrogenase/reductase 12, transcript variant X1		gene-dpyd	dihydropyrimidine dehydrogenase, transcript variant X1		gene-dlg5	discs large MAGUK scaffold protein 5, transcript variant X1
	gene-dhrs3	dehydrogenase/reductase 3		gene-dpys	dihydropyrimidinase		gene-dll4	delta like canonical Notch ligand 4
	gene-dhrs7b	dehydrogenase/reductase 7B, transcript variant X3		gene-dqx1	DEAQ-box RNA dependent ATPase 1, transcript variant X1		gene-dmac1	distal membrane arm assembly complex 1
	gene-dhrsx	dehydrogenase/reductase X-linked		gene-dr1	down-regulator of transcription 1		gene-dmac2	distal membrane arm assembly complex 2
	gene-dhtkd1	dehydrogenase E1 and transketolase domain containing 1		gene-dram2	DNA damage regulated autophagy modulator 2		gene-dmap1	DNA methyltransferase 1 associated protein 1, transcript variant X1
	gene-dhx16	DEAH-box helicase 16		gene-drap1	DR1 associated protein 1		gene-dmgdh	dimethylglycine dehydrogenase
	gene-dhx29	DExH-box helicase 29		gene-drg1	developmentally regulated GTP binding protein 1		gene-dmtf1	cyclin D binding myb like transcription factor 1
	gene-dhx30	DExH-box helicase 30		gene-drg2	developmentally regulated GTP binding protein 2, transcript variant X1		gene-dmtn	dematin actin binding protein, transcript variant X2
	gene-dhx33	DEAH-box helicase 33		gene-dse	dermatan sulfate epimerase, transcript variant X1		gene-dmxl1	Dmx like 1, transcript variant X1
	gene-dhx35	DEAH-box helicase 35		gene-dsp	desmoplakin, transcript variant X1		gene-dmxl2	Dmx like 2, transcript variant X1
	gene-dhx36	DEAH-box helicase 36		gene-dst	dystonin, transcript variant X1		gene-dnaja2	DnaJ heat shock protein family (Hsp40) member A2
	gene-dhx37	DEAH-box helicase 37, transcript variant X2		gene-dstyk	dual serine/threonine and tyrosine protein kinase		gene-dnaja3	DnaJ heat shock protein family (Hsp40) member A3
	gene-dhx38	DEAH-box helicase 38, transcript variant X1		gene-dtd1	D-tyrosyl-tRNA deacylase 1		gene-dnajb1	DnaJ heat shock protein family (Hsp40) member B1
	gene-dhx40	DEAH-box helicase 40		gene-dtd2	D-tyrosyl-tRNA deacylase 2 (putative)		gene-dnajb11	DnaJ heat shock protein family (Hsp40) member B11
	gene-dhx57	DExH-box helicase 57, transcript variant X1		gene-dtwd2	DTW domain containing 2		gene-dnajb14	DnaJ heat shock protein family (Hsp40) member B14
	gene-dhx58	DExH-box helicase 58, transcript variant X2		gene-dtx2	deltex E3 ubiquitin ligase 2, transcript variant X1		gene-dnajb6	DnaJ heat shock protein family (Hsp40) member B6, transcript variant X1
	gene-dhx8	DEAH-box helicase 8, transcript variant X1		gene-dtx3	deltex E3 ubiquitin ligase 3, transcript variant X1		gene-dnajb9	DnaJ heat shock protein family (Hsp40) member B9
	gene-dhx9	DExH-box helicase 9, transcript variant X1		gene-dus1l	dihydrouridine synthase 1 like, transcript variant X1		gene-dnajc1	DnaJ heat shock protein family (Hsp40) member C1
	gene-diaph2	diaphanous related formin 2		gene-dus2	dihydrouridine synthase 2		gene-dnajc10	DnaJ heat shock protein family (Hsp40) member C10
	gene-dido1	death inducer-obliterator 1, transcript variant X1		gene-dus3l	dihydrouridine synthase 3 like		gene-dnajc11	DnaJ heat shock protein family (Hsp40) member C11
	gene-dimt1	DIM1 dimethyladenosine transferase 1 homolog, transcript variant X1		gene-dus4l	dihydrouridine synthase 4 like		gene-dnajc12	DnaJ heat shock protein family (Hsp40) member C12
	gene-dio1	iodothyronine deiodinase 1		gene-dusp1	dual specificity phosphatase 1		gene-dnajc13	DnaJ heat shock protein family (Hsp40) member C13, transcript variant X1
	gene-dio2	iodothyronine deiodinase 2		gene-dusp11	dual specificity phosphatase 11		gene-dnajc14	DnaJ heat shock protein family (Hsp40) member C14
	gene-dio3	deiodinase, iodothyronine, type III		gene-dusp12	dual specificity phosphatase 12, transcript variant X1		gene-dnajc15	DnaJ heat shock protein family (Hsp40) member C15
	gene-dip2c	disco interacting protein 2 homolog C, transcript variant X1		gene-dusp14	dual specificity phosphatase 14		gene-dnajc19	DnaJ heat shock protein family (Hsp40) member C19
	gene-dirc2	disrupted in renal carcinoma 2		gene-dusp16	dual specificity phosphatase 16		gene-dnajc2	DnaJ heat shock protein family (Hsp40) member C2
	gene-dis3	DIS3 homolog, exosome endoribonuclease and 3'-5' exoribonuclease		gene-dusp23	dual specificity phosphatase 23, transcript variant X2		gene-dnajc21	DnaJ heat shock protein family (Hsp40) member C21
	gene-dis3l2	DIS3 like 3'-5' exoribonuclease 2, transcript variant X1		gene-dusp28	dual specificity phosphatase 28, transcript variant X2		gene-dnajc22	DnaJ heat shock protein family (Hsp40) member C22
	gene-disc1	DISC1 scaffold protein, transcript variant X1		gene-dusp4	dual specificity phosphatase 4		gene-dnajc24	DnaJ heat shock protein family (Hsp40) member C24
	gene-disp1	dispatched RND transporter family member 1, transcript variant X2		gene-dusp5	dual specificity phosphatase 5		gene-dnajc25	DnaJ heat shock protein family (Hsp40) member C25
	gene-dixdc1	DIX domain containing 1, transcript variant X1		gene-dusp6	dual specificity phosphatase 6		gene-dnajc27	DnaJ heat shock protein family (Hsp40) member C27
	gene-dkc1	dyskerin pseudouridine synthase 1, transcript variant X1		gene-dusp7	dual specificity phosphatase 7		gene-dnajc28	DnaJ heat shock protein family (Hsp40) member C28, transcript variant X1
	gene-dlat	dihydrolipoamide S-acetyltransferase, transcript variant X1		gene-dusp8	dual specificity phosphatase 8, transcript variant X1		gene-dnajc3	DnaJ heat shock protein family (Hsp40) member C3
	gene-dld	dihydrolipoamide dehydrogenase		gene-dut	deoxyuridine triphosphatase, transcript variant X1		gene-dnajc30	DnaJ heat shock protein family (Hsp40) member C30
	gene-dlg3	discs large MAGUK scaffold protein 3, transcript variant X1		gene-dvl1	dishevelled segment polarity protein 1, transcript variant X1		gene-dnajc4	DnaJ heat shock protein family (Hsp40) member C4, transcript variant X2
	gene-dlg5	discs large MAGUK scaffold protein 5, transcript variant X1		gene-dvl2	dishevelled segment polarity protein 2		gene-dnajc5g	DnaJ heat shock protein family (Hsp40) member C5 gamma, transcript variant X1
	gene-dlgap2	DLG associated protein 2, transcript variant X1		gene-dxo	decapping exoribonuclease		gene-dnajc7	DnaJ heat shock protein family (Hsp40) member C7
	gene-dll4	delta like canonical Notch ligand 4		gene-dym	dymeclin		gene-dnajc8	DnaJ heat shock protein family (Hsp40) member C8
	gene-dmac1	distal membrane arm assembly complex 1		gene-dync1h1	dynein cytoplasmic 1 heavy chain 1, transcript variant X1		gene-dnajc9	DnaJ heat shock protein family (Hsp40) member C9
	gene-dmac2	distal membrane arm assembly complex 2		gene-dync1li2	dynein cytoplasmic 1 light intermediate chain 2, transcript variant X1		gene-dnal4	dynein axonemal light chain 4
	gene-dmap1	DNA methyltransferase 1 associated protein 1, transcript variant X1		gene-dynlrb1	dynein light chain roadblock-type 1		gene-dnase2	deoxyribonuclease 2, lysosomal, transcript variant X1
	gene-dmgdh	dimethylglycine dehydrogenase		gene-dyrk1a	dual specificity tyrosine phosphorylation regulated kinase 1A, transcript variant X1		gene-dnlz	DNL-type zinc finger, transcript variant X1
	gene-dmtf1	cyclin D binding myb like transcription factor 1		gene-dysf	dysferlin, transcript variant X1		gene-dnm2	dynamin 2, transcript variant X1
	gene-dmtn	dematin actin binding protein, transcript variant X2		gene-dzank1	double zinc ribbon and ankyrin repeat domains 1, transcript variant X1		gene-dnmbp	dynamin binding protein, transcript variant X1
	gene-dmxl1	Dmx like 1, transcript variant X1		gene-e2f4	E2F transcription factor 4		gene-dnmt1	DNA methyltransferase 1, transcript variant X1
	gene-dmxl2	Dmx like 2, transcript variant X1		gene-e4f1	E4F transcription factor 1		gene-dnpep	aspartyl aminopeptidase, transcript variant X1
	gene-dnaja2	DnaJ heat shock protein family (Hsp40) member A2		gene-eaf1	ELL associated factor 1		gene-dnph1	2'-deoxynucleoside 5'-phosphate N-hydrolase 1
	gene-dnaja3	DnaJ heat shock protein family (Hsp40) member A3		gene-eaf2	ELL associated factor 2		gene-dnttip1	deoxynucleotidyltransferase terminal interacting protein 1
	gene-dnajb1	DnaJ heat shock protein family (Hsp40) member B1		gene-eapp	E2F associated phosphoprotein		gene-dnttip2	deoxynucleotidyltransferase terminal interacting protein 2
	gene-dnajb11	DnaJ heat shock protein family (Hsp40) member B11		gene-ears2	glutamyl-tRNA synthetase 2, mitochondrial, transcript variant X1		gene-dock1	dedicator of cytokinesis 1, transcript variant X1
	gene-dnajb12	DnaJ heat shock protein family (Hsp40) member B12		gene-ebag9	estrogen receptor binding site associated, antigen, 9, transcript variant X1		gene-dock10	dedicator of cytokinesis 10, transcript variant X1
	gene-dnajb14	DnaJ heat shock protein family (Hsp40) member B14		gene-ebna1bp2	EBNA1 binding protein 2		gene-dock11	dedicator of cytokinesis 11
	gene-dnajb6	DnaJ heat shock protein family (Hsp40) member B6, transcript variant X1		gene-ebp	EBP, cholestenol delta-isomerase		gene-dock2	dedicator of cytokinesis 2
	gene-dnajb9	DnaJ heat shock protein family (Hsp40) member B9		gene-ebpl	EBP like		gene-dock5	dedicator of cytokinesis 5, transcript variant X1
	gene-dnajc1	DnaJ heat shock protein family (Hsp40) member C1		gene-ecd	ecdysoneless cell cycle regulator, transcript variant X1		gene-dock7	dedicator of cytokinesis 7, transcript variant X1
	gene-dnajc10	DnaJ heat shock protein family (Hsp40) member C10		gene-ece1	endothelin converting enzyme 1, transcript variant X1		gene-dock8	dedicator of cytokinesis 8, transcript variant X1
	gene-dnajc11	DnaJ heat shock protein family (Hsp40) member C11		gene-ece2	endothelin converting enzyme 2, transcript variant X1		gene-dock9	dedicator of cytokinesis 9, transcript variant X1
	gene-dnajc12	DnaJ heat shock protein family (Hsp40) member C12		gene-ech1	enoyl-CoA hydratase 1		gene-dohh	deoxyhypusine hydroxylase, transcript variant X3
	gene-dnajc13	DnaJ heat shock protein family (Hsp40) member C13, transcript variant X1		gene-echdc1	ethylmalonyl-CoA decarboxylase 1		gene-dok1	docking protein 1, transcript variant X1
	gene-dnajc14	DnaJ heat shock protein family (Hsp40) member C14		gene-echdc2	enoyl-CoA hydratase domain containing 2		gene-dolk	dolichol kinase
	gene-dnajc15	DnaJ heat shock protein family (Hsp40) member C15		gene-echdc3	enoyl-CoA hydratase domain containing 3		gene-dolpp1	dolichyldiphosphatase 1
	gene-dnajc19	DnaJ heat shock protein family (Hsp40) member C19		gene-echs1	enoyl-CoA hydratase, short chain 1		gene-dop1a	DOP1 leucine zipper like protein A, transcript variant X1
	gene-dnajc2	DnaJ heat shock protein family (Hsp40) member C2		gene-eci1	enoyl-CoA delta isomerase 1, transcript variant X1		gene-dop1b	DOP1 leucine zipper like protein B, transcript variant X1
	gene-dnajc21	DnaJ heat shock protein family (Hsp40) member C21		gene-eci2	enoyl-CoA delta isomerase 2, transcript variant X1		gene-dot1l	DOT1 like histone lysine methyltransferase, transcript variant X1
	gene-dnajc22	DnaJ heat shock protein family (Hsp40) member C22		gene-ecpas	Ecm29 proteasome adaptor and scaffold, transcript variant X1		gene-dpagt1	dolichyl-phosphate N-acetylglucosaminephosphotransferase 1
	gene-dnajc24	DnaJ heat shock protein family (Hsp40) member C24		gene-ecsit	ECSIT signalling integrator		gene-dph1	diphthamide biosynthesis 1, transcript variant X1
	gene-dnajc25	DnaJ heat shock protein family (Hsp40) member C25		gene-edc3	enhancer of mRNA decapping 3, transcript variant X1		gene-dph2	DPH2 homolog, transcript variant X3
	gene-dnajc27	DnaJ heat shock protein family (Hsp40) member C27		gene-edc4	enhancer of mRNA decapping 4		gene-dph5	diphthamide biosynthesis 5
	gene-dnajc28	DnaJ heat shock protein family (Hsp40) member C28, transcript variant X1		gene-edem1	ER degradation enhancing alpha-mannosidase like protein 1		gene-dph6	diphthamine biosynthesis 6, transcript variant X1
	gene-dnajc3	DnaJ heat shock protein family (Hsp40) member C3		gene-edem3	ER degradation enhancing alpha-mannosidase like protein 3, transcript variant X1		gene-dph7	diphthamide biosynthesis 7, transcript variant X1
	gene-dnajc30	DnaJ heat shock protein family (Hsp40) member C30		gene-edf1	endothelial differentiation related factor 1		gene-dpm1	dolichyl-phosphate mannosyltransferase subunit 1, catalytic
	gene-dnajc4	DnaJ heat shock protein family (Hsp40) member C4, transcript variant X2		gene-ednra	endothelin receptor type A		gene-dpm2	dolichyl-phosphate mannosyltransferase subunit 2, regulatory
	gene-dnajc5g	DnaJ heat shock protein family (Hsp40) member C5 gamma, transcript variant X1		gene-edrf1	erythroid differentiation regulatory factor 1, transcript variant X1		gene-dpm3	dolichyl-phosphate mannosyltransferase subunit 3
	gene-dnajc7	DnaJ heat shock protein family (Hsp40) member C7		gene-eea1	early endosome antigen 1, transcript variant X1		gene-dpp3	dipeptidyl peptidase 3, transcript variant X1
	gene-dnajc8	DnaJ heat shock protein family (Hsp40) member C8		gene-eed	embryonic ectoderm development		gene-dpp6	dipeptidyl peptidase like 6, transcript variant X1
	gene-dnajc9	DnaJ heat shock protein family (Hsp40) member C9		gene-eef1akmt1	EEF1A lysine methyltransferase 1, transcript variant X1		gene-dpp7	dipeptidyl peptidase 7, transcript variant X1
	gene-dnal4	dynein axonemal light chain 4		gene-eef1akmt2	EEF1A lysine methyltransferase 2		gene-dpy19l1	dpy-19 like C-mannosyltransferase 1, transcript variant X1
	gene-dnase2	deoxyribonuclease 2, lysosomal, transcript variant X1		gene-eef1akmt4	EEF1A lysine methyltransferase 4, transcript variant X2		gene-dpy19l3	dpy-19 like C-mannosyltransferase 3, transcript variant X1
	gene-dnlz	DNL-type zinc finger, transcript variant X1		gene-eef1b2	eukaryotic translation elongation factor 1 beta 2		gene-dpy19l4	dpy-19 like 4
	gene-dnm2	dynamin 2, transcript variant X1		gene-eef1d	eukaryotic translation elongation factor 1 delta, transcript variant X1		gene-dpy30	dpy-30, histone methyltransferase complex regulatory subunit, transcript variant X1
	gene-dnmbp	dynamin binding protein, transcript variant X1		gene-eef1e1	eukaryotic translation elongation factor 1 epsilon 1		gene-dpyd	dihydropyrimidine dehydrogenase, transcript variant X1
	gene-dnmt1	DNA methyltransferase 1, transcript variant X1		gene-eef1g	eukaryotic translation elongation factor 1 gamma		gene-dpys	dihydropyrimidinase
	gene-dnpep	aspartyl aminopeptidase, transcript variant X1		gene-eef2	eukaryotic translation elongation factor 2		gene-dqx1	DEAQ-box RNA dependent ATPase 1, transcript variant X1
	gene-dnph1	2'-deoxynucleoside 5'-phosphate N-hydrolase 1		gene-eef2k	eukaryotic elongation factor 2 kinase, transcript variant X2		gene-dr1	down-regulator of transcription 1
	gene-dnttip1	deoxynucleotidyltransferase terminal interacting protein 1		gene-eef2kmt	eukaryotic elongation factor 2 lysine methyltransferase, transcript variant X1		gene-dram2	DNA damage regulated autophagy modulator 2
	gene-dnttip2	deoxynucleotidyltransferase terminal interacting protein 2		gene-eefsec	eukaryotic elongation factor, selenocysteine-tRNA specific, transcript variant X1		gene-drap1	DR1 associated protein 1
	gene-dock1	dedicator of cytokinesis 1, transcript variant X1		gene-eepd1	endonuclease/exonuclease/phosphatase family domain containing 1		gene-drg1	developmentally regulated GTP binding protein 1
	gene-dock10	dedicator of cytokinesis 10, transcript variant X1		gene-ef-1a	elongation factor 1a		gene-drg2	developmentally regulated GTP binding protein 2, transcript variant X1
	gene-dock11	dedicator of cytokinesis 11		gene-efcab14	EF-hand calcium binding domain 14		gene-dse	dermatan sulfate epimerase, transcript variant X1
	gene-dock2	dedicator of cytokinesis 2		gene-efemp1	EGF containing fibulin extracellular matrix protein 1		gene-dsel	dermatan sulfate epimerase like
	gene-dock4	dedicator of cytokinesis 4		gene-efemp2	EGF containing fibulin extracellular matrix protein 2		gene-dsp	desmoplakin, transcript variant X1
	gene-dock5	dedicator of cytokinesis 5, transcript variant X1		gene-efhd2	EF-hand domain family member D2		gene-dstyk	dual serine/threonine and tyrosine protein kinase
	gene-dock7	dedicator of cytokinesis 7, transcript variant X1		gene-efl1	elongation factor like GTPase 1, transcript variant X2		gene-dtd1	D-tyrosyl-tRNA deacylase 1
	gene-dock8	dedicator of cytokinesis 8, transcript variant X1		gene-efr3a	EFR3 homolog A, transcript variant X1		gene-dtd2	D-tyrosyl-tRNA deacylase 2 (putative)
	gene-dock9	dedicator of cytokinesis 9, transcript variant X1		gene-efr3b	EFR3 homolog B, transcript variant X1		gene-dtwd1	DTW domain containing 1, transcript variant X1
	gene-dohh	deoxyhypusine hydroxylase, transcript variant X3		gene-efs	embryonal Fyn-associated substrate		gene-dtwd2	DTW domain containing 2
	gene-dok1	docking protein 1, transcript variant X1		gene-eftud2	elongation factor Tu GTP binding domain containing 2		gene-dtx2	deltex E3 ubiquitin ligase 2, transcript variant X1
	gene-dok3	docking protein 3		gene-egfl6	EGF like domain multiple 6, transcript variant X1		gene-dtx3	deltex E3 ubiquitin ligase 3, transcript variant X1
	gene-dolk	dolichol kinase		gene-egfl7	EGF like domain multiple 7, transcript variant X1		gene-dus1l	dihydrouridine synthase 1 like, transcript variant X1
	gene-dolpp1	dolichyldiphosphatase 1		gene-egfr	epidermal growth factor receptor, transcript variant X1		gene-dus2	dihydrouridine synthase 2
	gene-dop1a	DOP1 leucine zipper like protein A, transcript variant X1		gene-egln1	egl-9 family hypoxia inducible factor 1, transcript variant X1		gene-dus3l	dihydrouridine synthase 3 like
	gene-dop1b	DOP1 leucine zipper like protein B, transcript variant X1		gene-egln3	egl-9 family hypoxia inducible factor 3		gene-dus4l	dihydrouridine synthase 4 like
	gene-dot1l	DOT1 like histone lysine methyltransferase, transcript variant X1		gene-egr1	early growth response 1		gene-dusp1	dual specificity phosphatase 1
	gene-dpagt1	dolichyl-phosphate N-acetylglucosaminephosphotransferase 1		gene-ehd2	EH domain containing 2, transcript variant X2		gene-dusp11	dual specificity phosphatase 11
	gene-dpcd	deleted in primary ciliary dyskinesia homolog (mouse), transcript variant X1		gene-ehhadh	enoyl-CoA hydratase and 3-hydroxyacyl CoA dehydrogenase		gene-dusp12	dual specificity phosphatase 12, transcript variant X1
	gene-dph1	diphthamide biosynthesis 1, transcript variant X1		gene-ehmt1	euchromatic histone lysine methyltransferase 1, transcript variant X1		gene-dusp14	dual specificity phosphatase 14
	gene-dph2	DPH2 homolog, transcript variant X3		gene-ei24	EI24, autophagy associated transmembrane protein		gene-dusp16	dual specificity phosphatase 16
	gene-dph5	diphthamide biosynthesis 5		gene-eif1ad	eukaryotic translation initiation factor 1A domain containing, transcript variant X2		gene-dusp23	dual specificity phosphatase 23, transcript variant X2
	gene-dph7	diphthamide biosynthesis 7, transcript variant X1		gene-eif1ax	eukaryotic translation initiation factor 1A X-linked		gene-dusp28	dual specificity phosphatase 28, transcript variant X2
	gene-dpm1	dolichyl-phosphate mannosyltransferase subunit 1, catalytic		gene-eif2a	eukaryotic translation initiation factor 2A		gene-dusp4	dual specificity phosphatase 4
	gene-dpm2	dolichyl-phosphate mannosyltransferase subunit 2, regulatory		gene-eif2ak1	eukaryotic translation initiation factor 2 alpha kinase 1, transcript variant X1		gene-dusp5	dual specificity phosphatase 5
	gene-dpm3	dolichyl-phosphate mannosyltransferase subunit 3		gene-eif2ak3	eukaryotic translation initiation factor 2 alpha kinase 3		gene-dusp6	dual specificity phosphatase 6
	gene-dpp3	dipeptidyl peptidase 3, transcript variant X1		gene-eif2ak4	eukaryotic translation initiation factor 2 alpha kinase 4, transcript variant X1		gene-dusp7	dual specificity phosphatase 7
	gene-dpp6	dipeptidyl peptidase like 6, transcript variant X1		gene-eif2b1	eukaryotic translation initiation factor 2B subunit alpha		gene-dusp8	dual specificity phosphatase 8, transcript variant X1
	gene-dpp7	dipeptidyl peptidase 7, transcript variant X1		gene-eif2b2	eukaryotic translation initiation factor 2B subunit beta		gene-dut	deoxyuridine triphosphatase, transcript variant X1
	gene-dpy19l1	dpy-19 like C-mannosyltransferase 1, transcript variant X1		gene-eif2b3	eukaryotic translation initiation factor 2B subunit gamma		gene-dvl1	dishevelled segment polarity protein 1, transcript variant X1
	gene-dpy19l3	dpy-19 like C-mannosyltransferase 3, transcript variant X1		gene-eif2b4	eukaryotic translation initiation factor 2B subunit delta		gene-dvl2	dishevelled segment polarity protein 2
	gene-dpy19l4	dpy-19 like 4		gene-eif2b5	eukaryotic translation initiation factor 2B subunit epsilon		gene-dxo	decapping exoribonuclease
	gene-dpy30	dpy-30, histone methyltransferase complex regulatory subunit, transcript variant X1		gene-eif2d	eukaryotic translation initiation factor 2D		gene-dym	dymeclin
	gene-dpyd	dihydropyrimidine dehydrogenase, transcript variant X1		gene-eif2s1	eukaryotic translation initiation factor 2 subunit alpha, transcript variant X2		gene-dync1h1	dynein cytoplasmic 1 heavy chain 1, transcript variant X1
	gene-dpys	dihydropyrimidinase		gene-eif2s2	eukaryotic translation initiation factor 2 subunit beta		gene-dync1li2	dynein cytoplasmic 1 light intermediate chain 2, transcript variant X1
	gene-dqx1	DEAQ-box RNA dependent ATPase 1, transcript variant X1		gene-eif2s3	eukaryotic translation initiation factor 2 subunit gamma		gene-dynlrb1	dynein light chain roadblock-type 1
	gene-dr1	down-regulator of transcription 1		gene-eif3a	eukaryotic translation initiation factor 3 subunit A		gene-dynlt1	dynein light chain Tctex-type 1
	gene-dram2	DNA damage regulated autophagy modulator 2		gene-eif3b	eukaryotic translation initiation factor 3 subunit B		gene-dynlt3	dynein light chain Tctex-type 3
	gene-drap1	DR1 associated protein 1		gene-eif3d	eukaryotic translation initiation factor 3 subunit D, transcript variant X1		gene-dyrk1a	dual specificity tyrosine phosphorylation regulated kinase 1A, transcript variant X1
	gene-drg1	developmentally regulated GTP binding protein 1		gene-eif3f	eukaryotic translation initiation factor 3 subunit F		gene-dyrk4	dual specificity tyrosine phosphorylation regulated kinase 4, transcript variant X1
	gene-drg2	developmentally regulated GTP binding protein 2, transcript variant X1		gene-eif3g	eukaryotic translation initiation factor 3 subunit G		gene-dysf	dysferlin, transcript variant X1
	gene-dse	dermatan sulfate epimerase, transcript variant X1		gene-eif3h	eukaryotic translation initiation factor 3 subunit H		gene-dzank1	double zinc ribbon and ankyrin repeat domains 1, transcript variant X1
	gene-dsel	dermatan sulfate epimerase like		gene-eif3i	eukaryotic translation initiation factor 3 subunit I		gene-e2f4	E2F transcription factor 4
	gene-dsp	desmoplakin, transcript variant X1		gene-eif3j	eukaryotic translation initiation factor 3 subunit J		gene-e4f1	E4F transcription factor 1
	gene-dstyk	dual serine/threonine and tyrosine protein kinase		gene-eif3k	eukaryotic translation initiation factor 3 subunit K, transcript variant X1		gene-eaf1	ELL associated factor 1
	gene-dtd1	D-tyrosyl-tRNA deacylase 1		gene-eif3l	eukaryotic translation initiation factor 3 subunit L		gene-eaf2	ELL associated factor 2
	gene-dtd2	D-tyrosyl-tRNA deacylase 2 (putative)		gene-eif3m	eukaryotic translation initiation factor 3 subunit M		gene-eapp	E2F associated phosphoprotein
	gene-dtwd1	DTW domain containing 1, transcript variant X1		gene-eif4a2	eukaryotic translation initiation factor 4A2		gene-ears2	glutamyl-tRNA synthetase 2, mitochondrial, transcript variant X1
	gene-dtwd2	DTW domain containing 2		gene-eif4a3	eukaryotic translation initiation factor 4A3		gene-ebag9	estrogen receptor binding site associated, antigen, 9, transcript variant X1
	gene-dtx2	deltex E3 ubiquitin ligase 2, transcript variant X1		gene-eif4b	eukaryotic translation initiation factor 4B, transcript variant X1		gene-ebna1bp2	EBNA1 binding protein 2
	gene-dtx3	deltex E3 ubiquitin ligase 3, transcript variant X1		gene-eif4e	eukaryotic translation initiation factor 4E		gene-ebp	EBP, cholestenol delta-isomerase
	gene-dus1l	dihydrouridine synthase 1 like, transcript variant X1		gene-eif4e2	eukaryotic translation initiation factor 4E family member 2, transcript variant X1		gene-ebpl	EBP like
	gene-dus2	dihydrouridine synthase 2		gene-eif4e3	eukaryotic translation initiation factor 4E family member 3		gene-ecd	ecdysoneless cell cycle regulator, transcript variant X1
	gene-dus3l	dihydrouridine synthase 3 like		gene-eif4ebp2	eukaryotic translation initiation factor 4E binding protein 2		gene-ece1	endothelin converting enzyme 1, transcript variant X1
	gene-dus4l	dihydrouridine synthase 4 like		gene-eif4enif1	eukaryotic translation initiation factor 4E nuclear import factor 1, transcript variant X2		gene-ece2	endothelin converting enzyme 2, transcript variant X1
	gene-dusp1	dual specificity phosphatase 1		gene-eif4g1	eukaryotic translation initiation factor 4 gamma 1, transcript variant X1		gene-ech1	enoyl-CoA hydratase 1
	gene-dusp10	dual specificity phosphatase 10		gene-eif4g2	eukaryotic translation initiation factor 4 gamma 2		gene-echdc1	ethylmalonyl-CoA decarboxylase 1
	gene-dusp11	dual specificity phosphatase 11		gene-eif4h	eukaryotic translation initiation factor 4H, transcript variant X1		gene-echdc2	enoyl-CoA hydratase domain containing 2
	gene-dusp12	dual specificity phosphatase 12, transcript variant X1		gene-eif5	eukaryotic translation initiation factor 5, transcript variant X3		gene-echdc3	enoyl-CoA hydratase domain containing 3
	gene-dusp14	dual specificity phosphatase 14		gene-eif5a	eukaryotic translation initiation factor 5A, transcript variant X1		gene-echs1	enoyl-CoA hydratase, short chain 1
	gene-dusp16	dual specificity phosphatase 16		gene-eif5b	eukaryotic translation initiation factor 5B, transcript variant X1		gene-eci1	enoyl-CoA delta isomerase 1, transcript variant X1
	gene-dusp23	dual specificity phosphatase 23, transcript variant X2		gene-eif6	eukaryotic translation initiation factor 6, transcript variant X1		gene-eci2	enoyl-CoA delta isomerase 2, transcript variant X1
	gene-dusp28	dual specificity phosphatase 28, transcript variant X2		gene-eipr1	EARP complex and GARP complex interacting protein 1, transcript variant X1		gene-ecpas	Ecm29 proteasome adaptor and scaffold, transcript variant X1
	gene-dusp4	dual specificity phosphatase 4		gene-elac2	elaC ribonuclease Z 2, transcript variant X1		gene-ecsit	ECSIT signalling integrator
	gene-dusp5	dual specificity phosphatase 5		gene-elf2	E74 like ETS transcription factor 2, transcript variant X2		gene-edc3	enhancer of mRNA decapping 3, transcript variant X1
	gene-dusp6	dual specificity phosphatase 6		gene-elk3	ELK3, ETS transcription factor, transcript variant X1		gene-edc4	enhancer of mRNA decapping 4
	gene-dusp7	dual specificity phosphatase 7		gene-elk4	ELK4, ETS transcription factor, transcript variant X1		gene-edem1	ER degradation enhancing alpha-mannosidase like protein 1
	gene-dusp8	dual specificity phosphatase 8, transcript variant X1		gene-ell	elongation factor for RNA polymerase II, transcript variant X1		gene-edem3	ER degradation enhancing alpha-mannosidase like protein 3, transcript variant X1
	gene-dut	deoxyuridine triphosphatase, transcript variant X1		gene-ell2	elongation factor for RNA polymerase II 2		gene-edf1	endothelial differentiation related factor 1
	gene-dvl1	dishevelled segment polarity protein 1, transcript variant X1		gene-elmod2	ELMO domain containing 2		gene-ednra	endothelin receptor type A
	gene-dvl2	dishevelled segment polarity protein 2		gene-eloa	elongin A		gene-edrf1	erythroid differentiation regulatory factor 1, transcript variant X1
	gene-dxo	decapping exoribonuclease		gene-elob	elongin B		gene-eea1	early endosome antigen 1, transcript variant X1
	gene-dym	dymeclin		gene-eloc	elongin C		gene-eed	embryonic ectoderm development
	gene-dync1h1	dynein cytoplasmic 1 heavy chain 1, transcript variant X1		gene-elovl5	ELOVL fatty acid elongase 5		gene-eef1akmt1	EEF1A lysine methyltransferase 1, transcript variant X1
	gene-dync1li2	dynein cytoplasmic 1 light intermediate chain 2, transcript variant X1		gene-elovl6	ELOVL fatty acid elongase 6		gene-eef1akmt2	EEF1A lysine methyltransferase 2
	gene-dynlrb1	dynein light chain roadblock-type 1		gene-elp1	elongator complex protein 1, transcript variant X1		gene-eef1akmt4	EEF1A lysine methyltransferase 4, transcript variant X2
	gene-dynlt1	dynein light chain Tctex-type 1		gene-elp2	elongator acetyltransferase complex subunit 2		gene-eef1b2	eukaryotic translation elongation factor 1 beta 2
	gene-dynlt3	dynein light chain Tctex-type 3		gene-elp3	elongator acetyltransferase complex subunit 3		gene-eef1d	eukaryotic translation elongation factor 1 delta, transcript variant X1
	gene-dyrk1a	dual specificity tyrosine phosphorylation regulated kinase 1A, transcript variant X1		gene-elp4	elongator acetyltransferase complex subunit 4, transcript variant X1		gene-eef1e1	eukaryotic translation elongation factor 1 epsilon 1
	gene-dyrk2	dual specificity tyrosine phosphorylation regulated kinase 2, transcript variant X1		gene-elp5	elongator acetyltransferase complex subunit 5, transcript variant X1		gene-eef1g	eukaryotic translation elongation factor 1 gamma
	gene-dysf	dysferlin, transcript variant X1		gene-elp6	elongator acetyltransferase complex subunit 6		gene-eef2	eukaryotic translation elongation factor 2
	gene-dzank1	double zinc ribbon and ankyrin repeat domains 1, transcript variant X1		gene-emb	embigin, transcript variant X1		gene-eef2k	eukaryotic elongation factor 2 kinase, transcript variant X2
	gene-e2f4	E2F transcription factor 4		gene-emc1	ER membrane protein complex subunit 1, transcript variant X1		gene-eef2kmt	eukaryotic elongation factor 2 lysine methyltransferase, transcript variant X1
	gene-e4f1	E4F transcription factor 1		gene-emc10	ER membrane protein complex subunit 10, transcript variant X1		gene-eefsec	eukaryotic elongation factor, selenocysteine-tRNA specific, transcript variant X1
	gene-eaf1	ELL associated factor 1		gene-emc2	ER membrane protein complex subunit 2		gene-eepd1	endonuclease/exonuclease/phosphatase family domain containing 1
	gene-eaf2	ELL associated factor 2		gene-emc3	ER membrane protein complex subunit 3		gene-ef-1a	elongation factor 1a
	gene-eapp	E2F associated phosphoprotein		gene-emc4	ER membrane protein complex subunit 4		gene-efcab14	EF-hand calcium binding domain 14
	gene-ears2	glutamyl-tRNA synthetase 2, mitochondrial, transcript variant X1		gene-emc6	ER membrane protein complex subunit 6, transcript variant X1		gene-efemp1	EGF containing fibulin extracellular matrix protein 1
	gene-ebag9	estrogen receptor binding site associated, antigen, 9, transcript variant X1		gene-emc7	ER membrane protein complex subunit 7		gene-efemp2	EGF containing fibulin extracellular matrix protein 2
	gene-ebna1bp2	EBNA1 binding protein 2		gene-emc8	ER membrane protein complex subunit 8, transcript variant X2		gene-efhd2	EF-hand domain family member D2
	gene-ebp	EBP, cholestenol delta-isomerase		gene-emc9	ER membrane protein complex subunit 9		gene-efl1	elongation factor like GTPase 1, transcript variant X2
	gene-ebpl	EBP like		gene-eme2	essential meiotic structure-specific endonuclease subunit 2, transcript variant X1		gene-efnb2	ephrin B2, transcript variant X2
	gene-ecd	ecdysoneless cell cycle regulator, transcript variant X1		gene-emg1	EMG1, N1-specific pseudouridine methyltransferase		gene-efr3a	EFR3 homolog A, transcript variant X1
	gene-ece1	endothelin converting enzyme 1, transcript variant X1		gene-eml3	echinoderm microtubule associated protein like 3, transcript variant X1		gene-efr3b	EFR3 homolog B, transcript variant X1
	gene-ece2	endothelin converting enzyme 2, transcript variant X1		gene-eml4	echinoderm microtubule associated protein like 4, transcript variant X1		gene-efs	embryonal Fyn-associated substrate
	gene-ech1	enoyl-CoA hydratase 1		gene-eml5	echinoderm microtubule associated protein like 5, transcript variant X1		gene-eftud2	elongation factor Tu GTP binding domain containing 2
	gene-echdc1	ethylmalonyl-CoA decarboxylase 1		gene-emp2	epithelial membrane protein 2		gene-egfl6	EGF like domain multiple 6, transcript variant X1
	gene-echdc2	enoyl-CoA hydratase domain containing 2		gene-emsy	EMSY, BRCA2 interacting transcriptional repressor, transcript variant X2		gene-egfl7	EGF like domain multiple 7, transcript variant X1
	gene-echdc3	enoyl-CoA hydratase domain containing 3		gene-enc1	ectodermal-neural cortex 1		gene-egfr	epidermal growth factor receptor, transcript variant X1
	gene-echs1	enoyl-CoA hydratase, short chain 1		gene-endog	endonuclease G, transcript variant X1		gene-egln1	egl-9 family hypoxia inducible factor 1, transcript variant X1
	gene-eci1	enoyl-CoA delta isomerase 1, transcript variant X1		gene-endov	endonuclease V, transcript variant X1		gene-egln3	egl-9 family hypoxia inducible factor 3
	gene-eci2	enoyl-CoA delta isomerase 2, transcript variant X1		gene-enkd1	enkurin domain containing 1, transcript variant X2		gene-egr1	early growth response 1
	gene-ecpas	Ecm29 proteasome adaptor and scaffold, transcript variant X1		gene-eno1	enolase 1, transcript variant X2		gene-ehbp1	EH domain binding protein 1, transcript variant X2
	gene-ecsit	ECSIT signalling integrator		gene-enoph1	enolase-phosphatase 1, transcript variant X1		gene-ehd2	EH domain containing 2, transcript variant X2
	gene-edc3	enhancer of mRNA decapping 3, transcript variant X1		gene-enosf1	enolase superfamily member 1		gene-ehhadh	enoyl-CoA hydratase and 3-hydroxyacyl CoA dehydrogenase
	gene-edc4	enhancer of mRNA decapping 4		gene-enox2	ecto-NOX disulfide-thiol exchanger 2, transcript variant X2		gene-ehmt1	euchromatic histone lysine methyltransferase 1, transcript variant X1
	gene-edem1	ER degradation enhancing alpha-mannosidase like protein 1		gene-enpp4	ectonucleotide pyrophosphatase/phosphodiesterase 4		gene-ei24	EI24, autophagy associated transmembrane protein
	gene-edem3	ER degradation enhancing alpha-mannosidase like protein 3, transcript variant X1		gene-enpp5	ectonucleotide pyrophosphatase/phosphodiesterase 5 (putative), transcript variant X1		gene-eif1ad	eukaryotic translation initiation factor 1A domain containing, transcript variant X2
	gene-edf1	endothelial differentiation related factor 1		gene-entpd1	ectonucleoside triphosphate diphosphohydrolase 1, transcript variant X1		gene-eif1ax	eukaryotic translation initiation factor 1A X-linked
	gene-edn1	endothelin 1		gene-entpd4	ectonucleoside triphosphate diphosphohydrolase 4, transcript variant X1		gene-eif2a	eukaryotic translation initiation factor 2A
	gene-ednra	endothelin receptor type A		gene-entpd6	ectonucleoside triphosphate diphosphohydrolase 6 (putative), transcript variant X1		gene-eif2ak1	eukaryotic translation initiation factor 2 alpha kinase 1, transcript variant X1
	gene-edrf1	erythroid differentiation regulatory factor 1, transcript variant X1		gene-entr1	endosome associated trafficking regulator 1, transcript variant X1		gene-eif2ak3	eukaryotic translation initiation factor 2 alpha kinase 3
	gene-eea1	early endosome antigen 1, transcript variant X1		gene-eny2	ENY2, transcription and export complex 2 subunit		gene-eif2ak4	eukaryotic translation initiation factor 2 alpha kinase 4, transcript variant X1
	gene-eed	embryonic ectoderm development		gene-ep400	E1A binding protein p400, transcript variant X1		gene-eif2b1	eukaryotic translation initiation factor 2B subunit alpha
	gene-eef1akmt1	EEF1A lysine methyltransferase 1, transcript variant X1		gene-epas1	endothelial PAS domain protein 1, transcript variant X1		gene-eif2b2	eukaryotic translation initiation factor 2B subunit beta
	gene-eef1akmt2	EEF1A lysine methyltransferase 2		gene-epb41l2	erythrocyte membrane protein band 4.1 like 2, transcript variant X4		gene-eif2b3	eukaryotic translation initiation factor 2B subunit gamma
	gene-eef1akmt4	EEF1A lysine methyltransferase 4, transcript variant X2		gene-epb41l5	erythrocyte membrane protein band 4.1 like 5, transcript variant X1		gene-eif2b4	eukaryotic translation initiation factor 2B subunit delta
	gene-eef1b2	eukaryotic translation elongation factor 1 beta 2		gene-epcam	epithelial cell adhesion molecule, transcript variant X1		gene-eif2b5	eukaryotic translation initiation factor 2B subunit epsilon
	gene-eef1d	eukaryotic translation elongation factor 1 delta, transcript variant X1		gene-epg5	ectopic P-granules autophagy protein 5 homolog, transcript variant X1		gene-eif2d	eukaryotic translation initiation factor 2D
	gene-eef1e1	eukaryotic translation elongation factor 1 epsilon 1		gene-ephb4	EPH receptor B4		gene-eif2s1	eukaryotic translation initiation factor 2 subunit alpha, transcript variant X2
	gene-eef1g	eukaryotic translation elongation factor 1 gamma		gene-ephx1	epoxide hydrolase 1		gene-eif2s2	eukaryotic translation initiation factor 2 subunit beta
	gene-eef2	eukaryotic translation elongation factor 2		gene-ephx2	epoxide hydrolase 2, transcript variant X4		gene-eif2s3	eukaryotic translation initiation factor 2 subunit gamma
	gene-eef2k	eukaryotic elongation factor 2 kinase, transcript variant X2		gene-epn2	epsin 2, transcript variant X2		gene-eif3a	eukaryotic translation initiation factor 3 subunit A
	gene-eef2kmt	eukaryotic elongation factor 2 lysine methyltransferase, transcript variant X1		gene-epo	erythropoietin, transcript variant X1		gene-eif3b	eukaryotic translation initiation factor 3 subunit B
	gene-eefsec	eukaryotic elongation factor, selenocysteine-tRNA specific, transcript variant X1		gene-eppk1	epiplakin 1, transcript variant X1		gene-eif3d	eukaryotic translation initiation factor 3 subunit D, transcript variant X1
	gene-eepd1	endonuclease/exonuclease/phosphatase family domain containing 1		gene-eprs	glutamyl-prolyl-tRNA synthetase, transcript variant X1		gene-eif3f	eukaryotic translation initiation factor 3 subunit F
	gene-ef-1a	elongation factor 1a		gene-eps8l2	EPS8 like 2		gene-eif3g	eukaryotic translation initiation factor 3 subunit G
	gene-efcab14	EF-hand calcium binding domain 14		gene-epsti1	epithelial stromal interaction 1, transcript variant X1		gene-eif3h	eukaryotic translation initiation factor 3 subunit H
	gene-efemp1	EGF containing fibulin extracellular matrix protein 1		gene-epx	eosinophil peroxidase		gene-eif3i	eukaryotic translation initiation factor 3 subunit I
	gene-efemp2	EGF containing fibulin extracellular matrix protein 2		gene-eral1	Era like 12S mitochondrial rRNA chaperone 1, transcript variant X1		gene-eif3j	eukaryotic translation initiation factor 3 subunit J
	gene-efhd2	EF-hand domain family member D2		gene-erap2	endoplasmic reticulum aminopeptidase 2		gene-eif3k	eukaryotic translation initiation factor 3 subunit K, transcript variant X1
	gene-efl1	elongation factor like GTPase 1, transcript variant X2		gene-erbin	erbb2 interacting protein, transcript variant X1		gene-eif3l	eukaryotic translation initiation factor 3 subunit L
	gene-efnb2	ephrin B2, transcript variant X2		gene-ercc3	ERCC excision repair 3, TFIIH core complex helicase subunit		gene-eif3m	eukaryotic translation initiation factor 3 subunit M
	gene-efr3a	EFR3 homolog A, transcript variant X1		gene-ercc4	ERCC excision repair 4, endonuclease catalytic subunit		gene-eif4a2	eukaryotic translation initiation factor 4A2
	gene-efr3b	EFR3 homolog B, transcript variant X1		gene-ercc6	ERCC excision repair 6, chromatin remodeling factor, transcript variant X2		gene-eif4a3	eukaryotic translation initiation factor 4A3
	gene-efs	embryonal Fyn-associated substrate		gene-ercc8	ERCC excision repair 8, CSA ubiquitin ligase complex subunit		gene-eif4b	eukaryotic translation initiation factor 4B, transcript variant X1
	gene-eftud2	elongation factor Tu GTP binding domain containing 2		gene-erg28	ergosterol biosynthesis 28 homolog, transcript variant X1		gene-eif4e	eukaryotic translation initiation factor 4E
	gene-egfl6	EGF like domain multiple 6, transcript variant X1		gene-ergic1	endoplasmic reticulum-golgi intermediate compartment 1		gene-eif4e2	eukaryotic translation initiation factor 4E family member 2, transcript variant X1
	gene-egfl7	EGF like domain multiple 7, transcript variant X1		gene-ergic3	ERGIC and golgi 3, transcript variant X1		gene-eif4e3	eukaryotic translation initiation factor 4E family member 3
	gene-egfr	epidermal growth factor receptor, transcript variant X1		gene-eri1	exoribonuclease 1, transcript variant X1		gene-eif4ebp2	eukaryotic translation initiation factor 4E binding protein 2
	gene-egln1	egl-9 family hypoxia inducible factor 1, transcript variant X1		gene-erich6	glutamate rich 6, transcript variant X1		gene-eif4enif1	eukaryotic translation initiation factor 4E nuclear import factor 1, transcript variant X2
	gene-egln3	egl-9 family hypoxia inducible factor 3		gene-erlec1	endoplasmic reticulum lectin 1, transcript variant X1		gene-eif4g1	eukaryotic translation initiation factor 4 gamma 1, transcript variant X1
	gene-egr1	early growth response 1		gene-ermp1	endoplasmic reticulum metallopeptidase 1		gene-eif4g2	eukaryotic translation initiation factor 4 gamma 2
	gene-ehbp1	EH domain binding protein 1, transcript variant X2		gene-ern1	endoplasmic reticulum to nucleus signaling 1		gene-eif4h	eukaryotic translation initiation factor 4H, transcript variant X1
	gene-ehd2	EH domain containing 2, transcript variant X2		gene-ero1a	endoplasmic reticulum oxidoreductase 1 alpha		gene-eif5	eukaryotic translation initiation factor 5, transcript variant X3
	gene-ehhadh	enoyl-CoA hydratase and 3-hydroxyacyl CoA dehydrogenase		gene-ero1b	endoplasmic reticulum oxidoreductase 1 beta, transcript variant X1		gene-eif5a	eukaryotic translation initiation factor 5A, transcript variant X1
	gene-ehmt1	euchromatic histone lysine methyltransferase 1, transcript variant X1		gene-erp27	endoplasmic reticulum protein 27		gene-eif5b	eukaryotic translation initiation factor 5B, transcript variant X1
	gene-ehmt2	euchromatic histone lysine methyltransferase 2, transcript variant X1		gene-erp44	endoplasmic reticulum protein 44		gene-eif6	eukaryotic translation initiation factor 6, transcript variant X1
	gene-ei24	EI24, autophagy associated transmembrane protein		gene-errfi1	ERBB receptor feedback inhibitor 1, transcript variant X1		gene-eipr1	EARP complex and GARP complex interacting protein 1, transcript variant X1
	gene-eif1ad	eukaryotic translation initiation factor 1A domain containing, transcript variant X2		gene-esam	endothelial cell adhesion molecule		gene-elac1	elaC ribonuclease Z 1
	gene-eif1ax	eukaryotic translation initiation factor 1A X-linked		gene-esd	esterase D, transcript variant X1		gene-elac2	elaC ribonuclease Z 2, transcript variant X1
	gene-eif2a	eukaryotic translation initiation factor 2A		gene-esf1	ESF1 nucleolar pre-rRNA processing protein homolog, transcript variant X1		gene-elf2	E74 like ETS transcription factor 2, transcript variant X2
	gene-eif2ak1	eukaryotic translation initiation factor 2 alpha kinase 1, transcript variant X1		gene-esr1	estrogen receptor 1		gene-elk3	ELK3, ETS transcription factor, transcript variant X1
	gene-eif2ak3	eukaryotic translation initiation factor 2 alpha kinase 3		gene-esr2	estrogen receptor 2		gene-elk4	ELK4, ETS transcription factor, transcript variant X1
	gene-eif2ak4	eukaryotic translation initiation factor 2 alpha kinase 4, transcript variant X1		gene-esrra	estrogen related receptor alpha, transcript variant X3		gene-ell	elongation factor for RNA polymerase II, transcript variant X1
	gene-eif2b1	eukaryotic translation initiation factor 2B subunit alpha		gene-ess2	ess-2 splicing factor homolog		gene-ell2	elongation factor for RNA polymerase II 2
	gene-eif2b2	eukaryotic translation initiation factor 2B subunit beta		gene-etf1	eukaryotic translation termination factor 1		gene-elmod2	ELMO domain containing 2
	gene-eif2b3	eukaryotic translation initiation factor 2B subunit gamma		gene-etfa	electron transfer flavoprotein subunit alpha		gene-eloa	elongin A
	gene-eif2b4	eukaryotic translation initiation factor 2B subunit delta		gene-etfb	electron transfer flavoprotein subunit beta		gene-elob	elongin B
	gene-eif2b5	eukaryotic translation initiation factor 2B subunit epsilon		gene-etfdh	electron transfer flavoprotein dehydrogenase, transcript variant X1		gene-eloc	elongin C
	gene-eif2d	eukaryotic translation initiation factor 2D		gene-etnk1	ethanolamine kinase 1		gene-elovl5	ELOVL fatty acid elongase 5
	gene-eif2s1	eukaryotic translation initiation factor 2 subunit alpha, transcript variant X2		gene-etnk2	ethanolamine kinase 2, transcript variant X1		gene-elovl6	ELOVL fatty acid elongase 6
	gene-eif2s2	eukaryotic translation initiation factor 2 subunit beta		gene-etnppl	ethanolamine-phosphate phospho-lyase		gene-elp1	elongator complex protein 1, transcript variant X1
	gene-eif2s3	eukaryotic translation initiation factor 2 subunit gamma		gene-ets1	ETS proto-oncogene 1, transcription factor, transcript variant X1		gene-elp2	elongator acetyltransferase complex subunit 2
	gene-eif3a	eukaryotic translation initiation factor 3 subunit A		gene-etv4	ETS variant 4, transcript variant X2		gene-elp3	elongator acetyltransferase complex subunit 3
	gene-eif3b	eukaryotic translation initiation factor 3 subunit B		gene-etv6	ETS variant 6, transcript variant X1		gene-elp4	elongator acetyltransferase complex subunit 4, transcript variant X1
	gene-eif3d	eukaryotic translation initiation factor 3 subunit D, transcript variant X1		gene-eva1b	eva-1 homolog B		gene-elp5	elongator acetyltransferase complex subunit 5, transcript variant X1
	gene-eif3f	eukaryotic translation initiation factor 3 subunit F		gene-evi5	ecotropic viral integration site 5, transcript variant X1		gene-elp6	elongator acetyltransferase complex subunit 6
	gene-eif3g	eukaryotic translation initiation factor 3 subunit G		gene-ewsr1	EWS RNA binding protein 1, transcript variant X1		gene-emb	embigin, transcript variant X1
	gene-eif3h	eukaryotic translation initiation factor 3 subunit H		gene-exd2	exonuclease 3'-5' domain containing 2, transcript variant X1		gene-emc1	ER membrane protein complex subunit 1, transcript variant X1
	gene-eif3i	eukaryotic translation initiation factor 3 subunit I		gene-exd3	exonuclease 3'-5' domain containing 3, transcript variant X1		gene-emc10	ER membrane protein complex subunit 10, transcript variant X1
	gene-eif3j	eukaryotic translation initiation factor 3 subunit J		gene-exoc1	exocyst complex component 1		gene-emc2	ER membrane protein complex subunit 2
	gene-eif3k	eukaryotic translation initiation factor 3 subunit K, transcript variant X1		gene-exoc2	exocyst complex component 2		gene-emc3	ER membrane protein complex subunit 3
	gene-eif3l	eukaryotic translation initiation factor 3 subunit L		gene-exoc3	exocyst complex component 3, transcript variant X1		gene-emc4	ER membrane protein complex subunit 4
	gene-eif3m	eukaryotic translation initiation factor 3 subunit M		gene-exoc4	exocyst complex component 4		gene-emc6	ER membrane protein complex subunit 6, transcript variant X1
	gene-eif4a2	eukaryotic translation initiation factor 4A2		gene-exoc5	exocyst complex component 5		gene-emc7	ER membrane protein complex subunit 7
	gene-eif4a3	eukaryotic translation initiation factor 4A3		gene-exoc6	exocyst complex component 6, transcript variant X1		gene-emc8	ER membrane protein complex subunit 8, transcript variant X2
	gene-eif4b	eukaryotic translation initiation factor 4B, transcript variant X1		gene-exoc7	exocyst complex component 7, transcript variant X1		gene-emc9	ER membrane protein complex subunit 9
	gene-eif4e	eukaryotic translation initiation factor 4E		gene-exoc8	exocyst complex component 8		gene-eme2	essential meiotic structure-specific endonuclease subunit 2, transcript variant X1
	gene-eif4e2	eukaryotic translation initiation factor 4E family member 2, transcript variant X1		gene-exosc1	exosome component 1, transcript variant X1		gene-emg1	EMG1, N1-specific pseudouridine methyltransferase
	gene-eif4e3	eukaryotic translation initiation factor 4E family member 3		gene-exosc10	exosome component 10		gene-eml1	echinoderm microtubule associated protein like 1, transcript variant X1
	gene-eif4ebp2	eukaryotic translation initiation factor 4E binding protein 2		gene-exosc2	exosome component 2		gene-eml3	echinoderm microtubule associated protein like 3, transcript variant X1
	gene-eif4enif1	eukaryotic translation initiation factor 4E nuclear import factor 1, transcript variant X2		gene-exosc3	exosome component 3		gene-eml4	echinoderm microtubule associated protein like 4, transcript variant X1
	gene-eif4g1	eukaryotic translation initiation factor 4 gamma 1, transcript variant X1		gene-exosc4	exosome component 4		gene-eml5	echinoderm microtubule associated protein like 5, transcript variant X1
	gene-eif4g2	eukaryotic translation initiation factor 4 gamma 2		gene-exosc5	exosome component 5		gene-emp2	epithelial membrane protein 2
	gene-eif4h	eukaryotic translation initiation factor 4H, transcript variant X1		gene-exosc6	exosome component 6		gene-emsy	EMSY, BRCA2 interacting transcriptional repressor, transcript variant X2
	gene-eif5	eukaryotic translation initiation factor 5, transcript variant X3		gene-exosc7	exosome component 7		gene-enc1	ectodermal-neural cortex 1
	gene-eif5a	eukaryotic translation initiation factor 5A, transcript variant X1		gene-exosc8	exosome component 8		gene-endog	endonuclease G, transcript variant X1
	gene-eif5b	eukaryotic translation initiation factor 5B, transcript variant X1		gene-exosc9	exosome component 9		gene-endov	endonuclease V, transcript variant X1
	gene-eif6	eukaryotic translation initiation factor 6, transcript variant X1		gene-ext2	exostosin glycosyltransferase 2		gene-engase	endo-beta-N-acetylglucosaminidase, transcript variant X1
	gene-eipr1	EARP complex and GARP complex interacting protein 1, transcript variant X1		gene-extl2	exostosin like glycosyltransferase 2, transcript variant X2		gene-eno1	enolase 1, transcript variant X2
	gene-elac1	elaC ribonuclease Z 1		gene-extl3	exostosin like glycosyltransferase 3, transcript variant X2		gene-enoph1	enolase-phosphatase 1, transcript variant X1
	gene-elac2	elaC ribonuclease Z 2, transcript variant X1		gene-eya3	EYA transcriptional coactivator and phosphatase 3, transcript variant X2		gene-enosf1	enolase superfamily member 1
	gene-elf2	E74 like ETS transcription factor 2, transcript variant X2		gene-eya4	EYA transcriptional coactivator and phosphatase 4, transcript variant X1		gene-enox2	ecto-NOX disulfide-thiol exchanger 2, transcript variant X2
	gene-elk3	ELK3, ETS transcription factor, transcript variant X1		gene-ezh1	enhancer of zeste 1 polycomb repressive complex 2 subunit, transcript variant X2		gene-enpp4	ectonucleotide pyrophosphatase/phosphodiesterase 4
	gene-elk4	ELK4, ETS transcription factor, transcript variant X1		gene-ezh2	enhancer of zeste 2 polycomb repressive complex 2 subunit, transcript variant X1		gene-enpp5	ectonucleotide pyrophosphatase/phosphodiesterase 5 (putative), transcript variant X1
	gene-ell	elongation factor for RNA polymerase II, transcript variant X1		gene-ezr	ezrin, transcript variant X1		gene-entpd1	ectonucleoside triphosphate diphosphohydrolase 1, transcript variant X1
	gene-ell2	elongation factor for RNA polymerase II 2		gene-f5	coagulation factor V, transcript variant X2		gene-entpd4	ectonucleoside triphosphate diphosphohydrolase 4, transcript variant X1
	gene-elmod2	ELMO domain containing 2		gene-fa2h	fatty acid 2-hydroxylase		gene-entpd6	ectonucleoside triphosphate diphosphohydrolase 6 (putative), transcript variant X1
	gene-eloa	elongin A		gene-faah2	fatty acid amide hydrolase 2		gene-entr1	endosome associated trafficking regulator 1, transcript variant X1
	gene-elob	elongin B		gene-faap20	FA core complex associated protein 20, transcript variant X1		gene-eny2	ENY2, transcription and export complex 2 subunit
	gene-eloc	elongin C		gene-fabp1	fatty acid binding protein 1		gene-ep400	E1A binding protein p400, transcript variant X1
	gene-elovl5	ELOVL fatty acid elongase 5		gene-fadd	Fas associated via death domain		gene-epas1	endothelial PAS domain protein 1, transcript variant X1
	gene-elovl6	ELOVL fatty acid elongase 6		gene-fadsd6	delta-6 fatty acyl desaturase, transcript variant X2		gene-epb41l2	erythrocyte membrane protein band 4.1 like 2, transcript variant X4
	gene-elp1	elongator complex protein 1, transcript variant X1		gene-faf1	Fas associated factor 1, transcript variant X1		gene-epb41l5	erythrocyte membrane protein band 4.1 like 5, transcript variant X1
	gene-elp2	elongator acetyltransferase complex subunit 2		gene-faf2	Fas associated factor family member 2		gene-epcam	epithelial cell adhesion molecule, transcript variant X1
	gene-elp3	elongator acetyltransferase complex subunit 3		gene-fah	fumarylacetoacetate hydrolase		gene-epg5	ectopic P-granules autophagy protein 5 homolog, transcript variant X1
	gene-elp4	elongator acetyltransferase complex subunit 4, transcript variant X1		gene-fahd1	fumarylacetoacetate hydrolase domain containing 1		gene-epha5	EPH receptor A5, transcript variant X1
	gene-elp5	elongator acetyltransferase complex subunit 5, transcript variant X1		gene-fam102b	family with sequence similarity 102 member B, transcript variant X1		gene-epha7	EPH receptor A7, transcript variant X1
	gene-elp6	elongator acetyltransferase complex subunit 6		gene-fam107b	family with sequence similarity 107 member B, transcript variant X1		gene-ephb4	EPH receptor B4
	gene-emb	embigin, transcript variant X1		gene-fam110a	family with sequence similarity 110 member A, transcript variant X3		gene-ephx1	epoxide hydrolase 1
	gene-emc1	ER membrane protein complex subunit 1, transcript variant X1		gene-fam114a1	family with sequence similarity 114 member A1		gene-ephx2	epoxide hydrolase 2, transcript variant X4
	gene-emc10	ER membrane protein complex subunit 10, transcript variant X1		gene-fam114a2	family with sequence similarity 114 member A2, transcript variant X1		gene-epn2	epsin 2, transcript variant X2
	gene-emc2	ER membrane protein complex subunit 2		gene-fam118b	family with sequence similarity 118 member B, transcript variant X1		gene-epo	erythropoietin, transcript variant X1
	gene-emc3	ER membrane protein complex subunit 3		gene-fam120a	family with sequence similarity 120A		gene-eppk1	epiplakin 1, transcript variant X1
	gene-emc4	ER membrane protein complex subunit 4		gene-fam120b	family with sequence similarity 120B, transcript variant X1		gene-eprs	glutamyl-prolyl-tRNA synthetase, transcript variant X1
	gene-emc6	ER membrane protein complex subunit 6, transcript variant X1		gene-fam120c	family with sequence similarity 120C		gene-eps15l1	epidermal growth factor receptor pathway substrate 15 like 1, transcript variant X1
	gene-emc7	ER membrane protein complex subunit 7		gene-fam124a	family with sequence similarity 124 member A, transcript variant X1		gene-eps8l2	EPS8 like 2
	gene-emc8	ER membrane protein complex subunit 8, transcript variant X2		gene-fam126a	family with sequence similarity 126 member A, transcript variant X3		gene-epsti1	epithelial stromal interaction 1, transcript variant X1
	gene-emc9	ER membrane protein complex subunit 9		gene-fam126b	family with sequence similarity 126 member B, transcript variant X2		gene-epx	eosinophil peroxidase
	gene-eme2	essential meiotic structure-specific endonuclease subunit 2, transcript variant X1		gene-fam133b	family with sequence similarity 133 member B, transcript variant X1		gene-eral1	Era like 12S mitochondrial rRNA chaperone 1, transcript variant X1
	gene-emg1	EMG1, N1-specific pseudouridine methyltransferase		gene-fam135a	family with sequence similarity 135 member A, transcript variant X1		gene-erap2	endoplasmic reticulum aminopeptidase 2
	gene-eml1	echinoderm microtubule associated protein like 1, transcript variant X1		gene-fam136a	family with sequence similarity 136 member A		gene-erbin	erbb2 interacting protein, transcript variant X1
	gene-eml3	echinoderm microtubule associated protein like 3, transcript variant X1		gene-fam13a	family with sequence similarity 13 member A, transcript variant X1		gene-ercc3	ERCC excision repair 3, TFIIH core complex helicase subunit
	gene-eml4	echinoderm microtubule associated protein like 4, transcript variant X1		gene-fam13b	family with sequence similarity 13 member B, transcript variant X1		gene-ercc4	ERCC excision repair 4, endonuclease catalytic subunit
	gene-eml5	echinoderm microtubule associated protein like 5, transcript variant X1		gene-fam160a2	family with sequence similarity 160 member A2, transcript variant X1		gene-ercc5	ERCC excision repair 5, endonuclease
	gene-emp2	epithelial membrane protein 2		gene-fam160b1	family with sequence similarity 160 member B1, transcript variant X2		gene-ercc6	ERCC excision repair 6, chromatin remodeling factor, transcript variant X2
	gene-emsy	EMSY, BRCA2 interacting transcriptional repressor, transcript variant X2		gene-fam171a1	family with sequence similarity 171 member A1, transcript variant X1		gene-ercc6l	ERCC excision repair 6 like, spindle assembly checkpoint helicase, transcript variant X1
	gene-enc1	ectodermal-neural cortex 1		gene-fam177a1	family with sequence similarity 177 member A1		gene-ercc6l2	ERCC excision repair 6 like 2
	gene-endog	endonuclease G, transcript variant X1		gene-fam183a	family with sequence similarity 183 member A		gene-ercc8	ERCC excision repair 8, CSA ubiquitin ligase complex subunit
	gene-engase	endo-beta-N-acetylglucosaminidase, transcript variant X1		gene-fam185a	family with sequence similarity 185 member A		gene-erg28	ergosterol biosynthesis 28 homolog, transcript variant X1
	gene-enkd1	enkurin domain containing 1, transcript variant X2		gene-fam192a	family with sequence similarity 192 member A, transcript variant X1		gene-ergic1	endoplasmic reticulum-golgi intermediate compartment 1
	gene-eno1	enolase 1, transcript variant X2		gene-fam193a	family with sequence similarity 193 member A		gene-ergic3	ERGIC and golgi 3, transcript variant X1
	gene-enoph1	enolase-phosphatase 1, transcript variant X1		gene-fam193b	family with sequence similarity 193 member B, transcript variant X1		gene-eri1	exoribonuclease 1, transcript variant X1
	gene-enosf1	enolase superfamily member 1		gene-fam198a	family with sequence similarity 198 member A, transcript variant X1		gene-erich6	glutamate rich 6, transcript variant X1
	gene-enox2	ecto-NOX disulfide-thiol exchanger 2, transcript variant X2		gene-fam198b	family with sequence similarity 198 member B		gene-erlec1	endoplasmic reticulum lectin 1, transcript variant X1
	gene-enpp4	ectonucleotide pyrophosphatase/phosphodiesterase 4		gene-fam199x	family with sequence similarity 199, X-linked, transcript variant X1		gene-ermp1	endoplasmic reticulum metallopeptidase 1
	gene-enpp5	ectonucleotide pyrophosphatase/phosphodiesterase 5 (putative), transcript variant X1		gene-fam204a	family with sequence similarity 204 member A, transcript variant X1		gene-ern1	endoplasmic reticulum to nucleus signaling 1
	gene-entpd1	ectonucleoside triphosphate diphosphohydrolase 1, transcript variant X1		gene-fam206a	family with sequence similarity 206 member A		gene-ero1a	endoplasmic reticulum oxidoreductase 1 alpha
	gene-entpd4	ectonucleoside triphosphate diphosphohydrolase 4, transcript variant X1		gene-fam207a	family with sequence similarity 207 member A		gene-ero1b	endoplasmic reticulum oxidoreductase 1 beta, transcript variant X1
	gene-entpd6	ectonucleoside triphosphate diphosphohydrolase 6 (putative), transcript variant X1		gene-fam20a	FAM20A, golgi associated secretory pathway pseudokinase		gene-erp27	endoplasmic reticulum protein 27
	gene-entr1	endosome associated trafficking regulator 1, transcript variant X1		gene-fam20b	FAM20B, glycosaminoglycan xylosylkinase, transcript variant X1		gene-erp44	endoplasmic reticulum protein 44
	gene-eny2	ENY2, transcription and export complex 2 subunit		gene-fam210a	family with sequence similarity 210 member A		gene-errfi1	ERBB receptor feedback inhibitor 1, transcript variant X1
	gene-ep400	E1A binding protein p400, transcript variant X1		gene-fam210b	family with sequence similarity 210 member B		gene-esam	endothelial cell adhesion molecule
	gene-epas1	endothelial PAS domain protein 1, transcript variant X1		gene-fam214a	family with sequence similarity 214 member A, transcript variant X1		gene-esd	esterase D, transcript variant X1
	gene-epb41l2	erythrocyte membrane protein band 4.1 like 2, transcript variant X4		gene-fam214b	family with sequence similarity 214 member B, transcript variant X3		gene-esf1	ESF1 nucleolar pre-rRNA processing protein homolog, transcript variant X1
	gene-epb41l5	erythrocyte membrane protein band 4.1 like 5, transcript variant X1		gene-fam219b	family with sequence similarity 219 member B		gene-esr1	estrogen receptor 1
	gene-epcam	epithelial cell adhesion molecule, transcript variant X1		gene-fam222b	family with sequence similarity 222 member B, transcript variant X1		gene-esr2	estrogen receptor 2
	gene-epg5	ectopic P-granules autophagy protein 5 homolog, transcript variant X1		gene-fam234a	family with sequence similarity 234 member A, transcript variant X3		gene-esrra	estrogen related receptor alpha, transcript variant X3
	gene-epha5	EPH receptor A5, transcript variant X1		gene-fam234b	family with sequence similarity 234 member B		gene-ess2	ess-2 splicing factor homolog
	gene-epha7	EPH receptor A7, transcript variant X1		gene-fam241a	family with sequence similarity 241 member A		gene-etf1	eukaryotic translation termination factor 1
	gene-ephb3	EPH receptor B3, transcript variant X1		gene-fam32a	family with sequence similarity 32 member A		gene-etfa	electron transfer flavoprotein subunit alpha
	gene-ephb4	EPH receptor B4		gene-fam3a	family with sequence similarity 3 member A		gene-etfb	electron transfer flavoprotein subunit beta
	gene-ephx1	epoxide hydrolase 1		gene-fam3c	family with sequence similarity 3 member C		gene-etfbkmt	electron transfer flavoprotein subunit beta lysine methyltransferase
	gene-ephx2	epoxide hydrolase 2, transcript variant X4		gene-fam43a	family with sequence similarity 43 member A		gene-etfdh	electron transfer flavoprotein dehydrogenase, transcript variant X1
	gene-epn2	epsin 2, transcript variant X2		gene-fam45a	family with sequence similarity 45 member A		gene-etnk1	ethanolamine kinase 1
	gene-epo	erythropoietin, transcript variant X1		gene-fam50a	family with sequence similarity 50 member A		gene-etnk2	ethanolamine kinase 2, transcript variant X1
	gene-eppk1	epiplakin 1, transcript variant X1		gene-fam53b	family with sequence similarity 53 member B, transcript variant X1		gene-etnppl	ethanolamine-phosphate phospho-lyase
	gene-eprs	glutamyl-prolyl-tRNA synthetase, transcript variant X1		gene-fam72a	family with sequence similarity 72 member A		gene-ets1	ETS proto-oncogene 1, transcription factor, transcript variant X1
	gene-eps15l1	epidermal growth factor receptor pathway substrate 15 like 1, transcript variant X1		gene-fam76b	family with sequence similarity 76 member B, transcript variant X1		gene-etv4	ETS variant 4, transcript variant X2
	gene-eps8l2	EPS8 like 2		gene-fam84a	family with sequence similarity 84 member A		gene-etv6	ETS variant 6, transcript variant X1
	gene-epsti1	epithelial stromal interaction 1, transcript variant X1		gene-fam84b	family with sequence similarity 84 member B, transcript variant X1		gene-eva1b	eva-1 homolog B
	gene-epx	eosinophil peroxidase		gene-fam89a	family with sequence similarity 89 member A		gene-eva1c	eva-1 homolog C, transcript variant X1
	gene-eral1	Era like 12S mitochondrial rRNA chaperone 1, transcript variant X1		gene-fam91a1	family with sequence similarity 91 member A1, transcript variant X1		gene-evc2	EvC ciliary complex subunit 2, transcript variant X1
	gene-erap2	endoplasmic reticulum aminopeptidase 2		gene-fam98b	family with sequence similarity 98 member B		gene-evi2b	ecotropic viral integration site 2B
	gene-erbin	erbb2 interacting protein, transcript variant X1		gene-fan1	FANCD2 and FANCI associated nuclease 1		gene-evi5	ecotropic viral integration site 5, transcript variant X1
	gene-ercc2	ERCC excision repair 2, TFIIH core complex helicase subunit		gene-farp2	FERM, ARH/RhoGEF and pleckstrin domain protein 2, transcript variant X1		gene-ewsr1	EWS RNA binding protein 1, transcript variant X1
	gene-ercc3	ERCC excision repair 3, TFIIH core complex helicase subunit		gene-fars2	phenylalanyl-tRNA synthetase 2, mitochondrial		gene-exd2	exonuclease 3'-5' domain containing 2, transcript variant X1
	gene-ercc4	ERCC excision repair 4, endonuclease catalytic subunit		gene-farsa	phenylalanyl-tRNA synthetase subunit alpha		gene-exd3	exonuclease 3'-5' domain containing 3, transcript variant X1
	gene-ercc5	ERCC excision repair 5, endonuclease		gene-farsb	phenylalanyl-tRNA synthetase subunit beta		gene-exoc1	exocyst complex component 1
	gene-ercc6	ERCC excision repair 6, chromatin remodeling factor, transcript variant X2		gene-fasn	fatty acid synthase		gene-exoc2	exocyst complex component 2
	gene-ercc6l2	ERCC excision repair 6 like 2		gene-fastk	Fas activated serine/threonine kinase		gene-exoc3	exocyst complex component 3, transcript variant X1
	gene-ercc8	ERCC excision repair 8, CSA ubiquitin ligase complex subunit		gene-fastkd2	FAST kinase domains 2, transcript variant X2		gene-exoc4	exocyst complex component 4
	gene-erg28	ergosterol biosynthesis 28 homolog, transcript variant X1		gene-fastkd5	FAST kinase domains 5		gene-exoc5	exocyst complex component 5
	gene-ergic1	endoplasmic reticulum-golgi intermediate compartment 1		gene-fat1	FAT atypical cadherin 1, transcript variant X2		gene-exoc6	exocyst complex component 6, transcript variant X1
	gene-ergic3	ERGIC and golgi 3, transcript variant X1		gene-fau	FAU, ubiquitin like and ribosomal protein S30 fusion		gene-exoc7	exocyst complex component 7, transcript variant X1
	gene-eri1	exoribonuclease 1, transcript variant X1		gene-faxdc2	fatty acid hydroxylase domain containing 2, transcript variant X1		gene-exoc8	exocyst complex component 8
	gene-erich1	glutamate rich 1		gene-fbh1	F-box DNA helicase 1		gene-exosc1	exosome component 1, transcript variant X1
	gene-erich6	glutamate rich 6, transcript variant X1		gene-fbl	fibrillarin		gene-exosc10	exosome component 10
	gene-erlec1	endoplasmic reticulum lectin 1, transcript variant X1		gene-fblim1	filamin binding LIM protein 1		gene-exosc2	exosome component 2
	gene-ermp1	endoplasmic reticulum metallopeptidase 1		gene-fbln5	fibulin 5		gene-exosc3	exosome component 3
	gene-ern1	endoplasmic reticulum to nucleus signaling 1		gene-fbn1	fibrillin 1		gene-exosc4	exosome component 4
	gene-ero1a	endoplasmic reticulum oxidoreductase 1 alpha		gene-fbrsl1	fibrosin like 1		gene-exosc5	exosome component 5
	gene-ero1b	endoplasmic reticulum oxidoreductase 1 beta, transcript variant X1		gene-fbxl12	F-box and leucine rich repeat protein 12		gene-exosc6	exosome component 6
	gene-erp27	endoplasmic reticulum protein 27		gene-fbxl18	F-box and leucine rich repeat protein 18, transcript variant X1		gene-exosc7	exosome component 7
	gene-erp44	endoplasmic reticulum protein 44		gene-fbxl2	F-box and leucine rich repeat protein 2		gene-exosc8	exosome component 8
	gene-errfi1	ERBB receptor feedback inhibitor 1, transcript variant X1		gene-fbxl20	F-box and leucine rich repeat protein 20, transcript variant X1		gene-exosc9	exosome component 9
	gene-esam	endothelial cell adhesion molecule		gene-fbxl3	F-box and leucine rich repeat protein 3		gene-ext2	exostosin glycosyltransferase 2
	gene-esd	esterase D, transcript variant X1		gene-fbxl4	F-box and leucine rich repeat protein 4, transcript variant X1		gene-extl2	exostosin like glycosyltransferase 2, transcript variant X2
	gene-esf1	ESF1 nucleolar pre-rRNA processing protein homolog, transcript variant X1		gene-fbxl5	F-box and leucine rich repeat protein 5		gene-extl3	exostosin like glycosyltransferase 3, transcript variant X2
	gene-esm1	endothelial cell specific molecule 1		gene-fbxl6	F-box and leucine rich repeat protein 6, transcript variant X1		gene-eya3	EYA transcriptional coactivator and phosphatase 3, transcript variant X2
	gene-esr1	estrogen receptor 1		gene-fbxo10	F-box protein 10, transcript variant X1		gene-ezh1	enhancer of zeste 1 polycomb repressive complex 2 subunit, transcript variant X2
	gene-esr2	estrogen receptor 2		gene-fbxo11	F-box protein 11, transcript variant X1		gene-ezh2	enhancer of zeste 2 polycomb repressive complex 2 subunit, transcript variant X1
	gene-esrra	estrogen related receptor alpha, transcript variant X3		gene-fbxo21	F-box protein 21, transcript variant X1		gene-ezr	ezrin, transcript variant X1
	gene-ess2	ess-2 splicing factor homolog		gene-fbxo22	F-box protein 22		gene-f5	coagulation factor V, transcript variant X2
	gene-etf1	eukaryotic translation termination factor 1		gene-fbxo25	F-box protein 25, transcript variant X3		gene-fa2h	fatty acid 2-hydroxylase
	gene-etfa	electron transfer flavoprotein subunit alpha		gene-fbxo28	F-box protein 28		gene-faah2	fatty acid amide hydrolase 2
	gene-etfb	electron transfer flavoprotein subunit beta		gene-fbxo3	F-box protein 3, transcript variant X1		gene-faap20	FA core complex associated protein 20, transcript variant X1
	gene-etfdh	electron transfer flavoprotein dehydrogenase, transcript variant X1		gene-fbxo31	F-box protein 31, transcript variant X1		gene-fabp1	fatty acid binding protein 1
	gene-etnk1	ethanolamine kinase 1		gene-fbxo33	F-box protein 33		gene-fadd	Fas associated via death domain
	gene-etnk2	ethanolamine kinase 2, transcript variant X1		gene-fbxo34	F-box protein 34		gene-fadsd6	delta-6 fatty acyl desaturase, transcript variant X2
	gene-etnppl	ethanolamine-phosphate phospho-lyase		gene-fbxo38	F-box protein 38, transcript variant X1		gene-faf1	Fas associated factor 1, transcript variant X1
	gene-ets1	ETS proto-oncogene 1, transcription factor, transcript variant X1		gene-fbxo4	F-box protein 4		gene-faf2	Fas associated factor family member 2
	gene-etv6	ETS variant 6, transcript variant X1		gene-fbxo42	F-box protein 42, transcript variant X1		gene-fah	fumarylacetoacetate hydrolase
	gene-eva1b	eva-1 homolog B		gene-fbxo45	F-box protein 45		gene-fahd1	fumarylacetoacetate hydrolase domain containing 1
	gene-eva1c	eva-1 homolog C, transcript variant X1		gene-fbxo46	F-box protein 46		gene-fam102b	family with sequence similarity 102 member B, transcript variant X1
	gene-evc	EvC ciliary complex subunit 1, transcript variant X1		gene-fbxo48	F-box protein 48		gene-fam107b	family with sequence similarity 107 member B, transcript variant X1
	gene-evc2	EvC ciliary complex subunit 2, transcript variant X1		gene-fbxo7	F-box protein 7, transcript variant X2		gene-fam114a1	family with sequence similarity 114 member A1
	gene-evi2b	ecotropic viral integration site 2B		gene-fbxo8	F-box protein 8, transcript variant X2		gene-fam114a2	family with sequence similarity 114 member A2, transcript variant X1
	gene-evi5	ecotropic viral integration site 5, transcript variant X1		gene-fbxo9	F-box protein 9		gene-fam118b	family with sequence similarity 118 member B, transcript variant X1
	gene-ewsr1	EWS RNA binding protein 1, transcript variant X1		gene-fbxw12	F-box and WD repeat domain containing 12, transcript variant X1		gene-fam120a	family with sequence similarity 120A
	gene-exd2	exonuclease 3'-5' domain containing 2, transcript variant X1		gene-fbxw2	F-box and WD repeat domain containing 2		gene-fam120b	family with sequence similarity 120B, transcript variant X1
	gene-exd3	exonuclease 3'-5' domain containing 3, transcript variant X1		gene-fbxw4	F-box and WD repeat domain containing 4		gene-fam120c	family with sequence similarity 120C
	gene-exoc1	exocyst complex component 1		gene-fbxw5	F-box and WD repeat domain containing 5		gene-fam122b	family with sequence similarity 122B, transcript variant X1
	gene-exoc2	exocyst complex component 2		gene-fbxw7	F-box and WD repeat domain containing 7, transcript variant X1		gene-fam124a	family with sequence similarity 124 member A, transcript variant X1
	gene-exoc3	exocyst complex component 3, transcript variant X1		gene-fbxw8	F-box and WD repeat domain containing 8		gene-fam126a	family with sequence similarity 126 member A, transcript variant X3
	gene-exoc4	exocyst complex component 4		gene-fbxw9	F-box and WD repeat domain containing 9		gene-fam126b	family with sequence similarity 126 member B, transcript variant X2
	gene-exoc5	exocyst complex component 5		gene-fcer1g	Fc fragment of IgE receptor Ig		gene-fam133b	family with sequence similarity 133 member B, transcript variant X1
	gene-exoc6	exocyst complex component 6, transcript variant X1		gene-fcf1	FCF1, rRNA-processing protein, transcript variant X1		gene-fam135a	family with sequence similarity 135 member A, transcript variant X1
	gene-exoc7	exocyst complex component 7, transcript variant X1		gene-fcho2	FCH domain only 2, transcript variant X1		gene-fam136a	family with sequence similarity 136 member A
	gene-exoc8	exocyst complex component 8		gene-fdft1	farnesyl-diphosphate farnesyltransferase 1, transcript variant X1		gene-fam13a	family with sequence similarity 13 member A, transcript variant X1
	gene-exosc1	exosome component 1, transcript variant X1		gene-fdps	farnesyl diphosphate synthase, transcript variant X1		gene-fam13b	family with sequence similarity 13 member B, transcript variant X1
	gene-exosc10	exosome component 10		gene-fdx1	ferredoxin 1, transcript variant X1		gene-fam160a1	family with sequence similarity 160 member A1, transcript variant X4
	gene-exosc2	exosome component 2		gene-fdx2	ferredoxin 2		gene-fam160a2	family with sequence similarity 160 member A2, transcript variant X1
	gene-exosc3	exosome component 3		gene-fdxacb1	ferredoxin-fold anticodon binding domain containing 1		gene-fam160b1	family with sequence similarity 160 member B1, transcript variant X2
	gene-exosc4	exosome component 4		gene-fdxr	ferredoxin reductase		gene-fam171a1	family with sequence similarity 171 member A1, transcript variant X1
	gene-exosc5	exosome component 5		gene-fech	ferrochelatase		gene-fam172a	family with sequence similarity 172 member A
	gene-exosc6	exosome component 6		gene-fem1b	fem-1 homolog B		gene-fam177a1	family with sequence similarity 177 member A1
	gene-exosc7	exosome component 7		gene-fem1c	fem-1 homolog C		gene-fam183a	family with sequence similarity 183 member A
	gene-exosc8	exosome component 8		gene-fermt2	fermitin family member 2, transcript variant X1		gene-fam185a	family with sequence similarity 185 member A
	gene-exosc9	exosome component 9		gene-fermt3	fermitin family member 3, transcript variant X2		gene-fam192a	family with sequence similarity 192 member A, transcript variant X1
	gene-ext2	exostosin glycosyltransferase 2		gene-fez2	fasciculation and elongation protein zeta 2, transcript variant X1		gene-fam193a	family with sequence similarity 193 member A
	gene-extl2	exostosin like glycosyltransferase 2, transcript variant X2		gene-fgb	fibrinogen beta chain		gene-fam198a	family with sequence similarity 198 member A, transcript variant X1
	gene-extl3	exostosin like glycosyltransferase 3, transcript variant X2		gene-fgf1	fibroblast growth factor 1, transcript variant X1		gene-fam198b	family with sequence similarity 198 member B
	gene-eya3	EYA transcriptional coactivator and phosphatase 3, transcript variant X2		gene-fgf2	fibroblast growth factor 2		gene-fam199x	family with sequence similarity 199, X-linked, transcript variant X1
	gene-ezh1	enhancer of zeste 1 polycomb repressive complex 2 subunit, transcript variant X2		gene-fgfr1op	FGFR1 oncogene partner, transcript variant X1		gene-fam204a	family with sequence similarity 204 member A, transcript variant X1
	gene-ezh2	enhancer of zeste 2 polycomb repressive complex 2 subunit, transcript variant X1		gene-fgfr1op2	FGFR1 oncogene partner 2		gene-fam206a	family with sequence similarity 206 member A
	gene-ezr	ezrin, transcript variant X1		gene-fgfr2	fibroblast growth factor receptor 2, transcript variant X1		gene-fam207a	family with sequence similarity 207 member A
	gene-f5	coagulation factor V, transcript variant X2		gene-fgfrl1	fibroblast growth factor receptor like 1, transcript variant X1		gene-fam208a	family with sequence similarity 208 member A, transcript variant X1
	gene-fa2h	fatty acid 2-hydroxylase		gene-fgg	fibrinogen gamma chain		gene-fam20a	FAM20A, golgi associated secretory pathway pseudokinase
	gene-faah2	fatty acid amide hydrolase 2		gene-fggy	FGGY carbohydrate kinase domain containing, transcript variant X1		gene-fam20b	FAM20B, glycosaminoglycan xylosylkinase, transcript variant X1
	gene-faap20	FA core complex associated protein 20, transcript variant X1		gene-fgl2	fibrinogen like 2		gene-fam210a	family with sequence similarity 210 member A
	gene-fabp1	fatty acid binding protein 1		gene-fh	fumarate hydratase		gene-fam210b	family with sequence similarity 210 member B
	gene-fadd	Fas associated via death domain		gene-fhit	fragile histidine triad, transcript variant X2		gene-fam214a	family with sequence similarity 214 member A, transcript variant X1
	gene-fadsd6	delta-6 fatty acyl desaturase, transcript variant X2		gene-fhl1	four and a half LIM domains 1, transcript variant X1		gene-fam214b	family with sequence similarity 214 member B, transcript variant X3
	gene-faf1	Fas associated factor 1, transcript variant X1		gene-fhl3	four and a half LIM domains 3, transcript variant X1		gene-fam219b	family with sequence similarity 219 member B
	gene-faf2	Fas associated factor family member 2		gene-fibp	FGF1 intracellular binding protein, transcript variant X2		gene-fam222b	family with sequence similarity 222 member B, transcript variant X1
	gene-fah	fumarylacetoacetate hydrolase		gene-ficd	FIC domain containing		gene-fam234a	family with sequence similarity 234 member A, transcript variant X3
	gene-fahd1	fumarylacetoacetate hydrolase domain containing 1		gene-fig4	FIG4 phosphoinositide 5-phosphatase, transcript variant X1		gene-fam234b	family with sequence similarity 234 member B
	gene-fam102b	family with sequence similarity 102 member B, transcript variant X1		gene-fignl2	fidgetin like 2, transcript variant X1		gene-fam241a	family with sequence similarity 241 member A
	gene-fam107b	family with sequence similarity 107 member B, transcript variant X1		gene-fis1	fission, mitochondrial 1		gene-fam32a	family with sequence similarity 32 member A
	gene-fam110a	family with sequence similarity 110 member A, transcript variant X3		gene-fitm2	fat storage inducing transmembrane protein 2		gene-fam3a	family with sequence similarity 3 member A
	gene-fam114a1	family with sequence similarity 114 member A1		gene-fkbp11	FK506 binding protein 11		gene-fam3c	family with sequence similarity 3 member C
	gene-fam114a2	family with sequence similarity 114 member A2, transcript variant X1		gene-fkbp14	FK506 binding protein 14		gene-fam43a	family with sequence similarity 43 member A
	gene-fam118b	family with sequence similarity 118 member B, transcript variant X1		gene-fkbp15	FK506 binding protein 15, transcript variant X1		gene-fam45a	family with sequence similarity 45 member A
	gene-fam120a	family with sequence similarity 120A		gene-fkbp1b	FK506 binding protein 1B, transcript variant X1		gene-fam50a	family with sequence similarity 50 member A
	gene-fam120b	family with sequence similarity 120B, transcript variant X1		gene-fkbp2	FK506 binding protein 2		gene-fam53b	family with sequence similarity 53 member B, transcript variant X1
	gene-fam120c	family with sequence similarity 120C		gene-fkbp3	FK506 binding protein 3		gene-fam72a	family with sequence similarity 72 member A
	gene-fam122b	family with sequence similarity 122B, transcript variant X1		gene-fkbp4	FK506 binding protein 4		gene-fam76b	family with sequence similarity 76 member B, transcript variant X1
	gene-fam124a	family with sequence similarity 124 member A, transcript variant X1		gene-fkbp8	FK506 binding protein 8, transcript variant X2		gene-fam78a	family with sequence similarity 78 member A, transcript variant X1
	gene-fam126a	family with sequence similarity 126 member A, transcript variant X3		gene-fkrp	fukutin related protein		gene-fam83c	family with sequence similarity 83 member C
	gene-fam126b	family with sequence similarity 126 member B, transcript variant X2		gene-fktn	fukutin, transcript variant X1		gene-fam84a	family with sequence similarity 84 member A
	gene-fam133b	family with sequence similarity 133 member B, transcript variant X1		gene-flad1	flavin adenine dinucleotide synthetase 1, transcript variant X1		gene-fam84b	family with sequence similarity 84 member B, transcript variant X1
	gene-fam135a	family with sequence similarity 135 member A, transcript variant X1		gene-flcn	folliculin, transcript variant X1		gene-fam89a	family with sequence similarity 89 member A
	gene-fam136a	family with sequence similarity 136 member A		gene-fli1	Fli-1 proto-oncogene, ETS transcription factor, transcript variant X1		gene-fam91a1	family with sequence similarity 91 member A1, transcript variant X1
	gene-fam13a	family with sequence similarity 13 member A, transcript variant X1		gene-flii	FLII, actin remodeling protein		gene-fam98b	family with sequence similarity 98 member B
	gene-fam13b	family with sequence similarity 13 member B, transcript variant X1		gene-flnb	filamin B, transcript variant X1		gene-fan1	FANCD2 and FANCI associated nuclease 1
	gene-fam160a2	family with sequence similarity 160 member A2, transcript variant X1		gene-flot2	flotillin 2, transcript variant X2		gene-fancd2	FA complementation group D2, transcript variant X1
	gene-fam160b1	family with sequence similarity 160 member B1, transcript variant X2		gene-flrt2	fibronectin leucine rich transmembrane protein 2		gene-fance	FA complementation group E
	gene-fam168a	family with sequence similarity 168 member A, transcript variant X1		gene-flrt3	fibronectin leucine rich transmembrane protein 3, transcript variant X1		gene-fancm	FA complementation group M
	gene-fam171a1	family with sequence similarity 171 member A1, transcript variant X1		gene-flt1	fms related tyrosine kinase 1, transcript variant X1		gene-farp2	FERM, ARH/RhoGEF and pleckstrin domain protein 2, transcript variant X1
	gene-fam172a	family with sequence similarity 172 member A		gene-flt4	fms related tyrosine kinase 4, transcript variant X1		gene-fars2	phenylalanyl-tRNA synthetase 2, mitochondrial
	gene-fam177a1	family with sequence similarity 177 member A1		gene-flvcr2	feline leukemia virus subgroup C cellular receptor family member 2, transcript variant X2		gene-farsa	phenylalanyl-tRNA synthetase subunit alpha
	gene-fam183a	family with sequence similarity 183 member A		gene-fmc1	formation of mitochondrial complex V assembly factor 1 homolog		gene-farsb	phenylalanyl-tRNA synthetase subunit beta
	gene-fam185a	family with sequence similarity 185 member A		gene-fmnl3	formin like 3, transcript variant X2		gene-fasn	fatty acid synthase
	gene-fam192a	family with sequence similarity 192 member A, transcript variant X1		gene-fmr1	fragile X mental retardation 1		gene-fastk	Fas activated serine/threonine kinase
	gene-fam193a	family with sequence similarity 193 member A		gene-fnbp1l	formin binding protein 1 like, transcript variant X3		gene-fastkd2	FAST kinase domains 2, transcript variant X2
	gene-fam193b	family with sequence similarity 193 member B, transcript variant X1		gene-fnbp4	formin binding protein 4		gene-fastkd5	FAST kinase domains 5
	gene-fam198a	family with sequence similarity 198 member A, transcript variant X1		gene-fndc3a	fibronectin type III domain containing 3A, transcript variant X3		gene-fat1	FAT atypical cadherin 1, transcript variant X2
	gene-fam198b	family with sequence similarity 198 member B		gene-fnip1	folliculin interacting protein 1, transcript variant X1		gene-fau	FAU, ubiquitin like and ribosomal protein S30 fusion
	gene-fam199x	family with sequence similarity 199, X-linked, transcript variant X1		gene-fnta	farnesyltransferase, CAAX box, alpha		gene-faxdc2	fatty acid hydroxylase domain containing 2, transcript variant X1
	gene-fam204a	family with sequence similarity 204 member A, transcript variant X1		gene-focad	focadhesin, transcript variant X2		gene-fbh1	F-box DNA helicase 1
	gene-fam206a	family with sequence similarity 206 member A		gene-folh1b	folate hydrolase 1B		gene-fbl	fibrillarin
	gene-fam207a	family with sequence similarity 207 member A		gene-fopnl	FGFR1OP N-terminal like, transcript variant X1		gene-fbln1	fibulin 1, transcript variant X1
	gene-fam208a	family with sequence similarity 208 member A, transcript variant X1		gene-fosl1	FOS like 1, AP-1 transcription factor subunit, transcript variant X1		gene-fbln5	fibulin 5
	gene-fam20a	FAM20A, golgi associated secretory pathway pseudokinase		gene-fosl2	FOS like 2, AP-1 transcription factor subunit		gene-fbn1	fibrillin 1
	gene-fam20b	FAM20B, glycosaminoglycan xylosylkinase, transcript variant X1		gene-foxf1	forkhead box F1		gene-fbrsl1	fibrosin like 1
	gene-fam210a	family with sequence similarity 210 member A		gene-foxk1	forkhead box K1, transcript variant X1		gene-fbxl12	F-box and leucine rich repeat protein 12
	gene-fam210b	family with sequence similarity 210 member B		gene-foxn2	forkhead box N2, transcript variant X1		gene-fbxl17	F-box and leucine rich repeat protein 17, transcript variant X1
	gene-fam214a	family with sequence similarity 214 member A, transcript variant X1		gene-foxn3	forkhead box N3, transcript variant X2		gene-fbxl18	F-box and leucine rich repeat protein 18, transcript variant X1
	gene-fam214b	family with sequence similarity 214 member B, transcript variant X3		gene-foxo3	forkhead box O3		gene-fbxl2	F-box and leucine rich repeat protein 2
	gene-fam219b	family with sequence similarity 219 member B		gene-foxo4	forkhead box O4, transcript variant X1		gene-fbxl20	F-box and leucine rich repeat protein 20, transcript variant X1
	gene-fam222b	family with sequence similarity 222 member B, transcript variant X1		gene-foxp1	forkhead box P1, transcript variant X7		gene-fbxl3	F-box and leucine rich repeat protein 3
	gene-fam234a	family with sequence similarity 234 member A, transcript variant X3		gene-foxred1	FAD dependent oxidoreductase domain containing 1		gene-fbxl4	F-box and leucine rich repeat protein 4, transcript variant X1
	gene-fam234b	family with sequence similarity 234 member B		gene-foxred2	FAD dependent oxidoreductase domain containing 2, transcript variant X1		gene-fbxl5	F-box and leucine rich repeat protein 5
	gene-fam241a	family with sequence similarity 241 member A		gene-fpgs	folylpolyglutamate synthase, transcript variant X1		gene-fbxl6	F-box and leucine rich repeat protein 6, transcript variant X1
	gene-fam32a	family with sequence similarity 32 member A		gene-frat2	FRAT2, WNT signaling pathway regulator		gene-fbxl7	F-box and leucine rich repeat protein 7
	gene-fam3a	family with sequence similarity 3 member A		gene-frg1	FSHD region gene 1		gene-fbxo10	F-box protein 10, transcript variant X1
	gene-fam3c	family with sequence similarity 3 member C		gene-frk	fyn related Src family tyrosine kinase		gene-fbxo11	F-box protein 11, transcript variant X1
	gene-fam43a	family with sequence similarity 43 member A		gene-frmd4a	FERM domain containing 4A, transcript variant X1		gene-fbxo22	F-box protein 22
	gene-fam45a	family with sequence similarity 45 member A		gene-frmd6	FERM domain containing 6		gene-fbxo25	F-box protein 25, transcript variant X3
	gene-fam50a	family with sequence similarity 50 member A		gene-frmd8	FERM domain containing 8, transcript variant X2		gene-fbxo28	F-box protein 28
	gene-fam53b	family with sequence similarity 53 member B, transcript variant X1		gene-frs2	fibroblast growth factor receptor substrate 2		gene-fbxo3	F-box protein 3, transcript variant X1
	gene-fam57a	family with sequence similarity 57 member A		gene-fryl	FRY like transcription coactivator		gene-fbxo31	F-box protein 31, transcript variant X1
	gene-fam72a	family with sequence similarity 72 member A		gene-fst	follistatin, transcript variant X1		gene-fbxo33	F-box protein 33
	gene-fam76b	family with sequence similarity 76 member B, transcript variant X1		gene-fstl1	follistatin like 1		gene-fbxo34	F-box protein 34
	gene-fam78a	family with sequence similarity 78 member A, transcript variant X1		gene-fstl3	follistatin like 3		gene-fbxo38	F-box protein 38, transcript variant X1
	gene-fam83c	family with sequence similarity 83 member C		gene-ftcd	formimidoyltransferase cyclodeaminase		gene-fbxo4	F-box protein 4
	gene-fam83h	family with sequence similarity 83 member H, transcript variant X2		gene-ftcdnl1	formiminotransferase cyclodeaminase N-terminal like, transcript variant X2		gene-fbxo42	F-box protein 42, transcript variant X1
	gene-fam84a	family with sequence similarity 84 member A		gene-fto	FTO, alpha-ketoglutarate dependent dioxygenase, transcript variant X1		gene-fbxo45	F-box protein 45
	gene-fam84b	family with sequence similarity 84 member B, transcript variant X1		gene-ftsj1	FtsJ RNA methyltransferase homolog 1		gene-fbxo46	F-box protein 46
	gene-fam89a	family with sequence similarity 89 member A		gene-ftsj3	FtsJ RNA methyltransferase homolog 3		gene-fbxo48	F-box protein 48
	gene-fam91a1	family with sequence similarity 91 member A1, transcript variant X1		gene-fubp1	far upstream element binding protein 1, transcript variant X1		gene-fbxo7	F-box protein 7, transcript variant X2
	gene-fan1	FANCD2 and FANCI associated nuclease 1		gene-fuca1	alpha-L-fucosidase 1		gene-fbxo8	F-box protein 8, transcript variant X2
	gene-fanca	FA complementation group A, transcript variant X1		gene-fuca2	alpha-L-fucosidase 2		gene-fbxo9	F-box protein 9
	gene-fancd2	FA complementation group D2, transcript variant X1		gene-fuk	fucokinase		gene-fbxw12	F-box and WD repeat domain containing 12, transcript variant X1
	gene-fancm	FA complementation group M		gene-fundc1	FUN14 domain containing 1, transcript variant X1		gene-fbxw2	F-box and WD repeat domain containing 2
	gene-far1	fatty acyl-CoA reductase 1, transcript variant X2		gene-fuom	fucose mutarotase, transcript variant X1		gene-fbxw4	F-box and WD repeat domain containing 4
	gene-farp2	FERM, ARH/RhoGEF and pleckstrin domain protein 2, transcript variant X1		gene-furin	furin, paired basic amino acid cleaving enzyme, transcript variant X4		gene-fbxw5	F-box and WD repeat domain containing 5
	gene-fars2	phenylalanyl-tRNA synthetase 2, mitochondrial		gene-fut11	fucosyltransferase 11, transcript variant X1		gene-fbxw7	F-box and WD repeat domain containing 7, transcript variant X1
	gene-farsa	phenylalanyl-tRNA synthetase subunit alpha		gene-fut8	fucosyltransferase 8, transcript variant X1		gene-fbxw9	F-box and WD repeat domain containing 9
	gene-farsb	phenylalanyl-tRNA synthetase subunit beta		gene-fuz	fuzzy planar cell polarity protein		gene-fcer1g	Fc fragment of IgE receptor Ig
	gene-fasn	fatty acid synthase		gene-fxn	frataxin		gene-fcf1	FCF1, rRNA-processing protein, transcript variant X1
	gene-fastk	Fas activated serine/threonine kinase		gene-fxr1	FMR1 autosomal homolog 1, transcript variant X1		gene-fcho2	FCH domain only 2, transcript variant X1
	gene-fastkd2	FAST kinase domains 2, transcript variant X2		gene-fyttd1	forty-two-three domain containing 1		gene-fdft1	farnesyl-diphosphate farnesyltransferase 1, transcript variant X1
	gene-fastkd5	FAST kinase domains 5		gene-fzd5	frizzled class receptor 5		gene-fdps	farnesyl diphosphate synthase, transcript variant X1
	gene-fat1	FAT atypical cadherin 1, transcript variant X2		gene-fzd6	frizzled class receptor 6, transcript variant X1		gene-fdx1	ferredoxin 1, transcript variant X1
	gene-fau	FAU, ubiquitin like and ribosomal protein S30 fusion		gene-fzd8	frizzled class receptor 8		gene-fdx2	ferredoxin 2
	gene-faxdc2	fatty acid hydroxylase domain containing 2, transcript variant X1		gene-fzd9	frizzled class receptor 9		gene-fdxacb1	ferredoxin-fold anticodon binding domain containing 1
	gene-fbh1	F-box DNA helicase 1		gene-g0s2	G0/G1 switch 2		gene-fdxr	ferredoxin reductase
	gene-fbl	fibrillarin		gene-g3bp1	G3BP stress granule assembly factor 1		gene-fech	ferrochelatase
	gene-fblim1	filamin binding LIM protein 1		gene-g3bp2	G3BP stress granule assembly factor 2, transcript variant X1		gene-fem1b	fem-1 homolog B
	gene-fbln1	fibulin 1, transcript variant X1		gene-g6pc	glucose-6-phosphatase catalytic subunit		gene-fem1c	fem-1 homolog C
	gene-fbln5	fibulin 5		gene-g6pc3	glucose-6-phosphatase catalytic subunit 3		gene-fermt2	fermitin family member 2, transcript variant X1
	gene-fbn1	fibrillin 1		gene-g6pdh	glucose-6-phosphate 1-dehydrogenase, transcript variant X1		gene-fermt3	fermitin family member 3, transcript variant X2
	gene-fbrsl1	fibrosin like 1		gene-gaa	glucosidase alpha, acid		gene-fes	FES proto-oncogene, tyrosine kinase, transcript variant X2
	gene-fbxl12	F-box and leucine rich repeat protein 12		gene-gab1	GRB2 associated binding protein 1, transcript variant X1		gene-fez2	fasciculation and elongation protein zeta 2, transcript variant X1
	gene-fbxl15	F-box and leucine rich repeat protein 15, transcript variant X1		gene-gab3	GRB2 associated binding protein 3, transcript variant X1		gene-fgb	fibrinogen beta chain
	gene-fbxl17	F-box and leucine rich repeat protein 17, transcript variant X1		gene-gabarap	GABA type A receptor-associated protein		gene-fgf1	fibroblast growth factor 1, transcript variant X1
	gene-fbxl18	F-box and leucine rich repeat protein 18, transcript variant X1		gene-gabpa	GA binding protein transcription factor subunit alpha, transcript variant X2		gene-fgf2	fibroblast growth factor 2
	gene-fbxl2	F-box and leucine rich repeat protein 2		gene-gabpb2	GA binding protein transcription factor subunit beta 2, transcript variant X4		gene-fgfr1op	FGFR1 oncogene partner, transcript variant X1
	gene-fbxl20	F-box and leucine rich repeat protein 20, transcript variant X1		gene-gadd45b	growth arrest and DNA damage inducible beta		gene-fgfr1op2	FGFR1 oncogene partner 2
	gene-fbxl3	F-box and leucine rich repeat protein 3		gene-gadd45g	growth arrest and DNA damage inducible gamma		gene-fgfr2	fibroblast growth factor receptor 2, transcript variant X1
	gene-fbxl4	F-box and leucine rich repeat protein 4, transcript variant X1		gene-gadd45gip1	GADD45G interacting protein 1		gene-fgfrl1	fibroblast growth factor receptor like 1, transcript variant X1
	gene-fbxl5	F-box and leucine rich repeat protein 5		gene-gak	cyclin G associated kinase, transcript variant X1		gene-fgg	fibrinogen gamma chain
	gene-fbxl6	F-box and leucine rich repeat protein 6, transcript variant X1		gene-gal3st1	galactose-3-O-sulfotransferase 1, transcript variant X1		gene-fggy	FGGY carbohydrate kinase domain containing, transcript variant X1
	gene-fbxl7	F-box and leucine rich repeat protein 7		gene-gal3st3	galactose-3-O-sulfotransferase 3, transcript variant X1		gene-fgl2	fibrinogen like 2
	gene-fbxo10	F-box protein 10, transcript variant X1		gene-gale	UDP-galactose-4-epimerase, transcript variant X1		gene-fh	fumarate hydratase
	gene-fbxo11	F-box protein 11, transcript variant X1		gene-galk1	galactokinase 1, transcript variant X1		gene-fhit	fragile histidine triad, transcript variant X2
	gene-fbxo21	F-box protein 21, transcript variant X1		gene-galk2	galactokinase 2		gene-fhl1	four and a half LIM domains 1, transcript variant X1
	gene-fbxo22	F-box protein 22		gene-galm	galactose mutarotase, transcript variant X4		gene-fhl3	four and a half LIM domains 3, transcript variant X1
	gene-fbxo25	F-box protein 25, transcript variant X3		gene-galns	galactosamine (N-acetyl)-6-sulfatase		gene-fibp	FGF1 intracellular binding protein, transcript variant X2
	gene-fbxo28	F-box protein 28		gene-galnt1	polypeptide N-acetylgalactosaminyltransferase 1, transcript variant X2		gene-ficd	FIC domain containing
	gene-fbxo3	F-box protein 3, transcript variant X1		gene-galnt11	polypeptide N-acetylgalactosaminyltransferase 11, transcript variant X1		gene-fig4	FIG4 phosphoinositide 5-phosphatase, transcript variant X1
	gene-fbxo31	F-box protein 31, transcript variant X1		gene-galnt13	polypeptide N-acetylgalactosaminyltransferase 13, transcript variant X2		gene-fignl2	fidgetin like 2, transcript variant X1
	gene-fbxo33	F-box protein 33		gene-galnt16	polypeptide N-acetylgalactosaminyltransferase 16		gene-fis1	fission, mitochondrial 1
	gene-fbxo34	F-box protein 34		gene-galnt2	polypeptide N-acetylgalactosaminyltransferase 2, transcript variant X1		gene-fitm2	fat storage inducing transmembrane protein 2
	gene-fbxo38	F-box protein 38, transcript variant X1		gene-galnt5	polypeptide N-acetylgalactosaminyltransferase 5		gene-fkbp11	FK506 binding protein 11
	gene-fbxo4	F-box protein 4		gene-galnt7	polypeptide N-acetylgalactosaminyltransferase 7, transcript variant X2		gene-fkbp14	FK506 binding protein 14
	gene-fbxo42	F-box protein 42, transcript variant X1		gene-galt	galactose-1-phosphate uridylyltransferase, transcript variant X1		gene-fkbp15	FK506 binding protein 15, transcript variant X1
	gene-fbxo45	F-box protein 45		gene-gamt	guanidinoacetate N-methyltransferase		gene-fkbp1b	FK506 binding protein 1B, transcript variant X1
	gene-fbxo46	F-box protein 46		gene-gan	gigaxonin, transcript variant X1		gene-fkbp2	FK506 binding protein 2
	gene-fbxo48	F-box protein 48		gene-ganab	glucosidase II alpha subunit, transcript variant X1		gene-fkbp3	FK506 binding protein 3
	gene-fbxo7	F-box protein 7, transcript variant X2		gene-gapdh	glyceraldehyde-3-phosphate dehydrogenase		gene-fkbp4	FK506 binding protein 4
	gene-fbxo8	F-box protein 8, transcript variant X2		gene-gapdhs	glyceraldehyde-3-phosphate dehydrogenase, spermatogenic		gene-fkbp8	FK506 binding protein 8, transcript variant X2
	gene-fbxo9	F-box protein 9		gene-gapvd1	GTPase activating protein and VPS9 domains 1, transcript variant X1		gene-fktn	fukutin, transcript variant X1
	gene-fbxw12	F-box and WD repeat domain containing 12, transcript variant X1		gene-gar1	GAR1 ribonucleoprotein		gene-flad1	flavin adenine dinucleotide synthetase 1, transcript variant X1
	gene-fbxw2	F-box and WD repeat domain containing 2		gene-garem2	GRB2 associated regulator of MAPK1 subtype 2, transcript variant X1		gene-flcn	folliculin, transcript variant X1
	gene-fbxw4	F-box and WD repeat domain containing 4		gene-gart	phosphoribosylglycinamide formyltransferase, phosphoribosylglycinamide synthetase, phosphoribosylaminoimidazole synthetase		gene-fli1	Fli-1 proto-oncogene, ETS transcription factor, transcript variant X1
	gene-fbxw5	F-box and WD repeat domain containing 5		gene-gas2	growth arrest specific 2, transcript variant X2		gene-flii	FLII, actin remodeling protein
	gene-fbxw7	F-box and WD repeat domain containing 7, transcript variant X1		gene-gas6	growth arrest specific 6		gene-flnb	filamin B, transcript variant X1
[truncated: 12,253 more rows]
