# Supplementary material for: Integration of mRNA and miRNA Profiling Reveals Heterosis in Oreochromis niloticus × O. aureus Hybrid Tilapia
Source: Animals (Basel). 2022 Mar 3;12(5):640. doi: 10.3390/ani12050640 (PMC8909811; doi:10.3390/ani12050640)
Supplement: Supplementary file 1 [file animals-12-00640-s001.zip › Table S4 Raw data statistics of miRNAome information in three stocks.xlsx]

## Sheet: S4
Sample	Raw reads	Raw bases	Clean reads	Clean bases	Error rate(%)	Q20(%)	Q30(%)	GC content(%)	Useful reads(18nt-32nt)
AR1	10607025	795526875	10183517	241904662	0.0223	99.04	97.1	45.82	9358413
AR2	10497746	787330950	9867600	221177881	0.0219	99.26	97.45	46.17	8766819
AR3	10956833	821762475	10520312	243606885	0.022	99.23	97.44	45.77	9797905
HY1	11493442	862008150	10837912	239842491	0.0219	99.27	97.47	45.72	9858412
HY2	13746705	1031002875	13118993	308240919	0.022	99.18	97.4	45.96	12292182
HY3	12230904	917317800	11189625	256219477	0.0221	99.19	97.22	46.14	10122285
NL1	12198570	914892750	11756661	292504690	0.0221	99.16	97.29	47.13	10963390
NL2	11642179	873163425	11338865	283228737	0.0218	99.31	97.52	47.1	10561625
NL3	10798064	809854800	10309703	248419623	0.022	99.22	97.33	45.99	9703653
