# Supplementary material for: Integration of mRNA and miRNA Profiling Reveals Heterosis in Oreochromis niloticus × O. aureus Hybrid Tilapia
Source: Animals (Basel). 2022 Mar 3;12(5):640. doi: 10.3390/ani12050640 (PMC8909811; doi:10.3390/ani12050640)
Supplement: Supplementary file 1 [file animals-12-00640-s001.zip › Table S5 Statistics of miRNA reads in length.xlsx]

## Sheet: S5
length	number
18	125213
19	164094
20	363476
21	1632417
22	3411386
23	1298846
24	219328
25	105608
26	384830
27	214316
28	335841
29	230273
30	109203
31	142209
32	621373
