# Supplementary material for: Integration of mRNA and miRNA Profiling Reveals Heterosis in Oreochromis niloticus × O. aureus Hybrid Tilapia
Source: Animals (Basel). 2022 Mar 3;12(5):640. doi: 10.3390/ani12050640 (PMC8909811; doi:10.3390/ani12050640)
Supplement: Supplementary file 1 [file animals-12-00640-s001.zip › Table S6 Identified known and novel miRNAs in three stocks.xlsx]

## Sheet: NLknownmiRNA
miRNA name	miRNA seq	miRNA len	pre-miRNA name	pre-miRNA seq	pre-miRNA len	pre position
oni-let-7a	UGAGGUAGUAGGUUGUAUAGUU	22	oni-let-7a-3	UGAGGUAGUAGGUUGUAUAGUUUGGUGGGUGGGACUGCACCCUGCUCAGGUGAUAACUAUACAGUCUAUUGCCUUCCC	78	CM001463.1(-):24110275-24110352
oni-let-7c	UGAGGUAGUAGGUUGUAUGGUU	22	oni-let-7c	UGAGGUAGUAGGUUGUAUGGUUUAGAAUUACACCCUGGGAGUUAACUGUACAACCUUCUAGCUUUCC	67	CM001453.1(-):2453523-2453544
oni-let-7a	UGAGGUAGUAGGUUGUAUAGUU	22	oni-let-7a-2	UGAGGUAGUAGGUUGUAUAGUUUUAGGGUCGUACCCUUCCUGUCAGAUAACUAUACAACUUACUGUCUUUCCU	73	CM001456.1(-):31764270-31764342
oni-let-7b	UGAGGUAGUAGGUUGUGUGGUU	22	oni-let-7b-2	UUACCCAGCCUGUAGGGCCUUUACUGAUGUUCGUACGGGGUGAGGUAGUAGGUUGUGUGGUU	62	CM001456.1(-):31763745-31763806
oni-let-7a	UGAGGUAGUAGGUUGUAUAGUU	22	oni-let-7a-4	UGAGGUAGUAGGUUGUAUAGUUUUAGGGUCAUACCCACACUGGGAGAUAACUAUUCAACCUACUGUCUUUCC	72	CM001448.1(+):2643829-2643900
oni-let-7d	UGAGGUAGUUGGUUGUAUGGUU	22	oni-let-7d-2	UGAGGUAGUUGGUUGUAUGGUUUCGCAUAAUAAACAGCCUGGAGAUAACUGUACAACCUUCUAGCUUUCC	70	CM001464.1(+):9141557-9141626
oni-let-7d	UGAGGUAGUUGGUUGUAUGGUU	22	oni-let-7d-1	UGAGGUAGUUGGUUGUAUGGUUUCGCAUAAUAAAUAGCACGGAGAUAACUGUACAACCUUCUAGCUUUCC	70	GL831431.1(+):207596-207665
oni-let-7h	UGAGGUAGUAAGUUGUGUUGUU	22	oni-let-7h	UGAGGUAGUAAGUUGUGUUGUUGUUGGGGAUCAGGAUUGUGCACCCCGUUAAGGAGAUAACUAUACAACUUACUGCCUUCCU	82	CM001463.1(-):25779489-25779510
oni-let-7e	UGAGGUAGUAGAUUGAAUAGUU	22	oni-let-7e-2	UGAGGUAGUAGAUUGAAUAGUUGUGGGGUUUUGUAACCUCUUUUUUAAAUAACUAUACAAUCUACUGUCUUUCC	74	CM001463.1(-):24110511-24110584
oni-let-7b	UGAGGUAGUAGGUUGUGUGGUU	22	oni-let-7b-1	UGAGGUAGUAGGUUGUGUGGUUUCAGGGUUGUGAUUUUACCCCAUCAGGAGCUAACUAUACAACCUACUGCCUUCCC	77	CM001460.1(+):24377442-24377518
oni-let-7i	UGAGGUAGUAGUUUGUGCUGUU	22	oni-let-7i-2	UGAGGUAGUAGUUUGUGCUGUUGGUCGGGUUGUCAUAUUACCCCUUGUGGAGAUGACUGCGCAAUCUACUGCCUUGCC	78	CM001460.1(+):27169217-27169294
oni-miR-10547b	UUGACUUUCUGCCCCGACGGC	21	oni-mir-10547b	UUGACUUUCUGCCCCGACGGCGUGUCUUUGUUUGUGCCAUCGGGUGAGAAAGACACAAU	59	GL831540.1(+):361131-361189
oni-let-7a	UGAGGUAGUAGGUUGUAUAGUU	22	oni-let-7a-5	UGAGGUAGUAGGUUGUAUAGUUCAGAGUGACACCACAGGAGAUAACUGUACAGCCUCCUAGCUUUCC	67	CM001453.1(+):8885064-8885130
oni-miR-103	AGCAGCAUUGUACAGGGCUAUGA	23	oni-mir-103-1	AGCCUCUUUACAGUGCUGCCUUGUCUAAUCAUGUUCAAGCAGCAUUGUACAGGGCUAUGA	60	CM001445.1(+):10282663-10282722
oni-let-7e	UGAGGUAGUAGAUUGAAUAGUU	22	oni-let-7e-1	UGAGGUAGUAGAUUGAAUAGUUGUGGGGUUUACGUCCUCCUUUUGAGAUAACUAUACAAUCUACUGUCUUUCC	73	CM001448.1(-):28846095-28846167
oni-miR-101b	GUACAGUACUAUGAUAACUGAA	22	oni-mir-101b	CAGUUAUCAUGGUACCGGUGCUGUGUCCCUCUCAAGUACAGUACUAUGAUAACUGAA	57	CM001450.1(-):21718419-21718475
oni-let-7i	UGAGGUAGUAGUUUGUGCUGUU	22	oni-let-7i-1	UGAGGUAGUAGUUUGUGCUGUUGGUUGGGUUGAGACACUGCCCGCUAUGGAGAUGACUGCGCAAGCUACUGCCUUGCU	78	CM001456.1(+):32052030-32052107
oni-miR-103	AGCAGCAUUGUACAGGGCUAUGA	23	oni-mir-103-2	AGCCUCUUUACGGUGCUGCCUUGUGCCGUCUUGAUCAAGCAGCAUUGUACAGGGCUAUGA	60	CM001462.1(-):20398525-20398584
oni-miR-10547c	UUGACUUUCUGCCCUGAUGGCG	22	oni-mir-10547c	UUGACUUUCUGCCCUGAUGGCGUGUCCGUGUUCGUGCCACCGGGUGAGAAAGACGAC	57	GL831468.1(-):461860-461916
oni-miR-10574	AAGAUAGAAUGAGAUGAGGACU	22	oni-mir-10574	AAGAUAGAAUGAGAUGAGGACUUUUUUUUUUUUUUUUGGUCCUCAUCUUGUCCCAUUUUCA	61	GL831288.1(-):1017652-1017712
oni-miR-10581a	AUUCUGCUUAUCUGGAUGUAGC	22	oni-mir-10581a	AUUCUGCUUAUCUGGAUGUAGCAUUUUUCCCACUGAAAACGUUACGCCCAGAUGAACAGAAUCA	64	CM001449.1(-):3811427-3811490
oni-let-7a	UGAGGUAGUAGGUUGUAUAGUU	22	oni-let-7a-1	UGAGGUAGUAGGUUGUAUAGUUGAGAAUUACACCCCGGGAGAUAACUGUACAACCUCCUAGCUUUCC	67	CM001457.1(-):400527-400593
oni-miR-1	UGGAAUGUAAAGAAGUAUGUAU	22	oni-mir-1-2	ACAUACUUCUUUAUGUACCCAUAUGAACAUAUGAUAGCUAUGGAAUGUAAAGAAGUAUGUAU	62	CM001461.1(-):14484673-14484734
oni-miR-10587	UCGGUCGAGUUUCUUUGUUGGA	22	oni-mir-10587	CAACAAAGAGGCUUGUGGGUCUUUGUUCGCUUUUUUGGAUCGGUCGAGUUUCUUUGUUGGA	61	CM001458.1(-):11667759-11667819
oni-let-7a	UGAGGUAGUAGGUUGUAUAGUU	22	oni-let-7a-6	UGAGGUAGUAGGUUGUAUAGUUUGUGGGAUGGACUCAAUCCUAUUCAGGUGAUAACUAUACAGCCUAUUACCUUCC	76	CM001448.1(-):28845763-28845838
oni-miR-10544	UAGGCGUGUCACUGCGUGUCACA	23	oni-mir-10544	UAGGCGUGUCACUGCGUGUCACAGUCACUGCUUGCGCACGGGGCCACGCCCUGC	54	CM001459.1(+):19615093-19615146
oni-miR-10575	AUUCUGAUUCACAUGAACUCGU	22	oni-mir-10575-2	GAGUUCAUGUGAAUCAGAAUCAGAAUACUUUAUUGAUUCUGAUUCACAUGAACUCGU	57	CM001456.1(+):6635801-6635857
oni-miR-10569	UGGGACCGAGCAGAACUCUGAC	22	oni-mir-10569	AGGAGUUCUGUUCGGCGCCAGUCUGAAGGUGGGACCGAGCAGAACUCUGAC	51	CM001457.1(+):33630011-33630061
oni-miR-10573b	AACUCCAGUCCUCGAGGGCAUG	22	oni-mir-10573b	AACUCCAGUCCUCGAGGGCAUGGAAAAGUUGCAUGACACCGGCCUUCGAGGAAUGGAGUUU	61	AERX01077620.2(-):273-333
oni-miR-10576	UGUAGAGCAGACUGGAUUCUCU	22	oni-mir-10576	UGUAGAGCAGACUGGAUUCUCUGUCUCCCUUUUUAGAACGGAGGAUCUUUUUUGCUCUGCAGU	63	CM001451.1(+):20205566-20205628
oni-let-7g	UGAGGUAGUAGUUUGUAUAGUU	22	oni-let-7g-2	UGAGGUAGUAGUUUGUAUAGUUUUAGGAUCACACCAGAUCUGGGAGAUAACUAUACAGCCUACUGUCUUUCU	72	CM001463.1(-):4760445-4760516
oni-miR-10575	AUUCUGAUUCACAUGAACUCGU	22	oni-mir-10575-1	GAGUUCAUGUGAAUCAGAAUCAAUAAAGUAUUCUGAUUCUGAUUCACAUGAACUCGU	57	CM001456.1(-):6635799-6635855
oni-miR-10552	UCUUCCAUGCACUUUGAUGACU	22	oni-mir-10552	UCUUCCAUGCACUUUGAUGACUUAUUUUUUCAAACUGUCAUCAAACUGCAUGGAGGUGGU	60	CM001451.1(+):6090908-6090967
oni-miR-10581b	AUUCUGCUCAUCAGGACGUAGC	22	oni-mir-10581b	AUUCUGCUCAUCAGGACGUAGCGUUUUCAGUGGGAGAAAACGCUACGUCCUGAUGAACAGAAUCC	65	CM001464.1(-):15301813-15301877
oni-let-7f	UGAGGUAGUAGAUUGUAUAGUU	22	oni-let-7f	UGAGGUAGUAGAUUGUAUAGUUUUAGGGUAGUGAUUUUGCCCUCUUUAGGAGAUAACUAUACAAUCUAUUGCCUUCCC	78	CM001448.1(+):2644014-2644035
oni-miR-101a	UACAGUACUGUGAUAACUGAAG	22	oni-mir-101a	UCAGUUAUCACAGUGCUGAUGCUGUCCCCAUCGAAGGUACAGUACUGUGAUAACUGAAG	59	CM001460.1(+):1057945-1058003
oni-miR-10583	CGUCUCGUCCUGGAUGUGAGCU	22	oni-mir-10583	CGUCUCGUCCUGGAUGUGAGCUCACCACAGACAGCAGCCAUUUCCCUGUUCGAGAAAGC	59	CM001463.1(+):6198519-6198577
oni-miR-10545	UAAGUCUCACACCAGUGCAAAAC	23	oni-mir-10545	UAAGUCUCACACCAGUGCAAAACAAAAAUCAUGACGCUGCUCAGGUGUGGGACCAUA	57	CM001462.1(-):5316559-5316615
oni-miR-100	AACCCGUAGAUCCGAACUUGUG	22	oni-mir-100-2	AACCCGUAGAUCCGAACUUGUGGUGACUGGCUGCACAAGCUCGUAUCUAUAGGUAUG	57	CM001453.1(+):8884551-8884607
oni-miR-10581d	AACGUCCAGACGAACAGAAUC	21	oni-mir-10581d	UCUGUUCAUCUGGACGUAGCGUUUCUCCCACUGAAAACGUCCAGACGAACAGAAUC	56	GL831358.1(-):79769-79824
oni-miR-10577	AUGAGGAAAAGAAGUUAGGAGA	22	oni-mir-10577	UUCUAUCUCCUUUUCCUAACAUCGUUUCCUUGACCCGAUGAGGAAAAGAAGUUAGGAGA	59	CM001455.1(+):34316900-34316958
oni-miR-10582	UAAGAUUGAUGAAACCUGCAGU	22	oni-mir-10582	UGCAGGUUUCCCCAAACUUAUGCAAAUGUCCUGUUUAUAAGAUUGAUGAAACCUGCAGU	59	GL831369.1(-):847886-847944
oni-miR-10585	CUGAUGAAAUCACUCUAUGUUCCU	24	oni-mir-10585	CUGAUGAAAUCACUCUAUGUUCCUGCUUGCUGAUACAGGAUAGGUUGAUUUCAUUGCAU	59	CM001452.1(-):314173-314231
oni-miR-10586	CAUCAUUCACUCUAAGCUGACU	22	oni-mir-10586	GCAGCUCAGAGUGGAUGAUGUCAUUCUGGAGCGAUGACAUCAUUCACUCUAAGCUGACU	59	CM001462.1(-):18355425-18355483
oni-let-7g	UGAGGUAGUAGUUUGUAUAGUU	22	oni-let-7g-1	UGAGGUAGUAGUUUGUAUAGUUUUAGGAUCACACCAGAUCUGGGAGAUAACUAUACAGUCUACUGUCUUUCU	72	CM001463.1(-):25779699-25779770
oni-miR-1	UGGAAUGUAAAGAAGUAUGUAU	22	oni-mir-1-1	ACAUACUUCUUUAUAUGCCCAUAUGAACAAGAGCAACUAUGGAAUGUAAAGAAGUAUGUAU	61	CM001460.1(+):5216230-5216290
oni-miR-100	AACCCGUAGAUCCGAACUUGUG	22	oni-mir-100-1	AACCCGUAGAUCCGAACUUGUGUUAAGUGACACCACAAGCUUGUAUCUACAGGUCUG	57	CM001457.1(-):402008-402064
oni-miR-10553	GUGCCAUAUCUGACUGUACGCA	22	oni-mir-10553	GUGCCAUAUCUGACUGUACGCAAUUGUAUUAUUCUAUUGCGUUAUCAGCGAUAUAGCAAUG	61	GL831414.1(+):209594-209654
oni-miR-10573a	UGCCCUCGAGGACUGGAGUUU	21	oni-mir-10573a	AACUCCAUUCCUCGAAGGCCGGUGUCAUGCAACUUUUCCAUGCCCUCGAGGACUGGAGUUU	61	AERX01077620.2(+):274-334
oni-miR-10581c	AACGUCCAGAUGAACAAUCAAC	22	oni-mir-10581c	UGAUUGUUCAUCUGGACGUAACGUUUUCAGUGGGAGAAACGUCCAGAUGAACAAUCAAC	59	CM001447.1(+):28218850-28218908
oni-miR-10604	UACAUGCAGAGGUGGAGCAAGA	22	oni-mir-10604	UACAUGCAGAGGUGGAGCAAGACAUUCCACUUCUUGCUCCGCCUCUGCAUGUACA	55	CM001451.1(-):21885388-21885442
oni-miR-10596-3p	AGUGGUUUCCAAAUAGUCUGAU	22	oni-mir-10596-2	AGACUAUUUGGAAACCACUGCACUAUUAAGUCCAGUGGUUUCCAAAUAGUCUGAU	55	CM001450.1(+):26766752-26766806
oni-miR-106	UAAAGUGCUUACAGUGCAGGUAG	23	oni-mir-106	UAAAGUGCUUACAGUGCAGGUAGUGAUGAUAAUCUGGCCUACUGCAGUGUGAGCACUUCUUUC	63	CM001445.1(+):9821145-9821207
oni-miR-10606	UGCAAAUCAGAACGCGGCACGA	22	oni-mir-10606	UGCAAAUCAGAACGCGGCACGAGCAGACACCGCAAAUCUCUGUUUAAUCUCGGCCCUGUGAUGUAUUUGCAGC	73	CM001458.1(+):23309675-23309747
oni-miR-10588	UGCACAGUGUGGAUUAGUUGACU	23	oni-mir-10588	UGCACAGUGUGGAUUAGUUGACUCUUGUGUUGUGCUGACAGAAAAACGGUUAACUUGUCUCUCUGUGCUCAG	72	CM001463.1(+):27704850-27704921
oni-miR-10601	AUCCAGACUGACAUCUCCUCAC	22	oni-mir-10601	AUCCAGACUGACAUCUCCUCACAAAGCUUCAAGUUCGGAGACGUCGUCUGAACGU	55	CM001465.1(+):10444197-10444251
oni-miR-10598	UGGACCGAACAAUGCAUCCUGCA	23	oni-mir-10598	CAGGAUGAACUGUGAGUGGCAUUUUUGUCAGGACAAAUGGACCGAACAAUGCAUCCUGCA	60	CM001457.1(-):29360432-29360491
oni-miR-10589	AAACAAAGGUGUGUACUCUCC	21	oni-mir-10589	AAACAAAGGUGUGUACUCUCCAUGUGGAUAGAGAGUACACACCUUUUUUUCC	52	CM001460.1(-):6650830-6650881
oni-miR-10616b	UGCUUUAGAGACUGGCUGUUCU	22	oni-mir-10616b	AACAGCCAGUCUCUAAAACAAAGGAUAAUAUAUAGGUUUGCCUUUUUGCUUUAGAGACUGGCUGUUCU	68	CM001455.1(+):24779057-24779124
oni-miR-10620	GAAAUAAAGAAUUCUCUCGAAGUG	24	oni-mir-10620	GAAAUAAAGAAUUCUCUCGAAGUGUUACUUCUCCAAUAAUCACUCGAAGAAUUCCUUGUUUUAG	64	CM001446.1(+):6766489-6766552
oni-miR-10692	UGUCACUCUUAUUUGUCUGUGC	22	oni-mir-10692-1	ACAGACAAAUAAGAGUGACAUUUACUUAUGUAAAUAAGUAAAUGUCACUCUUAUUUGUCUGUGC	64	CM001448.1(-):27232468-27232531
oni-miR-107	AGCAGCAUUGUACAGGGCUAUC	22	oni-mir-107	AGCUUCUUUACAGUGUUGCCUUGUGGCAUGGCGAUCAAGCAGCAUUGUACAGGGCUAUC	59	CM001456.1(-):10826-10884
oni-miR-10712	UGGAUGUAGUGCUUUCAGUGAG	22	oni-mir-10712	UGGAUGUAGUGCUUUCAGUGAGUGUUUUCAAGUGACGAAACAUUUCUCCCACGGAAAACGCUACAUCCGGA	71	CM001461.1(-):4244472-4244542
oni-miR-10777	UUAAUCAACUCAGUAUGAACAGA	23	oni-mir-10777	GUUUUAUCUGACUGAUUAACUUGUUCUUGUGACUUAAUCAACUCAGUAUGAACAGA	56	CM001450.1(-):39687514-39687569
oni-miR-150	ACUCCCAAUCCUUGUACCAGUGUC	24	oni-mir-150	ACUCCCAAUCCUUGUACCAGUGUCUUGACACCAGUGACGCUGGACAGGUUUUGGGGGGG	59	GL831541.1(-):143888-143946
oni-miR-17a	CAAAGUGCUUACAGUGCAGGUA	22	oni-mir-17a-2	CAAAGUGCUUACAGUGCAGGUAGUUUUGUUCAAUUCUACUGCAGUGAAGGCACUUUCAGC	60	GL831311.1(+):1392624-1392683
oni-miR-181d	AACAUUCAUUGCUGUCGGUGGG	22	oni-mir-181d	AACAUUCAUUGCUGUCGGUGGGUUUGCAACAGAAUAACUCACUGAUCAAUGAAUGCAG	58	CM001455.1(+):965174-965231
oni-miR-203a	UGAAAUGUUUAGGACCACUUG	21	oni-mir-203a-1	AGUGGUUCUCAACAGUUCAACAGUUCUUUAACAAAAUUGUGAAAUGUUUAGGACCACUUG	60	CM001462.1(+):1021134-1021193
oni-miR-204a	UUCCCUUUGUCAUCCUAUGCCU	22	oni-mir-204a-2	UUCCCUUUGUCAUCCUAUGCCUGGAACUUGGAUAAGGCAGGGACAGCAAAGGGAUGC	57	CM001450.1(-):38761816-38761872
oni-miR-210	CUGUGCGUGUGACAGCGGCU	20	oni-mir-210	AGCCACUGACUAACGCACAUUGUGCCAGUUUCCAGUUCCACUGUGCGUGUGACAGCGGCU	60	CM001450.1(+):45406578-45406637
oni-miR-26a	UUCAAGUAAUCCAGGAUAGGCU	22	oni-mir-26a-4	UUCAAGUAAUCCAGGAUAGGCUUUCUGCAUCUGCUUUGGCCUAUGCUUGAUUACUUGCACU	61	CM001452.1(+):11561756-11561816
oni-miR-29b	UAGCACCAUUUGAAAUCAGUGU	22	oni-mir-29b-1	CUGGUUUCACAUGGUGGUUUAGAUGUGUGCUGCUCUUGUCUAGCACCAUUUGAAAUCAGUGU	62	CM001460.1(+):7517142-7517203
oni-miR-301a	UAGUGCAAUAGUAUUGUCAAAGC	23	oni-mir-301a	GCUCUGACUUCAUUGCACUACUGUAUCAGACAACUAGUAGUGCAAUAGUAUUGUCAAAGC	60	GL831852.1(-):60554-60613
oni-miR-338	UCCAGCAUCAGUGAUUUUGUUG	22	oni-mir-338-2	AACAACAUCCUGAUGCUGUUUGGGUGUGUAAAGCAGAACUCCAGCAUCAGUGAUUUUGUUG	61	CM001451.1(-):9610319-9610379
oni-miR-458	AUAGCUCUUUAAAUGGUACUGC	22	oni-mir-458	AGCGCCAUUUUCAGAGCUAUAAGAGUGAAAGUUAUCAUAGCUCUUUAAAUGGUACUGC	58	CM001445.1(-):268936-268993
oni-miR-7132b-3p	UGAGAAGUUUUGAACAAGUAUA	22	oni-mir-7132b	GACUUGGUCCAAGCUCCUCAGUGCUGUUUCCAUACCUGAGAAGUUUUGAACAAGUAUA	58	CM001447.1(-):3347464-3347521
oni-miR-7133	GAUGUUGAGUAUCAAACUGUAU	22	oni-mir-7133-4	GAUGUUGAGUAUCAAACUGUAUGUUAUGUAUGCUAUAUAUAGUUUGAUACACAGCACAAUA	61	CM001463.1(+):19558862-19558922
oni-miR-7147	UGUACCAUGCUGGUAGCCAGUG	22	oni-mir-7147	UGUACCAUGCUGGUAGCCAGUGUGUGGUAGGCUUUGCUGGUGACCAGCGUUGUGCCUCA	59	CM001452.1(-):14868007-14868065
oni-miR-10629	CCAGCACGCGCCGUGUGACCCU	22	oni-mir-10629-2	CCAGCACGCGCCGUGUGACCCUUUAUAGACUACUAUAAAGGGUCACACGGCGCGUGCUGGUC	62	CM001457.1(+):33680647-33680708
oni-miR-10592	UCCGUGGCCCCUGAUGCGGAGCUG	24	oni-mir-10592	UCCGUGGCCCCUGAUGCGGAGCUGAUGAGCGGCCACAGCCCGCACCACGGCCGCGGAGGC	60	CM001450.1(-):32484021-32484080
oni-miR-10596-5p	AGACUAUUUGGAAACCACUGGA	22	oni-mir-10596-1	AGACUAUUUGGAAACCACUGGACUUAAUAGUGCAGUGGUUUCCAAAUAGUCUGAU	55	CM001450.1(-):26766749-26766803
oni-miR-10600	UUCGACAUCUCUGGUUUAGACU	22	oni-mir-10600	UCUAGGGCAGAGGUGUCGAACAUAAGGUCCGGGGGUUCGACAUCUCUGGUUUAGACU	57	CM001457.1(-):4614825-4614881
oni-miR-10629	CCAGCACGCGCCGUGUGACCCU	22	oni-mir-10629-1	CCAGCACGCGCCGUGUGACCCUUUAUAGUAGUCUAUAAAGGGUCACACGGCGCGUGCUGGUC	62	CM001457.1(-):33680645-33680706
oni-miR-10847	AUGAGAAUGAUUGAUUGAUGUG	22	oni-mir-10847	AUGAGAAUGAUUGAUUGAUGUGGAUGUCAAGGAUUAUUAACACAUCAAUCAAUCAUUCUCGUUU	64	CM001449.1(-):1039798-1039861
oni-miR-125b	UCCCUGAGACCCUAACUUGUGA	22	oni-mir-125b-1	UCCCUGAGACCCUAACUUGUGACGUUUUGCUGUGAUGUGCACGGGUUGGGUUCUUGGGAGCU	62	CM001453.1(+):8889805-8889866
oni-miR-125b	UCCCUGAGACCCUAACUUGUGA	22	oni-mir-125b-2	UCCCUGAGACCCUAACUUGUGACGUUGUGCUUUCAUGUCCACGGGUUAGGCUCUCGGGAGCU	62	CM001457.1(-):394949-395010
oni-miR-130b-5p	ACUCUUUCCCUGUUGCACUACU	22	oni-mir-130b	ACUCUUUCCCUGUUGCACUACUGUGGGAGAUGCAGCAAGCAGUGCAAUAAUGAAAGGGCAU	61	CM001455.1(-):2078402-2078462
oni-miR-142	CAUAAAGUAGAAAGCACUACU	21	oni-mir-142-2	CAUAAAGUAGAAAGCACUACUAAACUUUACUACACAGUGUAGUGUUUCCUACUUUAUGGAUG	62	CM001457.1(+):23120570-23120631
oni-miR-144a	GGAUAUCAUCUUAUACUGUAAGU	23	oni-mir-144a	GGAUAUCAUCUUAUACUGUAAGUUUAUUAAAGAGACACUACAGUAUAGAUGAUGUACU	58	GL831331.1(+):655264-655321
oni-miR-147	GUGUGCGGAAAUGCUUCUGCUC	22	oni-mir-147	ACAGAAUCGUUUCUGCACAAACUAGGACACUUUGACACUCAGUGUGCGGAAAUGCUUCUGCUC	63	CM001444.1(-):3671514-3671576
oni-miR-155	UUAAUGCUAAUCGUGAUAGGGGU	23	oni-mir-155	UUAAUGCUAAUCGUGAUAGGGGUUGUUCUUAUUAACAGACACCUAACAUGUUAGCAUUAGCU	62	CM001444.1(+):7366056-7366117
oni-miR-183	UAUGGCACUGGUAGAAUUCACUG	23	oni-mir-183-3	UAUGGCACUGGUAGAAUUCACUGUCACAGCACACUAUCAGUGAAUUACCAUAGGGCCAUA	60	CM001450.1(-):43226398-43226457
oni-miR-19a	UGUGCAAAUCUAUGCAAAACUG	22	oni-mir-19a	AGUUUUGCAUAGUUGCGCUGCAAGAAGAAAUAAGUUGUGCAAAUCUAUGCAAAACUG	57	GL831311.1(+):1393234-1393290
oni-miR-214	ACAGCAGGCACAGACAGGCAGA	22	oni-mir-214-2	CUAUCUACACUUGCUGUGCAGAAUAUCCUCCAACCUGUACAGCAGGCACAGACAGGCAGA	60	GL831264.1(-):903925-903984
oni-miR-22a	AAGCUGCCAGCUGAAGAACUGU	22	oni-mir-22a	AGUUCUUCACUGGCAAGCUUUAUGUCCUCAUGUACCAGCUAAAGCUGCCAGCUGAAGAACUGU	63	CM001457.1(+):14345307-14345369
oni-miR-338	UCCAGCAUCAGUGAUUUUGUUG	22	oni-mir-338-3	AACAAUAUCCUGGUGCUGCCUGAGUGCUCCUUAAAGACUCCAGCAUCAGUGAUUUUGUUG	60	CM001451.1(-):23818533-23818592
oni-miR-730	UCCUCAUUGUGCAUGCUGUGUG	22	oni-mir-730	UCCUCAUUGUGCAUGCUGUGUGUAUUUCUGUGUGUACCACACAGCGCCUGCAAUGUGGAGG	61	CM001459.1(+):27249589-27249649
oni-miR-734	UAAAUGCUGCAGAAUUGUGCUC	22	oni-mir-734	UGAACUAUUCUGCAACAUUUGUUGAUGUGGUUCUGCAAGUAAAUGCUGCAGAAUUGUGCUC	61	CM001459.1(+):20928896-20928956
oni-miR-96	UUUGGCACUAGCACAUUUUUGCU	23	oni-mir-96-3	UUUGGCACUAGCACAUUUUUGCUUUGUUUCUCCUCUUUUGAGCAAUCAUGUGUAGUGCCAAUAU	64	CM001450.1(-):43226224-43226287
oni-miR-10596-3p	AGUGGUUUCCAAAUAGUCUGAU	22	oni-mir-10596-1	AGACUAUUUGGAAACCACUGGACUUAAUAGUGCAGUGGUUUCCAAAUAGUCUGAU	55	CM001450.1(-):26766749-26766803
oni-miR-10692	UGUCACUCUUAUUUGUCUGUGC	22	oni-mir-10692-2	ACAGACAAAUAAGAGUGACAUUUACUUAUUUACAUAAGUAAAUGUCACUCUUAUUUGUCUGUGC	64	CM001448.1(+):27232470-27232533
oni-miR-10a	UACCCUGUAGAACCGAAUUUGU	22	oni-mir-10a-1	UACCCUGUAGAACCGAAUUUGUGUGAUGAAACCAGAUUCACAGAUUCGAUUCUAGGGGAGU	61	CM001459.1(-):15574664-15574724
oni-miR-137b	UUAUUGCUUGAGAAUACGCGUAG	23	oni-mir-137b-2	ACGGGUAUUCUUGGGUUGAUAAUACAGAUGUCGAUGUUAUUGCUUGAGAAUACGCGUAG	59	CM001447.1(+):9703600-9703658
oni-miR-148-5p	AAGUUCUGUGAUACACUUAGACU	23	oni-mir-148	AAGUUCUGUGAUACACUUAGACUCUAACUGCCCGCAGUCAGUGCAUUACAGAACUUUG	58	CM001459.1(-):15445884-15445941
oni-miR-15a	UAGCAGCACGGAAUGGUUUGUG	22	oni-mir-15a	UAGCAGCACGGAAUGGUUUGUGGGUUAUACUGAGAUGCAGGCCAUACUGUGCUGCCGCA	59	CM001459.1(+):12108763-12108821
oni-miR-17a	CAAAGUGCUUACAGUGCAGGUA	22	oni-mir-17a-1	CAAAGUGCUUACAGUGCAGGUAGUACUAUGGAAUACCUACUGCAGUGGAGGCACUUACAGC	61	CM001444.1(+):7384950-7385010
oni-miR-183	UAUGGCACUGGUAGAAUUCACUG	23	oni-mir-183-1	UAUGGCACUGGUAGAAUUCACUGUCACAGCACACUAUCAGUGAAUUACCAUAGGGCCAUAAA	62	CM001450.1(-):43222523-43222584
oni-miR-18a-2	UAAGGUGCAUCUAGUGCAGAUAG	23	oni-mir-18a-2	UAAGGUGCAUCUAGUGCAGAUAGUGAAAUAGACUAGCACCUACUGCCCUAAGUGCUCCUUCUG	63	CM001444.1(+):7385109-7385171
oni-miR-190a	UGAUAUGUUUGAUAUAUUAGGUUG	24	oni-mir-190a-2	UGAUAUGUUUGAUAUAUUAGGUUGUUAUUCAGUCCAACUAUAUAUCAAACAUAUUCCU	58	CM001450.1(+):39300674-39300731
oni-miR-19c	UGUGCAAAUCCAUGCAAAGCUCU	23	oni-mir-19c	AGUUUUGAUGGCUUGCUCUCAGCUUCUGAAAGACUCUGCUGUGCAAAUCCAUGCAAAGCUCU	62	CM001449.1(-):27553256-27553317
oni-miR-20	UAAAGUGCUUAUAGUGCAGGUAG	23	oni-mir-20-2	UAAAGUGCUUAUAGUGCAGGUAGUCUUCUUACUGUUUAAAUUCUACUGCAAUGUGAGCACUUCAAGU	67	GL831311.1(+):1393406-1393472
oni-miR-22c	AAGCUGCCAGUUGAAGAGCUGU	22	oni-mir-22c	CGUUCUUCACUGGCUAGCUUUAUGUCCCACGCCCCACACUAAAGCUGCCAGUUGAAGAGCUGU	63	CM001455.1(+):15386361-15386423
oni-miR-24a-4	UGGCUCAGUUCAGCAGGAAC	20	oni-mir-24a-4	UGCCUUCUGAGCUGACAGCAGUUUGAUCGAACACACUGGCUCAGUUCAGCAGGAAC	56	CM001450.1(+):30915471-30915526
oni-miR-24b-5p	UGCCUACUGAACUGGUAUCAGU	22	oni-mir-24b	UGCCUACUGAACUGGUAUCAGUGUUACACCUGAAAACUGGCUCAGUUCAGCAGGAACAG	59	CM001465.1(+):19640768-19640826
oni-miR-27e	UUCACAGUGGCUAAGUUCAGU	21	oni-mir-27e-1	CAGAGCUUAGCUAAUUGGUGAGCAUUGAUCCCUGCUAUGUGUUGUUCACAGUGGCUAAGUUCAGU	65	CM001465.1(+):19639908-19639972
oni-miR-33a-5p	GUGCAUUGUAGUUGCAUUGCA	21	oni-mir-33a	GUGCAUUGUAGUUGCAUUGCAUGAUCCUGAAGCCGAGUGCAAUGUGUCUGCAGUGCAGUA	60	CM001447.1(+):7668169-7668228
oni-miR-429b	UAAUACUGUCUGGUAAUGCCGU	22	oni-mir-429b	GUCUUACCAGACAUGGUUAGAUGUAAUUAUUGGUGUCUAAUACUGUCUGGUAAUGCCGU	59	GL831308.1(+):161417-161475
oni-miR-7550	AUCCGGCUCGAAGGACCA	18	oni-mir-7550	AUCCGGCUCGAAGGACCAUAAAAUGGAGAGAAUGUUGUCUCCAGGAGUUUAGCUGAUUUA	60	GL831331.1(+):417546-417605
oni-miR-10764	UUACAAGAGCAAACUGAAUUCAAG	24	oni-mir-10764	UUACAAGAGCAAACUGAAUUCAAGCAUGGUAUUAUAAUUGGAUGCAGUCAGUUCUU	56	CM001444.1(+):11681682-11681737
oni-miR-10780	ACUCAUUCUGAGCUGUGAAGU	21	oni-mir-10780	AGAGCAGCUUUGCAUGAGUCAGUUUAAAAUGAACCGUGACUCAUUCUGAGCUGUGAAGU	59	CM001449.1(+):34631916-34631974
oni-miR-135d	UAUGGCUUUUUAUUCCUACGUGA	23	oni-mir-135d	UAUGGCUUUUUAUUCCUACGUGAUGGUAGAUGGGUUCAUGUAGGAGUAGAAGCCACU	57	CM001460.1(-):23680841-23680897
oni-miR-184b	UGGACGGAGAACUGAUAAGGG	21	oni-mir-184b	UUAUCACUUUUCCAGCCCAGCUAUCUAUUAAAUGUUUGUUGGACGGAGAACUGAUAAGGG	60	CM001450.1(+):39659041-39659100
oni-miR-199a	ACAGUAGUCUGCACAUUGGUU	21	oni-mir-199a-4	CCCAGUGUUCAGACUACCUGUUCAUCAGGCUGCAGCUGAACAGUAGUCUGCACAUUGGUU	60	CM001447.1(-):16325881-16325940
oni-miR-199a	ACAGUAGUCUGCACAUUGGUU	21	oni-mir-199a-2	CCCAGUGUUCAGACUACCUGUUCAUUGUCAUACUGGUGUACAGUAGUCUGCACAUUGGUU	60	GL831264.1(-):905753-905812
oni-miR-203a	UGAAAUGUUUAGGACCACUUG	21	oni-mir-203a-2	AGUGGUUCUAGAUAGUUCAACAGUACAGCAUACGUUUGUGAAAUGUUUAGGACCACUUG	59	CM001458.1(+):8453891-8453949
oni-miR-29a	UAGCACCAUUUGAAAUCGGUUA	22	oni-mir-29a-1	ACCGUUUUCCUCUGGUGUUCAGAGUUUCCAUCAUGUCUAGCACCAUUUGAAAUCGGUUA	59	CM001448.1(-):29992805-29992863
oni-miR-30d	UGUAAACAUCCUACACUCAGCU	22	oni-mir-30d	UGUAAACAUCCUACACUCAGCUGUUAUUGAUUGCCACAGAGGCUGAGAGGAGGUUGUUUACUUG	64	CM001464.1(+):17932720-17932783
oni-miR-455	UAUGUGCCCUUGGACUACAUCG	22	oni-mir-455-2	UAUGUGCCCUUGGACUACAUCGUGGAAGCCAGCACCAUGCAGUCCAUGGGCAUAUACAC	59	CM001455.1(+):26565436-26565494
oni-miR-460	CACAGCGCAUACAAUGUGGAUG	22	oni-mir-460	CCUGCAUUGUACACACUGUGCGUAUAAAUGUCAUAAGCACAGCGCAUACAAUGUGGAUG	59	CM001461.1(-):14143293-14143351
oni-miR-7132b-5p	GACUUGGUCCAAGCUCCUCAGU	22	oni-mir-7132b	GACUUGGUCCAAGCUCCUCAGUGCUGUUUCCAUACCUGAGAAGUUUUGAACAAGUAUA	58	CM001447.1(-):3347464-3347521
oni-miR-8159	UCAGUAACUGGAAUCUGUCCCUGC	24	oni-mir-8159	UCAGUAACUGGAAUCUGUCCCUGCAUGGUAAAAGUGUGCAGGGCCUGGCUGGUUACUGCAC	61	CM001453.1(+):9497705-9497765
oni-miR-96	UUUGGCACUAGCACAUUUUUGCU	23	oni-mir-96-1	UUUGGCACUAGCACAUUUUUGCUUCUGUAUAUAUACUUUGAGCAAUUAUGUGUAGUGCCAAUAU	64	CM001460.1(-):22508107-22508170
oni-miR-130a	CAGUGCAAUAUUAAAAGGGCA	21	oni-mir-130a-1	GCCCUUUUUCUGUUGUACUACUGUGAAAUCAGAUGAGCAGUGCAAUAUUAAAAGGGCA	58	CM001455.1(-):2090279-2090336
oni-miR-133a	UUGGUCCCCUUCAACCAGCUGU	22	oni-mir-133a-1	AGCUGGUAAAAUGGAACCAAAUCACCUCUUGAAUGGAUUUGGUCCCCUUCAACCAGCUGU	60	CM001461.1(-):14481130-14481189
oni-miR-140	ACCACAGGGUAGAACCACGGAC	22	oni-mir-140	CAGUGGUUUUACCCUAUGGUAGGUGACAUCAUGCUGUUCUACCACAGGGUAGAACCACGGAC	62	CM001450.1(+):4527097-4527158
oni-miR-145	GUCCAGUUUUCCCAGGAAUCCCU	23	oni-mir-145	GUCCAGUUUUCCCAGGAAUCCCUUGACCUAUCAGAAAGGGGGAUUCCUGGAAAUACUGUUCUU	63	CM001448.1(+):32184750-32184812
oni-miR-153b	UUGCAUAGUCACAAAAAUGAUC	22	oni-mir-153b	UCAUUCUUGUGGUUUGCAGCUAGUAGUCUGGGUCCAGUUGCAUAGUCACAAAAAUGAUC	59	GL831181.1(-):522430-522488
oni-miR-181a	CACAUUCAUCGCUGUCGGUGGG	22	oni-mir-181a	CACAUUCAUCGCUGUCGGUGGGUUAGUAAUGGCAUAAACUCGCCGGGCGAUGAAUGACAAC	61	CM001447.1(-):13318671-13318731
oni-miR-18b	UAAGGUGCAUCUAGUGUAGUU	21	oni-mir-18b	UAAGGUGCAUCUAGUGUAGUUAGUGAAGUAUUCAAAGUCUACUGCCCUAGUUGCCCCUUCUGU	63	CM001449.1(-):27554497-27554559
oni-miR-192	AUGACCUAUGAAUUGACAGCC	21	oni-mir-192	AUGACCUAUGAAUUGACAGCCAGUGAUUUCCAGCCUCUGCCUGUCAGUUCUGUAGGCCACU	61	CM001453.1(+):6970813-6970873
oni-miR-2187a	UUAAUUAGUAUAGCCUGUUUUAG	23	oni-mir-2187a	UUAAUUAGUAUAGCCUGUUUUAGUGAUAUCAGCAAUUCUUUACAGGCUAUGCUAAUCUGU	60	CM001456.1(-):24296885-24296944
oni-miR-218b	UUGUGCUUGAUCUAACCAUGCA	22	oni-mir-218b	UUGUGCUUGAUCUAACCAUGCAGUGCAUCUUCUGUCCAUGGUUGUGCCAAGCACCUUG	58	CM001450.1(-):19615875-19615932
oni-miR-25	CAUUGCACUUGUCUCGGUCUGA	22	oni-mir-25	AGGCGGAGACUUGGGCAAUUGCCGGGCAUCCCAGAGGGCAUUGCACUUGUCUCGGUCUGA	60	CM001445.1(+):9821767-9821826
oni-miR-26a	UUCAAGUAAUCCAGGAUAGGCU	22	oni-mir-26a-3	UUCAAGUAAUCCAGGAUAGGCUGGUUAACACUGCACGGCCUAUUCUUGAUUACUUGUUUC	60	CM001463.1(+):5182541-5182600
oni-miR-30c	UGUAAACAUCCUACACUCUCGGC	23	oni-mir-30c	UGUAAACAUCCUACACUCUCGGCAUCUGCCCUCUGGUGGCCGGGAGUGGGACUGUUUGCACU	62	CM001456.1(+):9402811-9402872
oni-miR-365	UAAUGCCCCUAAAAAUCCUUAU	22	oni-mir-365	AGGGACUUUUAGGGGCAGCUGUGUUUUAUUAACCCAGUCAUAAUGCCCCUAAAAAUCCUUAU	62	CM001449.1(-):20414266-20414327
oni-miR-92a	UAUUGCACUUGUCCCGGCCUGU	22	oni-mir-92a-2	AGGUGGGGAUCGGUAGCAAUGCUGUGUUCCUCCAGGUAUUGCACUUGUCCCGGCCUGU	58	CM001444.1(+):7385789-7385846
oni-miR-10615b	UGCACAGCAUUAACGCGUUAGC	22	oni-mir-10615b	UGCACAGCAUUAACGCGUUAGCGUAGUUAGCUUGUUAACGCAUUAGCGCUGUCCAGC	57	CM001450.1(-):31312536-31312592
oni-miR-10858	UGUGUUCAGGCUCUGGCUGACA	22	oni-mir-10858	CAGCAGCCGGAGCCCGAACACAUCGAGGGGAACGAUGUGUUCAGGCUCUGGCUGACA	57	CM001460.1(-):12273113-12273169
oni-miR-138	AGCUGGUGUUGUGAAUCAGGCCG	23	oni-mir-138-1	AGCUGGUGUUGUGAAUCAGGCCGAUGACACACACCUCUUAUAAUCCGGCUAUUUCACAACACCAGGGU	68	CM001450.1(-):49594550-49594617
oni-miR-181b	AACAUUCAUUGCUGUCGCUGGGU	23	oni-mir-181b	AACAUUCAUUGCUGUCGCUGGGUUGGACUGUGUAGAAAAGCUCACUGAACAAUGAGUGCAAC	62	CM001461.1(+):8793414-8793475
oni-miR-194a	UGUAACAGCAACUCCAUGUGGA	22	oni-mir-194a	UGUAACAGCAACUCCAUGUGGAAGCUGUGUCUGUUCCAGUGGAGGUGCUGUUACUUG	57	CM001453.1(+):6970620-6970676
oni-miR-204a	UUCCCUUUGUCAUCCUAUGCCU	22	oni-mir-204a-1	UUCCCUUUGUCAUCCUAUGCCUGGAGCUUCUGUAAGGCAGGGACAGCAAAGGGGAGC	57	CM001444.1(-):27571625-27571681
oni-miR-2188	AAGGUCCAACCUCACAUGUCCU	22	oni-mir-2188	AAGGUCCAACCUCACAUGUCCUGUGCGGCUGAAGGAAGGCUGUGUGAGGUCAGACCUAUC	60	CM001455.1(-):16421240-16421299
oni-miR-22b	AAGCUGCCAGCUGAAGAACUG	21	oni-mir-22b	AGUUCUUCACUGGCAAGCUUUAUGUUUCUGUACACAUGCUAAAGCUGCCAGCUGAAGAACUG	62	GL831184.1(-):3403945-3404006
oni-miR-26a	UUCAAGUAAUCCAGGAUAGGCU	22	oni-mir-26a-2	UUCAAGUAAUCCAGGAUAGGCUGUGUGUAUCCUGGAUGGCCUAUUCGUGAUUACUUGCACU	61	CM001461.1(-):4025926-4025986
oni-miR-27e	UUCACAGUGGCUAAGUUCAGU	21	oni-mir-27e-2	CAGAACUUAGCUCAUUAGUGAGCAUUACACAAAAAAGGAAAUUGUUCACAGUGGCUAAGUUCAGU	65	CM001461.1(-):17732542-17732606
oni-miR-33a-3p	CAAUGUGUCUGCAGUGCAGUA	21	oni-mir-33a	GUGCAUUGUAGUUGCAUUGCAUGAUCCUGAAGCCGAGUGCAAUGUGUCUGCAGUGCAGUA	60	CM001447.1(+):7668169-7668228
oni-miR-499	UUAAGACUUGCAGUGAUGUUUA	22	oni-mir-499	UUAAGACUUGCAGUGAUGUUUAGGGCAAUGAUCACAUGAACAUCACUUUAAGUCUGUGCU	60	CM001448.1(+):10012028-10012087
oni-miR-7132a-3p	UGAGGCGUUUAGAACAAGUUCA	22	oni-mir-7132a	GACUUGGUCAAAGCUCCUCAGCAGAUUGAAGUGACUCUGAGGCGUUUAGAACAAGUUCA	59	CM001449.1(-):21432354-21432412
oni-miR-722	UUUUGCAGAAACGUUUCAGAUU	22	oni-mir-722-1	UUUGAAACGUUUUAGCUAAAAAUGUUUCCAUGCUCAAGGUGUUUUUUGCAGAAACGUUUCAGAUU	65	CM001449.1(-):25086549-25086613
oni-miR-724	UUAAAGGGAAUUUGCGACUGUU	22	oni-mir-724-1	UUAAAGGGAAUUUGCGACUGUUAAUCAAACCAUUCGAACAGCCACACCUUCCUUUUAAGA	60	CM001463.1(+):26544929-26544988
oni-miR-729-3p	CAUGGGUAUGAUACGACCUCA	21	oni-mir-729	GGGGCUGUAUCAUAACCAGGCUGUGAGCUGCAUGGAGCAUGGGUAUGAUACGACCUCA	58	CM001460.1(+):11754497-11754554
oni-miR-9a-3p	UAAAGCUAGAGAACCGAAAGUA	22	oni-mir-9a-2	UCUUUGGUUAUCUAGCUGUAUGAGUUUUAAUUUCAUAAAGCUAGAGAACCGAAAGUA	57	CM001461.1(-):8067103-8067159
oni-miR-10686	UCGGACAGGUCUGCGCAAUGCA	22	oni-mir-10686-1	AUUGCGCAGACCUGUCCGAGAGGGAUAUAGAACCCUCUCGGACAGGUCUGCGCAAUGCA	59	CM001464.1(+):14763955-14764013
oni-miR-10686	UCGGACAGGUCUGCGCAAUGCA	22	oni-mir-10686-2	AUUGCGCAGACCUGUCCGAGAGGGUUCUAUAUCCCUCUCGGACAGGUCUGCGCAAUGCA	59	CM001464.1(-):14763952-14764010
oni-miR-10708	CUGCUGUUGUGUAAUGGGUUGC	22	oni-mir-10708	AGCCUGUUACACUACAUCAUACAAUACACCACUGUCCUGCUGUUGUGUAAUGGGUUGC	58	CM001447.1(+):17748837-17748894
oni-miR-10734	UGCUUUCUUUAGAAUUUAUC	20	oni-mir-10734	UGCUUUCUUUAGAAUUUAUCAUGUCAUAUAAAGUUGCUAAACUCUUCAGGGGGCUUU	57	GL831309.1(+):1499395-1499451
oni-miR-10841	AGCAAAGGAAUCAAUACAGCACG	23	oni-mir-10841-1	CUGUAUUGAUUCCUUUGCUAAGACAAAUAAAUCCUUAGCAAAGGAAUCAAUACAGCACG	59	CM001450.1(+):9772300-9772358
oni-miR-10933	ACAGUGGCUUUAGAGACCGGAG	22	oni-mir-10933	ACAGUGGCUUUAGAGACCGGAGCUCCAUAUGUUUCUCUCCGGUGCCUUGAGCACCGUGUAC	61	CM001451.1(-):9611340-9611400
oni-miR-10c	UACCCUGUAGAUCCGGAUUUGU	22	oni-mir-10c	UACCCUGUAGAUCCGGAUUUGUGUAAAAAUCAUUAAUACAAUCACAAAUUCGCUUCUAGGGGAGU	65	CM001447.1(-):14063641-14063705
oni-miR-125a	UCCCUGAGACCCUUAACCUGUG	22	oni-mir-125a-2	UCCCUGAGACCCUUAACCUGUGAGGUCAAAGCAGGUCACAGGUGAGGUCCUCGGGAACA	59	GL831431.1(+):213688-213746
oni-miR-133a	UUGGUCCCCUUCAACCAGCUGU	22	oni-mir-133a-2	AGCUGGUAAAAUGGAACCAAAUCAACUGUUCAAUGGAUUUGGUCCCCUUCAACCAGCUGU	60	CM001460.1(+):5233404-5233463
oni-miR-18a	UAAGGUGCAUCUAGUGCAGAUA	22	oni-mir-18a-1	UAAGGUGCAUCUAGUGCAGAUAGUGAAGUAGACUAGCACCUACUGCCCUAAGUGCUCCUUCUGG	64	GL831311.1(+):1393035-1393098
oni-miR-200b	UAAUACUGCCUGGUAAUGAUGAU	23	oni-mir-200b	CAUCUUACGAGGCAGCAUUGGAUAUCAUCACUUUCUCUAAUACUGCCUGGUAAUGAUGAU	60	GL831308.1(+):159836-159895
oni-miR-221	AGCUACAUUGUCUGCUGGGUUUC	23	oni-mir-221-1	ACCUGGCAUACAAUGUAGAUUUCUGUGUGGUUCUAUUCUACAGCUACAUUGUCUGCUGGGUUUC	64	CM001459.1(+):4102457-4102520
oni-miR-222	AGCUACAUCUGGCUACUGGGUCUC	24	oni-mir-222-1	UGCUCAGUAGUCAGUGUAGAUCCUGUGGGGCUGGCAGCAGCUACAUCUGGCUACUGGGUCUC	62	GL831144.1(-):6090608-6090669
oni-miR-23c	AUCACAUUGCCAGAGAUUACUG	22	oni-mir-23c	UGUGUCUCUGGCAAGAUGAUUUGGUCCACAAAGUUGAAAUCACAUUGCCAGAGAUUACUG	60	CM001450.1(+):30914902-30914961
oni-miR-24a	UGGCUCAGUUCAGCAGGAACAG	22	oni-mir-24a-1	UGCCUACUGAGCUGAUAAUCAGUCCUACAGAAUCACUGGCUCAGUUCAGCAGGAACAG	58	CM001455.1(+):20339767-20339824
oni-miR-29a	UAGCACCAUUUGAAAUCGGUUA	22	oni-mir-29a-2	ACCGAUUUCUUUCGGUGUUCAGAGUCUGCUUCUGUUUCUAGCACCAUUUGAAAUCGGUUA	60	CM001463.1(-):7317498-7317557
oni-miR-30b	UGUAAACAUCCUACACUCUCAGCU	24	oni-mir-30b	UGUAAACAUCCUACACUCUCAGCUGUGUUGUCAUGGAGCUGGGAGAGGGGUGUUUACGCU	60	CM001464.1(-):13444315-13444374
oni-miR-455	UAUGUGCCCUUGGACUACAUCG	22	oni-mir-455-1	UAUGUGCCCUUGGACUACAUCGUGGAAGCCAGCACCAUGCAGUCCAUGGGCAUAUACAC	59	CM001450.1(-):15293206-15293264
oni-miR-462	UAACGGAACCCAUAAUGCAGCUG	23	oni-mir-462	UAACGGAACCCAUAAUGCAGCUGUGAUUCUGAGCCCCAGCUGGUUAUGGGGUCCGUUUCCA	61	CM001463.1(-):31139411-31139471
oni-miR-724	UUAAAGGGAAUUUGCGACUGUU	22	oni-mir-724-2	UUAAAGGGAAUUUGCGACUGUUAGUCAAAACAUUAGAACAGCCACACCUUCCUUUUAAGA	60	CM001448.1(+):15139131-15139190
oni-miR-727a	UCAGUCUUCAAUUCCUCCCAGC	22	oni-mir-727a	UCAGUCUUCAAUUCCUCCCAGCCCAUUACUAUGGAAACUGUGAGUUGAGGCGAGUUGAAGACUA	64	GL831264.1(+):1388161-1388224
oni-miR-10912	UGAGGUGGCUCUGACAUCCAGU	22	oni-mir-10912	UGGGUGUCUCAUCAACCUGAGAUUUCUCCGACUCUGAAUUUGAGGUGGCUCUGACAUCCAGU	62	GL831359.1(+):563979-564040
oni-miR-133b	UUUGGUCCCCUUCAACCAGCU	21	oni-mir-133b	GCUGGUCAAACGGAACCAAGUCAGGUGUUUCUGUGAGGUUUGGUCCCCUUCAACCAGCU	59	CM001458.1(+):17341195-17341253
oni-miR-16a	UAGCAGCACGUAAAUAUUGGCG	22	oni-mir-16a	UAGCAGCACGUAAAUAUUGGCGUGUGAGAAUAGACCCCAACCCCAAUAUUAGCAGUGCUGCUU	63	CM001457.1(+):18537052-18537114
oni-miR-181c	AACAUUCAACGCUGUCGGUGAG	22	oni-mir-181c-1	AACAUUCAACGCUGUCGGUGAGUUUGAGCUCUGACUGAAAACCAUCGACCGUUGACUGUACC	62	CM001455.1(+):964919-964980
oni-miR-27c	UUCACAGUGGUUAAGUUCUG	20	oni-mir-27c	CAGGACUUAACCCACAUGUGAACAGUGAGUGUCUGCCAUGUUCACAGUGGUUAAGUUCUG	60	CM001447.1(+):982543-982602
oni-miR-34c	UAGGCAGUGUCGUUAGCUGAUU	22	oni-mir-34c	UAGGCAGUGUCGUUAGCUGAUUGUUCUUACACACUAAUCACUAACUACACUACCAGU	57	CM001453.1(+):13229097-13229153
oni-miR-457	UAGCAGCACAUCAUUACUGGUA	22	oni-mir-457	UAGCAGCACAUCAUUACUGGUAUUUCUUUUCACUGCAUUACCAGUAUGUUAUGUGCUGCUUCA	63	CM001446.1(+):926096-926158
oni-miR-7	UGGAAGACUAGUGAUUUUGUUGU	23	oni-mir-7-1	UGGAAGACUAGUGAUUUUGUUGUUUUUAGUUAGAGCAACCGACAACAAAUCACAGUCUGCCAAA	64	CM001455.1(+):18531443-18531506
oni-miR-7133	GAUGUUGAGUAUCAAACUGUAU	22	oni-mir-7133-1	GAUGUUGAGUAUCAAACUGUAUGUUAUGUAUGCUAUAUAUAGUUUGAUACACAGCACAAUA	61	AERX01077347.1(+):258-318
oni-miR-722	UUUUGCAGAAACGUUUCAGAUU	22	oni-mir-722-2	UUUGAAACGUUUUAGCCAAAAAUGUUUCCAUGGUCAAGGUGUUUUUUGCAGAAACGUUUCAGAUU	65	CM001447.1(-):16104112-16104176
oni-miR-10748	AGACCUUUGCUCUGUGUGGAAGA	23	oni-mir-10748	UUCGCACACAGUUCAAAGUCUUGUUUACGGUAUCUAAAAGAGACCUUUGCUCUGUGUGGAAGA	63	CM001463.1(-):25960803-25960865
oni-miR-10759	UCAGGAAAAGGUUAAAUUUGUG	22	oni-mir-10759	CAAAUUUAACCUUCUCCUGAUGUAAGGUCCAUUACAUCAGGAAAAGGUUAAAUUUGUG	58	CM001457.1(+):197886-197943
oni-miR-10841	AGCAAAGGAAUCAAUACAGCACG	23	oni-mir-10841-2	CUGUAUUGAUUCCUUUGCUAAGGAUUUAUUUGUCUUAGCAAAGGAAUCAAUACAGCACG	59	CM001450.1(-):9772296-9772354
oni-miR-10965	UGUGGCUGUUUCUGAGCUC	19	oni-mir-10965	UGUGGCUGUUUCUGAGCUCUGGAUUGCUUUAGCGUUAGCCACUCU	45	CM001457.1(-):6398275-6398319
oni-miR-128	UCACAGUGAACCGGUCUCUUU	21	oni-mir-128-1	CGGGGCCGGGACGCUGUCUGAGAGGCCUCUAUGAAUCUCACAGUGAACCGGUCUCUUU	58	GL831144.1(-):1980670-1980727
oni-miR-132b-5p	ACCGUGGCUUUAGAUUGUUACU	22	oni-mir-132b	ACCGUGGCUUUAGAUUGUUACUCUAGCAACAGCACCAUGGUAACAGUCUACAGCCAUGGUC	61	GL831384.1(+):415084-415144
oni-miR-137b	UUAUUGCUUGAGAAUACGCGUAG	23	oni-mir-137b-1	ACGGGUAUUCUUGGGUUGAUAAUACAGAUGUGGAUGUUAUUGCUUGAGAAUACGCGUAG	59	CM001449.1(-):20129494-20129552
oni-miR-143	UGAGAUGAAGCACUGUAGCUC	21	oni-mir-143	GGUGCAGUGCUGCAUCUCUGGUCAGUUGGUAGUCUGAGAUGAAGCACUGUAGCUC	55	CM001448.1(+):32184421-32184475
oni-miR-19d	UGUGCAAACCCAUGCAAAACUG	22	oni-mir-19d	AGCUUUGCAGGGUGGGCAGUCAGCCUGUGUGCAUAAGGACCAGCUGUGCAAACCCAUGCAAAACUG	66	CM001445.1(+):9821576-9821641
oni-miR-200a	UAACACUGUCUGGUAACGAUGUU	23	oni-mir-200a	CAUCUUACCCGACAGUGCUGGACUGUACUACUGUUGUUCUAACACUGUCUGGUAACGAUGUU	62	GL831308.1(+):160022-160083
oni-miR-27b	UUCACAGUGGCUAAGUUCUGC	21	oni-mir-27b	AGAGCUUAGCUGAUUGGUGAACAGUGAUUGAUUCCCUCUUUGUUCACAGUGGCUAAGUUCUGC	63	CM001455.1(+):20336373-20336435
oni-miR-29b	UAGCACCAUUUGAAAUCAGUGU	22	oni-mir-29b-2	GCUGGUUUCAGAUGGUGGCUUAGAGUAUUGUCAUCUAUCUAGCACCAUUUGAAAUCAGUGU	61	CM001463.1(-):7317749-7317809
oni-miR-33b-3p	CAAUGUACCUGCAGUGCAACA	21	oni-mir-33b	GUGCAUUGUAGUUGCAUUGCAUGUGUGUCUCAGCUGAGUGCAAUGUACCUGCAGUGCAACA	61	CM001447.1(-):2202619-2202679
oni-miR-99a	AGACCUGUAGAUACAAGCUUGU	22	oni-mir-99a	AGACCUGUAGAUACAAGCUUGUGGUGUCACUUAACACAAGUUCGGAUCUACGGGUUU	57	CM001457.1(+):402009-402065
oni-miR-99b	AACCCGUAGAUCCGAUCUUGUG	22	oni-mir-99b	AACCCGUAGAUCCGAUCUUGUGGCAAAUCUGACAGCACAAGCUCGCCUCUGUGGGUCU	58	CM001453.1(-):2453767-2453824
oni-miR-10610a	UCCGGGUGGAGCACUGCUGACU	22	oni-mir-10610a	AAAGCAGUACUCUACCUGCACUGUGUAUAGUCCGGGUGGAGCACUGCUGACU	52	CM001465.1(-):20580887-20580938
oni-miR-135c	UAUGGCUUUUUAUUCCUAUGUGA	23	oni-mir-135c	UAUGGCUUUUUAUUCCUAUGUGAUGAUGAAAAGUGUUCAUGUAGGAACAGAAGCCAUUUU	60	CM001450.1(-):43728716-43728775
oni-miR-153c	UUGCAUAGUCACAAAAAUGAGC	22	oni-mir-153c	GUCAUUUUUGUGGUUUGCAGCUAGUACUCUGGCUCCAGUUGCAUAGUCACAAAAAUGAGC	60	CM001459.1(+):19028955-19029014
oni-miR-16b	UAGCAGCACGUAAAUAUUGGAG	22	oni-mir-16b	UAGCAGCACGUAAAUAUUGGAGUUAACACUCUAGCUGAAGUCUCCAGUAUUGAUCGUGCUGCUGAA	66	CM001459.1(+):12109046-12109111
oni-miR-181c	AACAUUCAACGCUGUCGGUGAG	22	oni-mir-181c-3	AACAUUCAACGCUGUCGGUGAGUUUGAGCUAAAUUGAAAGAAAAAAAACCAUCGACCGUUGACUGUACC	69	GL831204.1(-):1055516-1055584
oni-miR-194b	UGUAACAGCAUCUCCAUAUGGA	22	oni-mir-194b	UGUAACAGCAUCUCCAUAUGGAAAAACUGUGGCUUCCAGUGGAGCUGCUGUUAUCUG	57	CM001445.1(+):14802423-14802479
oni-miR-19b	UGUGCAAAUCCAUGCAAAACUG	22	oni-mir-19b-2	AGUUUUGCUGGUUUGCUUUCAGCUUUUAAAUGUACUGCUGUGCAAAUCCAUGCAAAACUG	60	GL831311.1(+):1393536-1393595
oni-miR-202	UUCCUAUGCACAUACUUCUUU	21	oni-mir-202	UUCCUAUGCACAUACUUCUUUGAGAUUUAACUUUAAAGAGGCAUAAGGCAUGGGAAAAU	59	GL831407.1(+):376457-376515
oni-miR-218a	UUGUGCUUGAUCUAACCAUGUG	22	oni-mir-218a-1	UUGUGCUUGAUCUAACCAUGUGACUGCCAGGUUCCUAUCGUGGAACAUGGUUCUUUCAAGCACCAUG	67	CM001449.1(-):18443096-18443162
oni-miR-218a	UUGUGCUUGAUCUAACCAUGUG	22	oni-mir-218a-2	UUGUGCUUGAUCUAACCAUGUGGCCCCGCCUACUGUAACAUCACAUGGUUCCGUCAAGCGCCAGG	65	CM001445.1(+):9061700-9061764
oni-miR-23a	AUCACAUUGCCAGGGAUUUCCA	22	oni-mir-23a-2	GGUUCCUGGCACCGUGAUUUGAUGCACAAAGAGAAACAAAAAUCACAUUGCCAGGGAUUUCCA	63	CM001465.1(+):19639277-19639339
oni-miR-26b	UUCAAGUAAUCCAGGAUAGGUU	22	oni-mir-26b	UUCAAGUAAUCCAGGAUAGGUUUGUUCAGACAAGCACAGCCUAUUCCGGAUGACUUGGUUC	61	GL831181.1(+):3429879-3429939
oni-miR-33b-5p	GUGCAUUGUAGUUGCAUUGCA	21	oni-mir-33b	GUGCAUUGUAGUUGCAUUGCAUGUGUGUCUCAGCUGAGUGCAAUGUACCUGCAGUGCAACA	61	CM001447.1(-):2202619-2202679
oni-miR-375	UUUGUUCGUUCGGCUCGCGUUA	22	oni-mir-375	ACGUUGAGCCUCACGUACAAUACCUGAAGAUGAAGUUUUGUUCGUUCGGCUCGCGUUA	58	CM001459.1(-):29307469-29307526
oni-miR-454b	UAGUGCAAUAUUGCUUAUAGGGUCU	25	oni-mir-454b	CCCCUAUCAGUAUUGCCUCUGCUUUCACUAGAGUUAACAGAGUAGUGCAAUAUUGCUUAUAGGGUCU	67	CM001455.1(-):2080494-2080560
oni-miR-10611	UUUCCCUUUUUCACACCUUUCC	22	oni-mir-10611	CUAGGUGUAAAGAAGGGUUUGUGUCGUUUUUCACUUUUCACUUUCCCUUUUUCACACCUUUCC	63	CM001459.1(-):7273039-7273101
oni-miR-125a	UCCCUGAGACCCUUAACCUGUG	22	oni-mir-125a-1	UCCCUGAGACCCUUAACCUGUGAUGAUAUGAAAGGUCACAGGUGAGGUCCUUGGGAAC	58	CM001464.1(+):9145640-9145697
oni-miR-130b-3p	CAGUGCAAUAAUGAAAGGGCAU	22	oni-mir-130b	ACUCUUUCCCUGUUGCACUACUGUGGGAGAUGCAGCAAGCAGUGCAAUAAUGAAAGGGCAU	61	CM001455.1(-):2078402-2078462
oni-miR-142	CAUAAAGUAGAAAGCACUACU	21	oni-mir-142-1	CAUAAAGUAGAAAGCACUACUAAACUCCUCGCCACAGUGUAGUGUUUCCUACUUUAUGGAUG	62	GL831331.1(-):273766-273827
oni-miR-193	AACUGGCCUACAAAGUCCCAGU	22	oni-mir-193	UGGGUCUUUGCGGGCAAGGUGAGUCCUCAUUUCAUUCAACUGGCCUACAAAGUCCCAGU	59	CM001449.1(-):20416873-20416931
oni-miR-199a	ACAGUAGUCUGCACAUUGGUU	21	oni-mir-199a-1	CCCAGUGUUCAGACUACCUGUUCAGGAUCUUACUGGUGUACAGUAGUCUGCACAUUGGUU	60	CM001465.1(+):13839763-13839822
oni-miR-21	UAGCUUAUCAGACUGGUGUUGGC	23	oni-mir-21-1	UAGCUUAUCAGACUGGUGUUGGCUGUUGGAUGUGCUUGGCAACAGCGGUCUGUAAGCUGGC	61	CM001457.1(-):9641768-9641828
oni-miR-27a	UUCACAGUGGCUAAGUUCCGC	21	oni-mir-27a	AGGACUUAGCUCGCUCCGUGAACAGUUCAGUGAAAUCCUGUGUUCACAGUGGCUAAGUUCCGC	63	CM001461.1(-):14982424-14982486
oni-miR-27d-5p	UAGAGCUUAGUUGACUGCUGAAC	23	oni-mir-27d	UAGAGCUUAGUUGACUGCUGAACAGGGAGUCUUGAAUAUUUGUUCACAGUGGCUAAGUUCGUC	63	CM001450.1(+):30915106-30915168
oni-miR-29d	UAGCACCAUUUGAAAUCGGUGUU	23	oni-mir-29d	ACUGGUUUCAGAUGGUGUCUUAGAGUACAAAAUCCCAUCUAGCACCAUUUGAAAUCGGUGUU	62	CM001448.1(-):29993172-29993233
oni-miR-301b	CAGUGCAAUAGUAUUGUCAUAGC	23	oni-mir-301b-1	CUUUGACAAUGUUGCACUACUGUACCAUCCAUUCUAGCAGUGCAAUAGUAUUGUCAUAGC	60	CM001450.1(-):19692980-19693039
oni-miR-34	UGGCAGUGUCUUAGCUGGUUGU	22	oni-mir-34	UGGCAGUGUCUUAGCUGGUUGUUGUGAGGAGUGAGAACGAAGCAAUCAGCAAGUAUACUGCCGCA	65	CM001463.1(+):27062768-27062832
oni-miR-449a	AGGCAGUGUCUUGUUAGCUGGU	22	oni-mir-449a	AGGCAGUGUCUUGUUAGCUGGUAGUUUCUUCCUGUCCCAGCUCACCUGCUGCUGCCCUC	59	CM001455.1(+):25967806-25967864
oni-miR-489	UGACAUCAUAUGUACGGCUGCU	22	oni-mir-489	UGGUCGUAUGUAUGACGUCAUUUACUUCAAUGCUUGGAGUGACAUCAUAUGUACGGCUGCU	61	CM001464.1(+):24773565-24773625
oni-miR-7133	GAUGUUGAGUAUCAAACUGUAU	22	oni-mir-7133-2	GAUGUUGAGUAUCAAACUGUAUGUUAUGUAUGCUAUAUAUAGUUUGAUACACAGCACAAUA	61	AERX01077350.1(-):771-831
oni-miR-10d	ACCCUGUAGAUCCGAAUUUGUG	22	oni-mir-10d	ACCCUGUAGAUCCGAAUUUGUGUAAAUACAGCAGCAGCCACAAAUUCGCAUCUUGGGGAGU	61	CM001451.1(+):25799055-25799115
oni-miR-122	UGGAGUGUGACAAUGGUGUUUG	22	oni-mir-122	UGGAGUGUGACAAUGGUGUUUGUUUCCUCUCCGUCAAACGCCAUUAUCACACUAAAU	57	CM001450.1(-):16895478-16895534
oni-miR-135a	UAUGGCUUUUUAUUCCUAUCUG	22	oni-mir-135a	UAUGGCUUUUUAUUCCUAUCUGACUGUACUUAUGGUUCAUAUAGGGAUGGAAGCCAUGCA	60	CM001463.1(-):31197392-31197451
oni-miR-15c	CAAAUCAUUAUGUGCUGCCACU	22	oni-mir-15c	UAGCAGCAUAUCAUGUUUUGCAGAUGUGCUGAAUCGCUUCAAAUCAUUAUGUGCUGCCACU	61	CM001446.1(+):924982-925042
oni-miR-23a	AUCACAUUGCCAGGGAUUUCCA	22	oni-mir-23a-1	GGAAUUCCUGGCAGAGUGAUUUUUUUUAAACUAGAGGACUGAAUCACAUUGCCAGGGAUUUCCA	64	CM001447.1(+):982334-982397
oni-miR-30a	UGUAAACAUCCUUGACUGGAAGCU	24	oni-mir-30a-1	UGUAAACAUCCUUGACUGGAAGCUGGUGUUAGUUUCUGGGGCUUUCAGUCGGAUGUUUGCAGC	63	CM001456.1(+):9400219-9400281
oni-miR-449b-5p	UGGCAGUGUAAUGUUAGCUGAC	22	oni-mir-449b	UGGCAGUGUAAUGUUAGCUGACGUUUCUUCAGCCAGCUCACACUGCUCUGCUACU	55	CM001455.1(+):25967595-25967649
oni-miR-7	UGGAAGACUAGUGAUUUUGUUGU	23	oni-mir-7-3	UGGAAGACUAGUGAUUUUGUUGUGACGCUGAUCAAAGAACAACAAGUCCCAGUCUGCCUCU	61	CM001461.1(+):7827715-7827775
oni-miR-7132a-5p	GACUUGGUCAAAGCUCCUCAGC	22	oni-mir-7132a	GACUUGGUCAAAGCUCCUCAGCAGAUUGAAGUGACUCUGAGGCGUUUAGAACAAGUUCA	59	CM001449.1(-):21432354-21432412
oni-miR-10610c	AAAGCAUUGCUCUACCUGCAC	21	oni-mir-10610c	AAAGCAUUGCUCUACCUGCACUGUGUACAGUGUGCAGAUGGAGCACUGCUGACU	54	CM001455.1(+):20591863-20591916
oni-miR-10735	UGUAGAGACACAUCAUUAUAUC	22	oni-mir-10735	CGUAAUGAGCUGUCUAGCUGCAGUCUGCAUGGCUUUGUAGAGACACAUCAUUAUAUC	57	CM001450.1(-):22084568-22084624
oni-miR-10737	UCUUGGAGGGUUUGCUACAGUGC	23	oni-mir-10737	UCUUGGAGGGUUUGCUACAGUGCUUGCCCUUUUUAGUUGCUCUGUAGGAGUCCUCCUUGUU	61	CM001449.1(-):19745985-19746045
oni-miR-10a	UACCCUGUAGAACCGAAUUUGU	22	oni-mir-10a-2	UACCCUGUAGAACCGAAUUUGUGUGAAGUACAAGCAGUCGCAAAUACGUCUCUACAGGAAUA	62	CM001463.1(-):24841715-24841776
oni-miR-183	UAUGGCACUGGUAGAAUUCACUG	23	oni-mir-183-2	UAUGGCACUGGUAGAAUUCACUGUGAGAGCUCACUAUCAGUGAAUUACCAUAGGGCCAUAAA	62	CM001460.1(-):22508400-22508461
oni-miR-184a	UGGACGGAGAACUGAUAAGGGC	22	oni-mir-184a	UUAUCACUUUUCCAGCCCAGCUAUAGAUUCUGUAUCCGUUGGACGGAGAACUGAUAAGGGC	61	CM001444.1(+):18708277-18708337
oni-miR-187	UCGUGUCUUGUGUUGCAGCCAG	22	oni-mir-187	GGCUGCAACACAGGACAUGGGUCCUGCCUCUCCUCCCCGCUCGUGUCUUGUGUUGCAGCCAG	62	CM001464.1(+):14192427-14192488
oni-miR-199a	ACAGUAGUCUGCACAUUGGUU	21	oni-mir-199a-3	CCCAGUGUUCAGACUACCUGUUCAGGAAGUAGUGGUUGUACAGUAGUCUGCACAUUGGUU	60	CM001450.1(+):27355403-27355462
oni-miR-205	UCCUUCAUUCCACCGGAGUCUG	22	oni-mir-205-1	UCCUUCAUUCCACCGGAGUCUGUGUAAAGUGCCAAUCAGAUUUCAGUGGUUUGAAGAGUA	60	CM001448.1(+):30147827-30147886
oni-miR-21	UAGCUUAUCAGACUGGUGUUGGC	23	oni-mir-21-2	UAGCUUAUCAGACUGGUGUUGGCUGUUAAGAUUGCAAGGCGACAACAGUCUGUAGGCUGUC	61	CM001453.1(+):4594249-4594309
oni-miR-216b	UAAUCUCUGCAGGCAACUGUGA	22	oni-mir-216b	UAAUCUCUGCAGGCAACUGUGAUGGUGCUUUAUUUUCUCACAAUCACCUGGAGAGAUUCUG	61	CM001456.1(+):20186340-20186400
oni-miR-23a	AUCACAUUGCCAGGGAUUUCCA	22	oni-mir-23a-3	GGGAUUCCUGGCAGAGUGAUUUGGUUGUGAUGUAAUAUAAAUCACAUUGCCAGGGAUUUCCA	62	CM001461.1(-):14983294-14983355
oni-miR-24b-3p	UGGCUCAGUUCAGCAGGAAC	20	oni-mir-24b	UGCCUACUGAACUGGUAUCAGUGUUACACCUGAAAACUGGCUCAGUUCAGCAGGAACAG	59	CM001465.1(+):19640768-19640826
oni-miR-29a	UAGCACCAUUUGAAAUCGGUUA	22	oni-mir-29a-3	ACUGAUUUCUUCUGGUGCUUAGAGCCUGCUGAAGCCUUCUAGCACCAUUUGAAAUCGGUUA	61	CM001460.1(+):7517313-7517373
oni-miR-7	UGGAAGACUAGUGAUUUUGUUGU	23	oni-mir-7-2	UGGAAGACUAGUGAUUUUGUUGUUGUAAAUUCAUGUUUUUGACAACAGAGUCACAGUCUACCUCG	65	CM001450.1(+):6572437-6572501
oni-miR-93	AAAAGUGCUGUUUGUGCAGGUAG	23	oni-mir-93	AAAAGUGCUGUUUGUGCAGGUAGCAGUCAUCCACCUACUGCAAAACCAGCACUUCAGG	58	CM001445.1(+):9821340-9821397
oni-miR-10879	GCAUACUGUAAGUGCUCUUUGU	22	oni-mir-10879	AAAGAGCACUUGCAGUGUUUGAUGUUAGACAAAAAACCGCAUACUGUAAGUGCUCUUUGU	60	CM001456.1(-):1810322-1810381
oni-miR-10953	AUCACUUCAGGGGACUGAACC	21	oni-mir-10953	AUCACUUCAGGGGACUGAACCACUGACAAUUUGUGGCUCAUUCUGUUGAUGUGCUUU	57	CM001445.1(+):14780734-14780790
oni-miR-128	UCACAGUGAACCGGUCUCUUU	21	oni-mir-128-2	GGGGGCCGUUACACUGUCAGAGAUGUAGUCUGAGGGUCUCACAGUGAACCGGUCUCUUU	59	CM001464.1(+):13745450-13745508
oni-miR-135b	UAUGGCUUUCUAUUCCUAUGUGA	23	oni-mir-135b-1	UAUGGCUUUCUAUUCCUAUGUGAUUUUCUCUGGCAUGUCACAUAGGGUCUAAAGCCAUUG	60	CM001448.1(-):3536846-3536905
oni-miR-139	UCUACAGUGCAUGUGUCUCCAGU	23	oni-mir-139	UCUACAGUGCAUGUGUCUCCAGUAUGUUAGUGAUGCUACUGGAGACCCAGCUCUGUUGGAAU	62	CM001457.1(-):6751910-6751971
oni-miR-190a	UGAUAUGUUUGAUAUAUUAGGUUG	24	oni-mir-190a-1	UGAUAUGUUUGAUAUAUUAGGUUGUUAUUCAGUCCCAACUAUAUAUCAAACAUAUUCCU	59	CM001444.1(+):18335401-18335459
oni-miR-196a	UAGGUAGUUUCAUGUUGUUGGG	22	oni-mir-196a-1	UAGGUAGUUUCAUGUUGUUGGGGUCCAUUUCUAACUCUGCAACAUGAAACUGUCUUA	57	CM001464.1(-):21327064-21327120
oni-miR-196a	UAGGUAGUUUCAUGUUGUUGGG	22	oni-mir-196a-2	UAGGUAGUUUCAUGUUGUUGGGGUUGGCUUCCUGGCUCGGCAACAAGAAACUGCCUUGA	59	CM001463.1(-):24878425-24878483
oni-miR-26a	UUCAAGUAAUCCAGGAUAGGCU	22	oni-mir-26a-1	UUCAAGUAAUCCAGGAUAGGCUUGUUAAAGUGGGGAAAGCCUAUUCGGGAUGACUUGGUUC	61	CM001459.1(+):32177981-32178041
oni-miR-31	AGGCAAGAUGUUGGCAUAGCUGU	23	oni-mir-31	AGGCAAGAUGUUGGCAUAGCUGUUGAGUUGAAAACCCUGCUAUGCCGACAAAUUGCCAUC	60	CM001446.1(+):8090003-8090062
oni-miR-338	UCCAGCAUCAGUGAUUUUGUUG	22	oni-mir-338-1	AACAACAUCCUGGUGCUGCCUGAGUAGUUGUCACAAACUCCAGCAUCAGUGAUUUUGUUG	60	GL831217.1(+):2562558-2562617
oni-miR-456	CAGGCUGGUUAGAUGGUUGUCA	22	oni-mir-456	GGCAGGCAUCUUCCCAGCCUACAUGUAGAUCCAGGAAUCUGCAGGCUGGUUAGAUGGUUGUCA	63	GL831685.1(-):155063-155125
oni-miR-725	UUCAGUCAUUGUUUCUGGUCGU	22	oni-mir-725	AGCUGGAAACUUUGCCUGGGAAUUUCUGUGCUCAAAAAUUUCAGUCAUUGUUUCUGGUCGU	61	CM001465.1(+):20354859-20354919
oni-miR-729-5p	GGGGCUGUAUCAUAACCAGGCU	22	oni-mir-729	GGGGCUGUAUCAUAACCAGGCUGUGAGCUGCAUGGAGCAUGGGUAUGAUACGACCUCA	58	CM001460.1(+):11754497-11754554
oni-miR-731	AAUGACACGUUUUCUCCCGGAUUG	24	oni-mir-731	AAUGACACGUUUUCUCCCGGAUUGCUGCGAGCAGGAAACGCAACCGGGAAUUUCGUGUCAGCC	63	CM001463.1(-):31138896-31138958
oni-miR-92a	UAUUGCACUUGUCCCGGCCUGU	22	oni-mir-92a-1	AGGUUGGGAGAGGUGGCAAUGCUCUGUGCUUGUGUGGUAUUGCACUUGUCCCGGCCUGU	59	GL831311.1(+):1393642-1393700
oni-miR-92b	UAUUGCACUCGUCCCGGCCUCC	22	oni-mir-92b	AGGUCCGGGAUGUGGUGCACUGUUGUAAUAUCUCCCCUCCAAUAUUGCACUCGUCCCGGCCUCC	64	CM001454.1(-):30204982-30205045
oni-miR-10605	CAAGUGUAACAGGACAACCUGU	22	oni-mir-10605	CAAGUGUAACAGGACAACCUGUCUAAAGAGUAACAGGUUGUCCUGUUACUCUUU	54	CM001445.1(+):12728857-12728910
oni-miR-10613	UGUACCUCUGCGUGUGUCAGCCG	23	oni-mir-10613	UGUACCUCUGCGUGUGUCAGCCGUUAUCAGCUCUAACAGCACCCCAUGCAGAGGGC	56	CM001453.1(+):10013095-10013150
oni-miR-10843	UUUCCCGAAGACAGAAGUAAAU	22	oni-mir-10843	UUUCCCGAAGACAGAAGUAAAUAUGACGCAUGUCUUUGUUUCUGUGUACGGGUUCAG	57	CM001463.1(-):6366420-6366476
oni-miR-10921	UCCAGGGACUGCCUGCAUACU	21	oni-mir-10921	CGUUGCAGGGCAGUUCAUGGAUCAGUUCCUUUAUCCUCCAGGGACUGCCUGCAUACU	57	CM001444.1(-):28581328-28581384
oni-miR-10b	UACCCUGUAGAACCGAAUGUGU	22	oni-mir-10b	UACCCUGUAGAACCGAAUGUGUGUGGAGCUGCCUCAGUCACAGAUUGGGUUCUUGGGGAGUC	62	CM001456.1(-):2263607-2263668
oni-miR-126	CAUUAUUACUUUUGGUACGCG	21	oni-mir-126	CAUUAUUACUUUUGGUACGCGCUAUGCCACUCUCAACUCGUACCGUGAGUAAUAAUGCA	59	CM001450.1(+):13313416-13313474
oni-miR-130a	CAGUGCAAUAUUAAAAGGGCA	21	oni-mir-130a-2	GCCCUUUUUCUGUUGCACUACUGGACGCUGAGAUGAGCAGUGCAAUAUUAAAAGGGCA	58	CM001450.1(-):19693392-19693449
oni-miR-138	AGCUGGUGUUGUGAAUCAGGCCG	23	oni-mir-138-2	AGCUGGUGUUGUGAAUCAGGCCGCUGAAGUGUCACACACGGCUUUUUCACAACACCAGGGU	61	GL831461.1(+):346188-346248
oni-miR-148-3p	UCAGUGCAUUACAGAACUUUG	21	oni-mir-148	AAGUUCUGUGAUACACUUAGACUCUAACUGCCCGCAGUCAGUGCAUUACAGAACUUUG	58	CM001459.1(-):15445884-15445941
oni-miR-15b	UAGCAGCGCAUCAUGGUUUGA	21	oni-mir-15b	UAGCAGCGCAUCAUGGUUUGAAACAAUGUGGAAAAGGUGCGAACCAUAAUUUGCUGCUUUA	61	CM001457.1(+):18536826-18536886
oni-miR-181c	AACAUUCAACGCUGUCGGUGAG	22	oni-mir-181c-2	AACAUUCAACGCUGUCGGUGAGUUUGUGACUCAGAGAAAACCAUCGAGUGUUGAGUGUACC	61	CM001447.1(-):13320141-13320201
oni-miR-182	UUUGGCAAUGGUAGAACUCACA	22	oni-mir-182	UUUGGCAAUGGUAGAACUCACACUGGUGAGGUAGAUGGAUCCGGUGGUUCUAGACUUGCCAACU	64	CM001460.1(-):22507670-22507733
oni-miR-20	UAAAGUGCUUAUAGUGCAGGUAG	23	oni-mir-20-1	UAAAGUGCUUAUAGUGCAGGUAGUGUUUUGCACAAUCUACUGCAAUGUAAGCACUUGAAGU	61	CM001444.1(+):7385496-7385556
oni-miR-205	UCCUUCAUUCCACCGGAGUCUG	22	oni-mir-205-2	UCCUUCAUUCCACCGGAGUCUGUAUCUGUAUUUGACCAGAUUUCAGUGGUGUGAAGUGUAAG	62	CM001463.1(+):7650873-7650934
oni-miR-214	ACAGCAGGCACAGACAGGCAGA	22	oni-mir-214-1	UGCCUGUCUACACUUGCUGUGCAGACCUUCUGCUCCUGUACAGCAGGCACAGACAGGCAGA	61	CM001465.1(+):13842408-13842468
oni-miR-216a	AAAUCUCAGCUGGCAACUGUGA	22	oni-mir-216a	AAAUCUCAGCUGGCAACUGUGAGUCGUUCACUAGCUGCUCUCACAAUGGCCUCUGGGAUUAUG	63	CM001456.1(+):20187028-20187090
oni-miR-2184	AACAGUAAGAGUUUAUGUGCUG	22	oni-mir-2184	AACAGUAAGAGUUUAUGUGCUGUUCUUUAACUCUCAGCACAUGAGCUUUUACGGUGC	57	GL831384.1(-):416520-416576
oni-miR-222	AGCUACAUCUGGCUACUGGGUCUC	24	oni-mir-222-2	UGCUCAGUAGGCAGUGUAGAUCCUGUGUAGCAAUCAGCAGCUACAUCUGGCUACUGGGUCUC	62	CM001459.1(+):4101993-4102054
oni-miR-23b	AUCACAUUGCCAGGGAUUACC	21	oni-mir-23b	GGGUUCCUGGCGUGCUGAUUUGUGACUUAUGAUAAAAUCACAUUGCCAGGGAUUACC	57	CM001455.1(+):20336033-20336089
oni-miR-24a	UGGCUCAGUUCAGCAGGAACAG	22	oni-mir-24a-2	UGCCUGCUGUGCUGAUAAUCAGUGUGUGACGUCGGCUGGCUCAGUUCAGCAGGAACAG	58	CM001447.1(+):983916-983973
oni-miR-301b	CAGUGCAAUAGUAUUGUCAUAGC	23	oni-mir-301b-2	GCUUUGACGAUGUUGCACUACUGUACCAUCGCUGAAGCAGUGCAAUAGUAUUGUCAUAGC	60	CM001455.1(-):2089969-2090028
oni-miR-30a	UGUAAACAUCCUUGACUGGAAGCU	24	oni-mir-30a-2	UGUAAACAUCCUUGACUGGAAGCUGAGGUUUUGACAGCGAGGGCUUUCAGUCGGAUGUUUGCAGC	65	CM001464.1(-):13444645-13444709
oni-miR-7133	GAUGUUGAGUAUCAAACUGUAU	22	oni-mir-7133-3	GAUGUUGAGUAUCAAACUGUAUGUUAUGUAUGCUAUAUAUAGUUUGAUACACAGCACAAUA	61	CM001463.1(+):19441028-19441088
oni-miR-125b	UCCCUGAGACCCUAACUUGUGA	22	oni-mir-125b-3	UCCCUGAGACCCUAACUUGUGAGCUCUCUUGAUGAAAAAUCACGGGUUAGGCUCUUGGGACGC	63	CM001453.1(-):2445674-2445736
oni-miR-135b	UAUGGCUUUCUAUUCCUAUGUGA	23	oni-mir-135b-2	UAUGGCUUUCUAUUCCUAUGUGAGUUCUUUCUAACAUGUCAUGUAGGGUUUAAAGCCAUUGG	62	CM001463.1(+):9865489-9865550
oni-miR-138	AGCUGGUGUUGUGAAUCAGGCCG	23	oni-mir-138-3	AGCUGGUGUUGUGAAUCAGGCCGCCACAGUCCAGGGACCGGCUACUUCCCAACACCAGGGUC	62	CM001464.1(-):25879223-25879284
oni-miR-1388	AGGACUGUCCAACCUGAGAAUG	22	oni-mir-1388	AGGACUGUCCAACCUGAGAAUGGUGAUUUUAGGCUCAAUCUCAGGUUCGUCAGCCCAUG	59	CM001463.1(-):14300136-14300194
oni-miR-19b	UGUGCAAAUCCAUGCAAAACUG	22	oni-mir-19b-1	AGUUUUGCUGGUUUGCAUUCAGCUUUAACGGGUGUUUGCUGUGCAAAUCCAUGCAAAACUG	61	CM001444.1(+):7385620-7385680
oni-miR-204a	UUCCCUUUGUCAUCCUAUGCCU	22	oni-mir-204a-3	UUCCCUUUGUCAUCCUAUGCCUGGAUUAAUACAAAAGGGGCUGGGAAGGCAAAGGGACG	59	CM001455.1(+):11965836-11965894
oni-miR-206	UGGAAUGUAAGGAAGUGUGUGG	22	oni-mir-206	ACAUGCUUCCUUAUAUCCCCAUAUUAAUACGCCACUUAUGGAAUGUAAGGAAGUGUGUGG	60	CM001458.1(+):17340341-17340400
oni-miR-217	UACUGCAUCAGGAACUGAUUGGC	23	oni-mir-217	UACUGCAUCAGGAACUGAUUGGCUAAUGCUCAAUUGCCAACAGUACCUGAUGCAUUGCC	59	CM001456.1(+):20187605-20187663
oni-miR-221	AGCUACAUUGUCUGCUGGGUUUC	23	oni-mir-221-2	ACCUGGCAUACAGUGUAGGAAUCUGUGUGUGUCAGUCUACAGCUACAUUGUCUGCUGGGUUUC	63	GL831144.1(-):6090206-6090268
oni-miR-24a-3	UGGCUCAGUUCAGCAGGAAC	20	oni-mir-24a-3	UGCCUACUGAGCUGAUAACAGUUAGAUGUUAACAAGCACUGGCUCAGUUCAGCAGGAAC	59	CM001461.1(-):14980251-14980309
oni-miR-27d-3p	UUCACAGUGGCUAAGUUCGUC	21	oni-mir-27d	UAGAGCUUAGUUGACUGCUGAACAGGGAGUCUUGAAUAUUUGUUCACAGUGGCUAAGUUCGUC	63	CM001450.1(+):30915106-30915168
oni-miR-29c	CUGAUUUCAUUUGGUGACGUAGA	23	oni-mir-29c	CUGAUUUCAUUUGGUGACGUAGAUGUUUGUACACAGUCUCUAGCACCAUAUGAAAUCAGUGU	62	CM001456.1(-):29863220-29863281
oni-miR-7	UGGAAGACUAGUGAUUUUGUUGU	23	oni-mir-7-4	UGGAAGACUAGUGAUUUUGUUGUUUGUUGUUUUAAAGGACAACAAAUCAUUGUCUCCCUCA	61	CM001454.1(-):32067599-32067659
oni-miR-96	UUUGGCACUAGCACAUUUUUGCU	23	oni-mir-96-2	UUUGGCACUAGCACAUUUUUGCUUUGUUUCUCCUCUUUUGAGCAAUCAUGUGUAGUGCCAAUAU	64	CM001450.1(-):43222351-43222414
oni-miR-9a-7-3p	UAAAGCUAGAGAACCGAAUGUA	22	oni-mir-9a-7	UCUUUGGUUAUCUAGCUGUAUGAGUUUAUGUAAUAUCAUAAAGCUAGAGAACCGAAUGUA	60	CM001465.1(+):15402050-15402109

## Sheet: NLnovelmiRNA
miRNAname	miRNA id	miRNA seq	miRNA len	pre-miRNA id	pre-miRNA seq	pre-miRNA len	pre position
novel-miR3	NC_031965.2_80	gcuuuuugggguaagggcuucc	22	NC_031965.2_80	gcuuuuugggguaagggcuucccagauucauguaugcacagcaagcccagaccgcaaaaaga	62	NC_031965.2(+):9600999-9601061
novel-miR5	NC_031966.2_1418	aacaaacuauggacccugguuag	23	NC_031966.2_1418	aacaaacuauggacccugguuagcucaggcugcugagcuaaccaggguccauaguuugc	59	NC_031966.2(+):24397567-24397626
novel-miR7	NC_031966.2_1630	aacuccaguuaucgagggcaugg	23	NC_031966.2_1630	aacuccaguuaucgagggcauggaaaaguugcaugacaccggcccucgaggacuggaguuug	62	NC_031966.2(+):36038387-36038449
novel-miR8	NC_031966.2_1646	ugguacacacacucugcgcac	21	NC_031966.2_1646	accgcagaguguguguaccagcuggagacagcugguacacacacucugcgcac	53	NC_031966.2(-):2984961-2985014
novel-miR9	NC_031966.2_1664	ucaggacuuuggcacagguuu	21	NC_031966.2_1664	ucaggacuuuggcacagguuuaaguaaaaaccauuuaccagaaccugacugaaggccugaaa	62	NC_031966.2(-):5215971-5216033
novel-miR10	NC_031966.2_1744	accugcacuguaagcacuuuau	22	NC_031966.2_1744	aagaagugcucacacugcaguaggccagauuaucaucacuaccugcacuguaagcacuuuau	62	NC_031966.2(-):16057341-16057403
novel-miR11	NC_031966.2_2054	ugcccucgauaacuggaguuug	22	NC_031966.2_2054	aaacuccaguccucgagggccggugucaugcaacuuuuccaugcccucgauaacuggaguuug	63	NC_031966.2(-):36038385-36038448
novel-miR12	NC_031967.2_27047	gugacugcugcguccaauguga	22	NC_031967.2_27047	acauaggacacagcaugcgcugcgcugaccuaaaauuuguggugacugcugcguccaauguga	63	NC_031967.2(+):6223221-6223284
novel-miR13	NC_031967.2_27215	uuucauaguggaacgcugaag	21	NC_031967.2_27215	ugaguuuucuguacuaugaaagugguucacuaugaaaguaguucacuuucauaguggaacgcugaag	67	NC_031967.2(+):23349707-23349774
novel-miR14	NC_031967.2_27365	ugcccuugauaacuggaguuug	22	NC_031967.2_27365	aacuccauuccucgaaggccggugucaugcaacuuuuccaugcccuugauaacuggaguuug	62	NC_031967.2(+):39136532-39136594
novel-miR15	NC_031967.2_27566	aacaugagagcggaaacuuugc	22	NC_031967.2_27566	aacaugagagcggaaacuuugcaugcacauuugacauucaaaguuuccacucucauggu	59	NC_031967.2(+):55656807-55656866
novel-miR17	NC_031967.2_27641	ugcccuugauaacuggaguuug	22	NC_031967.2_27641	aacuccauuccucgaaggccggugucaugcaacuuuuccaugcccuugauaacuggaguuug	62	NC_031967.2(+):69356688-69356750
novel-miR19	NC_031967.2_27671	ugcccucgauaacuggaguuug	22	NC_031967.2_27671	aaacuccaguccucgagggccggugucaugcaacuuuuccaugcccucgauaacuggaguuug	63	NC_031967.2(+):75838124-75838187
novel-miR22	NC_031967.2_28175	uugacccacacucacaagccagu	23	NC_031967.2_28175	uugacccacacucacaagccagucaaaccuauuacucaccuggcuuggaacuguggagcaga	62	NC_031967.2(-):41223053-41223115
novel-miR24	NC_031967.2_28468	ugcccuugauaacuggaguuug	22	NC_031967.2_28468	aacuccauuccucgaaggccggugucaugcaacuuuuccaugcccuugauaacuggaguuug	62	NC_031967.2(-):72768070-72768132
novel-miR25	NC_031967.2_28479	aacuccaguuaucgagggcaugg	23	NC_031967.2_28479	aacuccaguuaucgagggcauggaaaaguugcaugacaccggcccucgaggacuggaguuug	62	NC_031967.2(-):75838123-75838185
novel-miR28	NC_031969.2_2132	uggccugaccagguagcucuuc	22	NC_031969.2_2132	uggccugaccagguagcucuucuguguugugccaucugcuucgccaacacacaacacggaagagcuaccuggucaggucagg	82	NC_031969.2(+):5973380-5973462
novel-miR30	NC_031970.2_3235	uguauagcagguagauggauua	22	NC_031970.2_3235	uccaucuaccugcuauacaacaugcaguuguauagcagguagauggauua	50	NC_031970.2(+):8299815-8299865
novel-miR31	NC_031970.2_4234	ugagguaguuguuuguacag	20	NC_031970.2_4234	ggucagacugcucacuuuggucugagguaguuguuuguacag	42	NC_031970.2(-):17714641-17714683
novel-miR32	NC_031970.2_4712	uguguguuuguggaucauuu	20	NC_031970.2_4712	guaguaaacaaaccacauaauuaauucagccuguucuacgcagagcugauauguguguuuguggaucauuu	71	NC_031970.2(-):25832452-25832523
novel-miR33	NC_031971.2_4932	augacacccaguuuguucucu	21	NC_031971.2_4932	augacacccaguuuguucucuaucaucaucuucaucuacuggagcacaaacugggugucauua	63	NC_031971.2(+):2313708-2313771
novel-miR36	NC_031971.2_5775	cgagaaugauugauugaugugu	22	NC_031971.2_5775	cgagaaugauugauugauguguuaauaauccuugacauccacaucaaucaaucauucucauu	62	NC_031971.2(-):3773140-3773202
novel-miR38	NC_031972.2_6928	uccuuuccggcucgaaggacca	22	NC_031972.2_6928	uccuuuccggcucgaaggaccaauaaaaaugucaaagaauuguuucagcagggaaagaaa	60	NC_031972.2(+):11575358-11575418
novel-miR40	NC_031972.2_7261	caccgguaccaugauaacuga	21	NC_031972.2_7261	ucaguuaucauaguacuguacuugagagggacacagcaccgguaccaugauaacuga	57	NC_031972.2(+):25128087-25128144
novel-miR41	NC_031972.2_8420	ucuuucuaauuguacuguuga	21	NC_031972.2_8420	cccaguacaauuagaaaaacugaccuggucagucuuucuaauuguacuguuga	53	NC_031972.2(-):13167768-13167821
novel-miR42	NC_031972.2_8421	gccacuguugagcauuguugg	21	NC_031972.2_8421	gccacuguugagcauuguugguuuucaccaacaaugcucagcaguguugg	50	NC_031972.2(-):13167972-13168022
novel-miR43	NC_031972.2_8800	uucugcuccauguucaucugca	22	NC_031972.2_8800	cagcuacauggagcagaacauggucgauguucugcuccauguucaucugca	51	NC_031972.2(-):38812389-38812440
novel-miR44	NC_031972.2_8923	gcuuuuugggguaagggcuucc	22	NC_031972.2_8923	gcuuuuugggguaagggcuucccagauuaauaguuaugaacagcaagcccagaccgcaaaaaga	64	NC_031972.2(-):43436016-43436080
novel-miR45	NC_031972.2_8939	cggucccuguucgggcgcca	20	NC_031972.2_8939	cggucccuguucgggcgccacucugucuggcaaggaagga	40	NC_031972.2(-):45083938-45083978
novel-miR47	NC_031973.2_9357	uucguuuaugaaaugcugcca	21	NC_031973.2_9357	gcagcauuucauaaacgaacauauagccuauauguucguuuaugaaaugcugcca	55	NC_031973.2(+):10374617-10374672
novel-miR48	NC_031973.2_9946	aacuguguccagagcucaga	20	NC_031973.2_9946	ugaucucuggaugcuuccauucccucucuagaguaacaaggaaacuguguccagagcucaga	62	NC_031973.2(-):29424639-29424701
novel-miR49	NC_031974.2_10288	uggagacagacggggaacaccc	22	NC_031974.2_10288	uggagacagacggggaacacccauucugcauggguguuccccgucuguuuccauac	56	NC_031974.2(+):22934496-22934552
novel-miR50	NC_031974.2_10291	gguugaggaacugaggagg	19	NC_031974.2_10291	agcuugucucucucaaccacccagguugaggaacugaggagg	42	NC_031974.2(+):24769893-24769935
novel-miR52	NC_031974.2_10529	aacggacaucgaugaaugcauc	22	NC_031974.2_10529	aacggacaucgaugaaugcaucuuccugaugcauuuguggaugucuguugg	51	NC_031974.2(-):14293656-14293707
novel-miR53	NC_031974.2_10551	aacggacaucgaugaaugcauc	22	NC_031974.2_10551	aacggacaucgaugaaugcaucuuccugaugcauuuguggaugucuguugg	51	NC_031974.2(-):14310984-14311035
novel-miR55	NC_031975.2_10957	ugcucauuaccugcuaaccuug	22	NC_031975.2_10957	agguuagcaguuaauggccacauuguacugccugugcucauuaccugcuaaccuug	56	NC_031975.2(+):6624347-6624403
novel-miR56	NC_031975.2_11087	auacaggguagagagaugauaau	23	NC_031975.2_11087	caucaucuccugacccuguguucacuuuugagaauacaggguagagagaugauaau	56	NC_031975.2(+):16234230-16234286
novel-miR57	NC_031975.2_11256	ucugugagacgucggcuuucu	21	NC_031975.2_11256	ucugugagacgucggcuuucucacgccgucagggcugaaagccgacagcucacagauu	58	NC_031975.2(+):30088982-30089040
novel-miR58	NC_031975.2_11285	ugcccucaaggacuggaguuug	22	NC_031975.2_11285	aaacuccaguccucgagggccggugucaugcaacuuuuccaugcccucaaggacuggaguuug	63	NC_031975.2(+):31451438-31451501
novel-miR59	NC_031975.2_11383	agccuacagacuguugucgccu	22	NC_031975.2_11383	agccuacagacuguugucgccuugcaaucuuaacagccaacaccagucugauaagcuau	59	NC_031975.2(-):1440367-1440426
novel-miR60	NC_031975.2_11423	aaaccguuaccauuacugagu	21	NC_031975.2_11423	aaaccguuaccauuacugaguuuuaguaaugguaaggguucua	43	NC_031975.2(-):6418748-6418791
novel-miR63	NC_031976.2_12605	gauaccaggugcuguaagcuu	21	NC_031976.2_12605	gcagaaucaggccugguuaguacuuggauccuugagugucuggugcugauaccaggugcuguaagcuu	68	NC_031976.2(+):34580035-34580103
novel-miR64	NC_031976.2_12663	uagaugcagauggacuucuga	21	NC_031976.2_12663	uagaugcagauggacuucugacaagacgggacaagacucagcaguccaucugcaucuaaa	60	NC_031976.2(-):1628690-1628750
novel-miR65	NC_031976.2_12702	acaugguuucucugaacauu	20	NC_031976.2_12702	uggaggcuaugagugcgcaaagaacucugugcccuacaugguuucucugaacauu	55	NC_031976.2(-):6672220-6672275
novel-miR66	NC_031976.2_12815	uguaggugacaguauauuguga	22	NC_031976.2_12815	uguaggugacaguauauugugaauuggaucuguuugcacagcugcagucaccuugaua	58	NC_031976.2(-):17834097-17834155
novel-miR67	NC_031977.2_13251	uuccccgacggggagcca	18	NC_031977.2_13251	gcgugaaccaugucggggccuggugcugucacgcggaagaccgggguucgauuccccgacggggagcca	69	NC_031977.2(+):1356870-1356939
novel-miR69	NC_031977.2_13708	uacguucacuugagaaauaagu	22	NC_031977.2_13708	uacguucacuugagaaauaagucaggcuaacugacuuauuucucaagugaacguuauu	58	NC_031977.2(+):28574048-28574106
novel-miR71	NC_031977.2_14264	uuguccacugguuacugaccac	22	NC_031977.2_14264	uuugucaguaaccaguggagaaaauaauaggauuuuguccacugguuacugaccac	56	NC_031977.2(-):30449818-30449874
novel-miR72	NC_031978.2_14389	uaacgcauuagcgccguccagc	22	NC_031978.2_14389	ugcacggcgucaacgcauuagcaugguuagcucguuaacgcauuagcgccguccagc	57	NC_031978.2(+):1046293-1046350
novel-miR74	NC_031978.2_14826	cucaugagugcaauaaauguac	22	NC_031978.2_14826	cucaugagugcaauaaauguacuuuuagaaguacauuuauugcacucaugcau	53	NC_031978.2(+):30777394-30777447
novel-miR76	NC_031978.2_14907	ucugugagacgucggcuuucu	21	NC_031978.2_14907	ucugugagacgucggcuuucucacccgacggcauguacagagacacaccgucggugcugaaagccaacaugucucagauu	80	NC_031978.2(-):6538094-6538174
novel-miR78	NC_031978.2_15130	ugcccuugauaacuggaguuug	22	NC_031978.2_15130	aacuccauuccucgaaggccggugucaugcaacuuuuccaugcccuugauaacuggaguuug	62	NC_031978.2(-):21453067-21453129
novel-miR79	NC_031978.2_15243	ugugguacuguaauccagcaga	22	NC_031978.2_15243	ugugguacuguaauccagcagaugcacuccaucaaggcaucugcuggauugcaguaccacca	62	NC_031978.2(-):28864846-28864908
novel-miR80	NC_031979.2_15607	cuaugaauagaaguccuugguu	22	NC_031979.2_15607	ccaaggacuucuacugauaacaaugacuugcuaugaauagaaguccuugguu	52	NC_031979.2(+):21580494-21580546
novel-miR81	NC_031979.2_15621	caggaaagaaauaagacugugu	22	NC_031979.2_15621	agacuuauuucuuuccuguaacuuucuauguguuacaggaaagaaauaagacugugu	57	NC_031979.2(+):23079843-23079900
novel-miR83	NC_031980.2_16512	acugguggaauacaaaugcucg	22	NC_031980.2_16512	acugguggaauacaaaugcucggguaacugcagguacccgagcauuuguauuccaccagc	60	NC_031980.2(+):1267918-1267978
novel-miR86	NC_031980.2_17594	ugcuguaggguugaauguuuuc	22	NC_031980.2_17594	ugcuguaggguugaauguuuuccgccuguagaaaacauucaacccuacagcuca	54	NC_031980.2(+):31597288-31597342
novel-miR87	NC_031980.2_17773	ugguggaauacaaaugcucggg	22	NC_031980.2_17773	ugguggaauacaaaugcucggguaccugcaguuacccgagcauuuguauuccaccagu	58	NC_031980.2(-):1267918-1267976
novel-miR88	NC_031980.2_17792	acagccggagcuuuaacaccau	22	NC_031980.2_17792	gcguuacuguuuuggcuuucuuccgagacagccggagcuuuaacaccau	49	NC_031980.2(-):4558217-4558266
novel-miR91	NC_031982.2_20503	uuagcuuacaaacucgggugca	22	NC_031982.2_20503	uuagcuuacaaacucgggugcaguggacccagaaucugcuagcugcagccgaguuuguaagcugaac	67	NC_031982.2(+):2125943-2126010
novel-miR92	NC_031982.2_20509	ucaagguccacugugaacacu	21	NC_031982.2_20509	cauucaccgcgugccuuaauugacugauuuuaaaucaagguccacugugaacacu	55	NC_031982.2(+):4391791-4391846
novel-miR93	NC_031982.2_21069	ugccccgcggagugugaguga	21	NC_031982.2_21069	acucccacaccggggggucagcuaauccacucgcugccccgcggagugugaguga	55	NC_031982.2(+):19761571-19761626
novel-miR95	NC_031982.2_21263	ugcccucaaggacuggaguuug	22	NC_031982.2_21263	aaacuccaguccucgagggccggugucaugcaacuuuuccaugcccucaaggacuggaguuug	63	NC_031982.2(+):36612668-36612731
novel-miR96	NC_031982.2_21620	uucaaagacauuaaacugaaa	21	NC_031982.2_21620	acaguuuaaugucuuugaaguggccuucaaagacauuaaacugaaa	46	NC_031982.2(-):13243269-13243315
novel-miR97	NC_031982.2_21858	gugccuacugaacuggauucag	22	NC_031982.2_21858	gugccuacugaacuggauucagugugucuuugcagaacuggcucaguccagcaggaacaa	60	NC_031982.2(-):23016162-23016222
novel-miR98	NC_031982.2_21947	aucuugguggcucuguuc	18	NC_031982.2_21947	aucuugguggcucuguucgggcuuggcuuggcccagcacaaccccaauuuagaaug	56	NC_031982.2(-):24035462-24035518
novel-miR100	NC_031983.2_22583	agaacugaagcuucucggaugag	23	NC_031983.2_22583	uccgagaagcuucaguucuguuuaacaauaaacagaacugaagcuucucggaugag	56	NC_031983.2(+):29933275-29933331
novel-miR101	NC_031983.2_22692	ucuggaacacucugugaguuu	21	NC_031983.2_22692	cccacagaguguuccagacggugcuucgucuggaacacucugugaguuu	49	NC_031983.2(-):6618458-6618507
novel-miR102	NC_031983.2_22867	acuagcaccacuuaaugaaca	21	NC_031983.2_22867	acuagcaccacuuaaugaacaaugucagccuauuguucauugaguggugcuaguuu	56	NC_031983.2(-):20744198-20744254
novel-miR104	NC_031984.2_23075	ugcccucgauaacuggaguuug	22	NC_031984.2_23075	aacuccauuccucgaaggcuggugucaugcaacuuuuccaugcccucgauaacuggaguuug	62	NC_031984.2(+):5977398-5977460
novel-miR106	NC_031984.2_23685	aacuccaguuaucgagggcaugg	23	NC_031984.2_23685	aacuccaguuaucgagggcauggaaaaguugcaugacaccagccuucgaggaauggaguuug	62	NC_031984.2(-):5977396-5977458
novel-miR107	NC_031984.2_23853	uuucucagcauguuugcacaag	22	NC_031984.2_23853	uuucucagcauguuugcacaaguuuuaaaaugccuguuuccugugcaggauugcugagcuaa	62	NC_031984.2(-):15058752-15058814
novel-miR108	NC_031984.2_23863	uggccacggaauacuauuuca	21	NC_031984.2_23863	uggccacggaauacuauuucaagggcacgaaauagguauaaugugcgcacuaaaugcuaauuugugggcacg	72	NC_031984.2(-):15147335-15147407
novel-miR109	NC_031984.2_23864	uggccacggaauacuauuuca	21	NC_031984.2_23864	aaauaguauacccacgaaauacuuauuuguggccacggaauacuauuuca	50	NC_031984.2(-):15147386-15147436
novel-miR110	NC_031985.2_24279	ugcccucgaggaauggaguuug	22	NC_031985.2_24279	aaacuccaguccucgagggccggugucaugcaacuuuuccaugcccucgaggaauggaguuug	63	NC_031985.2(+):2112782-2112845
novel-miR112	NC_031985.2_24757	aauguaaaaguuugucugugau	22	NC_031985.2_24757	aucacagacaaacuuuuacauuugaugggaaacaucaaauguaaaaguuugucugugau	59	NC_031985.2(+):34363128-34363187
novel-miR113	NC_031985.2_24822	ugcccucgaggaauggaguuug	22	NC_031985.2_24822	aaacuccaguccucgagggccggugucaugcaacuuuuccaugcccucgaggaauggaguuug	63	NC_031985.2(-):263129-263192
novel-miR116	NC_031985.2_25370	aauguaaaaguuugucugugau	22	NC_031985.2_25370	aucacagacaaacuuuuacauuugauguuucccaucaaauguaaaaguuugucugugau	59	NC_031985.2(-):34363128-34363187
novel-miR117	NC_031986.2_25498	ugcugccuggaaauggauuaa	21	NC_031986.2_25498	ugcugccuggaaauggauuaaauucauuuauucacauucaauccauuuccagacaggugc	60	NC_031986.2(+):1982759-1982819
novel-miR118	NC_031986.2_25554	ugcugccuggaaauggauuaa	21	NC_031986.2_25554	ugcugccuggaaauggauuaaauucauucauucacauucaauccauuuccagacaggugc	60	NC_031986.2(+):5962067-5962127
novel-miR119	NC_031986.2_25578	ugcugccuggaaauggauuaa	21	NC_031986.2_25578	ugcugccuggaaauggauuaaauucauucauucacauucaauccauuuccagacaggugc	60	NC_031986.2(+):7465511-7465571
novel-miR121	NC_031986.2_25749	ugcccucgaggacaggaguuuga	23	NC_031986.2_25749	ucaaacuccaguccucgagggccgguuucaugcaacuuuuccaugcccucgaggacaggaguuuga	66	NC_031986.2(+):23982524-23982590
novel-miR123	NC_031986.2_26366	uguguuugaucugcgcgac	19	NC_031986.2_26366	ggaggaggcagaccaaagcuggguuugacaccugucaaauuauugacuuugcuuguguuugaucugcgcgac	72	NC_031986.2(-):8063257-8063329
novel-miR124	NC_031986.2_26531	aacuccuguccucgagggcaugg	23	NC_031986.2_26531	aacuccuguccucgagggcauggaaaaguugcaugaaaccggcccucgaggacuggaguuug	62	NC_031986.2(-):23982525-23982587
novel-miR125	NC_031986.2_26717	ugcugccuggaaauggauuaa	21	NC_031986.2_26717	ugcugccuggaaauggauuaaauucauucauucacauucaggccauuuccagacaggugc	60	NC_031986.2(-):34538585-34538645
novel-miR127	NC_031987.2_18836	cuggagugugucaauggugu	20	NC_031987.2_18836	aaccgauggcuggucacaggggauacgauaaaauccuggagugugucaauggugu	55	NC_031987.2(-):5866014-5866069
novel-miR129	NW_020327211.1_28651	ugcccucgauaacuggaguuug	22	NW_020327211.1_28651	aaacuccaguccucgagggccggugucaugcaacuuuuccaugcccucgauaacuggaguuug	63	NW_020327211.1(+):486059-486122
novel-miR130	NW_020327211.1_28661	aacuccaguuaucgagggcaugg	23	NW_020327211.1_28661	aacuccaguuaucgagggcauggaaaaguugcaugacaccggcccucgaggacuggaguuug	62	NW_020327211.1(-):486058-486120
novel-miR131	NW_020327600.1_28848	uguaaacauccccgacuggaag	22	NW_020327600.1_28848	uguaaacauccccgacuggaagcugucugcaccacagagcuuucagucugauguuugcggc	61	NW_020327600.1(+):5187-5248

## Sheet: ARknownmiRNA
miRNA name	miRNA seq	miRNA len	pre-miRNA name	pre-miRNA seq	pre-miRNA len	pre position
oni-let-7a	UGAGGUAGUAGGUUGUAUAGUU	22	oni-let-7a-3	UGAGGUAGUAGGUUGUAUAGUUUGGUGGGUGGGACUGCACCCUGCUCAGGUGAUAACUAUACAGUCUAUUGCCUUCCC	78	CM001463.1(-):24110275-24110352
oni-let-7c	UGAGGUAGUAGGUUGUAUGGUU	22	oni-let-7c	UGAGGUAGUAGGUUGUAUGGUUUAGAAUUACACCCUGGGAGUUAACUGUACAACCUUCUAGCUUUCC	67	CM001453.1(-):2453523-2453544
oni-let-7a	UGAGGUAGUAGGUUGUAUAGUU	22	oni-let-7a-2	UGAGGUAGUAGGUUGUAUAGUUUUAGGGUCGUACCCUUCCUGUCAGAUAACUAUACAACUUACUGUCUUUCCU	73	CM001456.1(-):31764270-31764342
oni-let-7b	UGAGGUAGUAGGUUGUGUGGUU	22	oni-let-7b-2	UUACCCAGCCUGUAGGGCCUUUACUGAUGUUCGUACGGGGUGAGGUAGUAGGUUGUGUGGUU	62	CM001456.1(-):31763745-31763806
oni-let-7a	UGAGGUAGUAGGUUGUAUAGUU	22	oni-let-7a-4	UGAGGUAGUAGGUUGUAUAGUUUUAGGGUCAUACCCACACUGGGAGAUAACUAUUCAACCUACUGUCUUUCC	72	CM001448.1(+):2643829-2643900
oni-let-7d	UGAGGUAGUUGGUUGUAUGGUU	22	oni-let-7d-2	UGAGGUAGUUGGUUGUAUGGUUUCGCAUAAUAAACAGCCUGGAGAUAACUGUACAACCUUCUAGCUUUCC	70	CM001464.1(+):9141557-9141626
oni-let-7d	UGAGGUAGUUGGUUGUAUGGUU	22	oni-let-7d-1	UGAGGUAGUUGGUUGUAUGGUUUCGCAUAAUAAAUAGCACGGAGAUAACUGUACAACCUUCUAGCUUUCC	70	GL831431.1(+):207596-207665
oni-let-7h	UGAGGUAGUAAGUUGUGUUGUU	22	oni-let-7h	UGAGGUAGUAAGUUGUGUUGUUGUUGGGGAUCAGGAUUGUGCACCCCGUUAAGGAGAUAACUAUACAACUUACUGCCUUCCU	82	CM001463.1(-):25779489-25779510
oni-let-7e	UGAGGUAGUAGAUUGAAUAGUU	22	oni-let-7e-2	UGAGGUAGUAGAUUGAAUAGUUGUGGGGUUUUGUAACCUCUUUUUUAAAUAACUAUACAAUCUACUGUCUUUCC	74	CM001463.1(-):24110511-24110584
oni-let-7b	UGAGGUAGUAGGUUGUGUGGUU	22	oni-let-7b-1	UGAGGUAGUAGGUUGUGUGGUUUCAGGGUUGUGAUUUUACCCCAUCAGGAGCUAACUAUACAACCUACUGCCUUCCC	77	CM001460.1(+):24377442-24377518
oni-let-7i	UGAGGUAGUAGUUUGUGCUGUU	22	oni-let-7i-2	UGAGGUAGUAGUUUGUGCUGUUGGUCGGGUUGUCAUAUUACCCCUUGUGGAGAUGACUGCGCAAUCUACUGCCUUGCC	78	CM001460.1(+):27169217-27169294
oni-let-7a	UGAGGUAGUAGGUUGUAUAGUU	22	oni-let-7a-5	UGAGGUAGUAGGUUGUAUAGUUCAGAGUGACACCACAGGAGAUAACUGUACAGCCUCCUAGCUUUCC	67	CM001453.1(+):8885064-8885130
oni-miR-103	AGCAGCAUUGUACAGGGCUAUGA	23	oni-mir-103-1	AGCCUCUUUACAGUGCUGCCUUGUCUAAUCAUGUUCAAGCAGCAUUGUACAGGGCUAUGA	60	CM001445.1(+):10282663-10282722
oni-let-7e	UGAGGUAGUAGAUUGAAUAGUU	22	oni-let-7e-1	UGAGGUAGUAGAUUGAAUAGUUGUGGGGUUUACGUCCUCCUUUUGAGAUAACUAUACAAUCUACUGUCUUUCC	73	CM001448.1(-):28846095-28846167
oni-miR-101b	GUACAGUACUAUGAUAACUGAA	22	oni-mir-101b	CAGUUAUCAUGGUACCGGUGCUGUGUCCCUCUCAAGUACAGUACUAUGAUAACUGAA	57	CM001450.1(-):21718419-21718475
oni-let-7i	UGAGGUAGUAGUUUGUGCUGUU	22	oni-let-7i-1	UGAGGUAGUAGUUUGUGCUGUUGGUUGGGUUGAGACACUGCCCGCUAUGGAGAUGACUGCGCAAGCUACUGCCUUGCU	78	CM001456.1(+):32052030-32052107
oni-miR-103	AGCAGCAUUGUACAGGGCUAUGA	23	oni-mir-103-2	AGCCUCUUUACGGUGCUGCCUUGUGCCGUCUUGAUCAAGCAGCAUUGUACAGGGCUAUGA	60	CM001462.1(-):20398525-20398584
oni-miR-10547c	UUGACUUUCUGCCCUGAUGGCG	22	oni-mir-10547c	UUGACUUUCUGCCCUGAUGGCGUGUCCGUGUUCGUGCCACCGGGUGAGAAAGACGAC	57	GL831468.1(-):461860-461916
oni-miR-10574	AAGAUAGAAUGAGAUGAGGACU	22	oni-mir-10574	AAGAUAGAAUGAGAUGAGGACUUUUUUUUUUUUUUUUGGUCCUCAUCUUGUCCCAUUUUCA	61	GL831288.1(-):1017652-1017712
oni-miR-10581a	AUUCUGCUUAUCUGGAUGUAGC	22	oni-mir-10581a	AUUCUGCUUAUCUGGAUGUAGCAUUUUUCCCACUGAAAACGUUACGCCCAGAUGAACAGAAUCA	64	CM001449.1(-):3811427-3811490
oni-let-7a	UGAGGUAGUAGGUUGUAUAGUU	22	oni-let-7a-1	UGAGGUAGUAGGUUGUAUAGUUGAGAAUUACACCCCGGGAGAUAACUGUACAACCUCCUAGCUUUCC	67	CM001457.1(-):400527-400593
oni-miR-1	UGGAAUGUAAAGAAGUAUGUAU	22	oni-mir-1-2	ACAUACUUCUUUAUGUACCCAUAUGAACAUAUGAUAGCUAUGGAAUGUAAAGAAGUAUGUAU	62	CM001461.1(-):14484673-14484734
oni-miR-10587	UCGGUCGAGUUUCUUUGUUGGA	22	oni-mir-10587	CAACAAAGAGGCUUGUGGGUCUUUGUUCGCUUUUUUGGAUCGGUCGAGUUUCUUUGUUGGA	61	CM001458.1(-):11667759-11667819
oni-let-7a	UGAGGUAGUAGGUUGUAUAGUU	22	oni-let-7a-6	UGAGGUAGUAGGUUGUAUAGUUUGUGGGAUGGACUCAAUCCUAUUCAGGUGAUAACUAUACAGCCUAUUACCUUCC	76	CM001448.1(-):28845763-28845838
oni-miR-10559	CUGCAACCUUUACUUUGAACCC	22	oni-mir-10559	UUCAAAGUAAAAGUUGCAUCCUUAGAAACAUGUUGGCUGCAACCUUUACUUUGAACCC	58	GL831373.1(-):453578-453635
oni-miR-10575	AUUCUGAUUCACAUGAACUCGU	22	oni-mir-10575-2	GAGUUCAUGUGAAUCAGAAUCAGAAUACUUUAUUGAUUCUGAUUCACAUGAACUCGU	57	CM001456.1(+):6635801-6635857
oni-miR-10569	UGGGACCGAGCAGAACUCUGAC	22	oni-mir-10569	AGGAGUUCUGUUCGGCGCCAGUCUGAAGGUGGGACCGAGCAGAACUCUGAC	51	CM001457.1(+):33630011-33630061
oni-miR-10576	UGUAGAGCAGACUGGAUUCUCU	22	oni-mir-10576	UGUAGAGCAGACUGGAUUCUCUGUCUCCCUUUUUAGAACGGAGGAUCUUUUUUGCUCUGCAGU	63	CM001451.1(+):20205566-20205628
oni-let-7g	UGAGGUAGUAGUUUGUAUAGUU	22	oni-let-7g-2	UGAGGUAGUAGUUUGUAUAGUUUUAGGAUCACACCAGAUCUGGGAGAUAACUAUACAGCCUACUGUCUUUCU	72	CM001463.1(-):4760445-4760516
oni-miR-10575	AUUCUGAUUCACAUGAACUCGU	22	oni-mir-10575-1	GAGUUCAUGUGAAUCAGAAUCAAUAAAGUAUUCUGAUUCUGAUUCACAUGAACUCGU	57	CM001456.1(-):6635799-6635855
oni-miR-10551	AGGAAAUCUGCUUCUGUUGGUUU	23	oni-mir-10551	AGGAAAUCUGCUUCUGUUGGUUUGGUAUUACUAAAAAAUCACAGGAGCAGAGUUUUUCC	59	CM001461.1(-):14979855-14979913
oni-miR-10552	UCUUCCAUGCACUUUGAUGACU	22	oni-mir-10552	UCUUCCAUGCACUUUGAUGACUUAUUUUUUCAAACUGUCAUCAAACUGCAUGGAGGUGGU	60	CM001451.1(+):6090908-6090967
oni-miR-10581b	AUUCUGCUCAUCAGGACGUAGC	22	oni-mir-10581b	AUUCUGCUCAUCAGGACGUAGCGUUUUCAGUGGGAGAAAACGCUACGUCCUGAUGAACAGAAUCC	65	CM001464.1(-):15301813-15301877
oni-let-7f	UGAGGUAGUAGAUUGUAUAGUU	22	oni-let-7f	UGAGGUAGUAGAUUGUAUAGUUUUAGGGUAGUGAUUUUGCCCUCUUUAGGAGAUAACUAUACAAUCUAUUGCCUUCCC	78	CM001448.1(+):2644014-2644035
oni-miR-101a	UACAGUACUGUGAUAACUGAAG	22	oni-mir-101a	UCAGUUAUCACAGUGCUGAUGCUGUCCCCAUCGAAGGUACAGUACUGUGAUAACUGAAG	59	CM001460.1(+):1057945-1058003
oni-miR-10545	UAAGUCUCACACCAGUGCAAAAC	23	oni-mir-10545	UAAGUCUCACACCAGUGCAAAACAAAAAUCAUGACGCUGCUCAGGUGUGGGACCAUA	57	CM001462.1(-):5316559-5316615
oni-miR-100	AACCCGUAGAUCCGAACUUGUG	22	oni-mir-100-2	AACCCGUAGAUCCGAACUUGUGGUGACUGGCUGCACAAGCUCGUAUCUAUAGGUAUG	57	CM001453.1(+):8884551-8884607
oni-miR-10581d	AACGUCCAGACGAACAGAAUC	21	oni-mir-10581d	UCUGUUCAUCUGGACGUAGCGUUUCUCCCACUGAAAACGUCCAGACGAACAGAAUC	56	GL831358.1(-):79769-79824
oni-miR-10577	AUGAGGAAAAGAAGUUAGGAGA	22	oni-mir-10577	UUCUAUCUCCUUUUCCUAACAUCGUUUCCUUGACCCGAUGAGGAAAAGAAGUUAGGAGA	59	CM001455.1(+):34316900-34316958
oni-miR-10586	CAUCAUUCACUCUAAGCUGACU	22	oni-mir-10586	GCAGCUCAGAGUGGAUGAUGUCAUUCUGGAGCGAUGACAUCAUUCACUCUAAGCUGACU	59	CM001462.1(-):18355425-18355483
oni-let-7g	UGAGGUAGUAGUUUGUAUAGUU	22	oni-let-7g-1	UGAGGUAGUAGUUUGUAUAGUUUUAGGAUCACACCAGAUCUGGGAGAUAACUAUACAGUCUACUGUCUUUCU	72	CM001463.1(-):25779699-25779770
oni-miR-1	UGGAAUGUAAAGAAGUAUGUAU	22	oni-mir-1-1	ACAUACUUCUUUAUAUGCCCAUAUGAACAAGAGCAACUAUGGAAUGUAAAGAAGUAUGUAU	61	CM001460.1(+):5216230-5216290
oni-miR-100	AACCCGUAGAUCCGAACUUGUG	22	oni-mir-100-1	AACCCGUAGAUCCGAACUUGUGUUAAGUGACACCACAAGCUUGUAUCUACAGGUCUG	57	CM001457.1(-):402008-402064
oni-miR-10553	GUGCCAUAUCUGACUGUACGCA	22	oni-mir-10553	GUGCCAUAUCUGACUGUACGCAAUUGUAUUAUUCUAUUGCGUUAUCAGCGAUAUAGCAAUG	61	GL831414.1(+):209594-209654
oni-miR-10579	AUGUGGAAAAACAACGGACUGA	22	oni-mir-10579	AGUCUGUUGUAUCUUCACUGAUUUACCUUUACAAAGAGAAUGUGGAAAAACAACGGACUGA	61	CM001463.1(+):10658114-10658174
oni-miR-10581c	AACGUCCAGAUGAACAAUCAAC	22	oni-mir-10581c	UGAUUGUUCAUCUGGACGUAACGUUUUCAGUGGGAGAAACGUCCAGAUGAACAAUCAAC	59	CM001447.1(+):28218850-28218908
oni-miR-10604	UACAUGCAGAGGUGGAGCAAGA	22	oni-mir-10604	UACAUGCAGAGGUGGAGCAAGACAUUCCACUUCUUGCUCCGCCUCUGCAUGUACA	55	CM001451.1(-):21885388-21885442
oni-miR-10591	AAACUUGACAUGUUGGUACUGC	22	oni-mir-10591	UCGUACCACACUGUUAGAGGUUUCAAAGUAUUUUGCGCUGAAACUUGACAUGUUGGUACUGC	62	GL831350.1(-):275006-275067
oni-miR-10596-3p	AGUGGUUUCCAAAUAGUCUGAU	22	oni-mir-10596-2	AGACUAUUUGGAAACCACUGCACUAUUAAGUCCAGUGGUUUCCAAAUAGUCUGAU	55	CM001450.1(+):26766752-26766806
oni-miR-106	UAAAGUGCUUACAGUGCAGGUAG	23	oni-mir-106	UAAAGUGCUUACAGUGCAGGUAGUGAUGAUAAUCUGGCCUACUGCAGUGUGAGCACUUCUUUC	63	CM001445.1(+):9821145-9821207
oni-miR-10588	UGCACAGUGUGGAUUAGUUGACU	23	oni-mir-10588	UGCACAGUGUGGAUUAGUUGACUCUUGUGUUGUGCUGACAGAAAAACGGUUAACUUGUCUCUCUGUGCUCAG	72	CM001463.1(+):27704850-27704921
oni-miR-10601	AUCCAGACUGACAUCUCCUCAC	22	oni-mir-10601	AUCCAGACUGACAUCUCCUCACAAAGCUUCAAGUUCGGAGACGUCGUCUGAACGU	55	CM001465.1(+):10444197-10444251
oni-miR-10598	UGGACCGAACAAUGCAUCCUGCA	23	oni-mir-10598	CAGGAUGAACUGUGAGUGGCAUUUUUGUCAGGACAAAUGGACCGAACAAUGCAUCCUGCA	60	CM001457.1(-):29360432-29360491
oni-miR-10589	AAACAAAGGUGUGUACUCUCC	21	oni-mir-10589	AAACAAAGGUGUGUACUCUCCAUGUGGAUAGAGAGUACACACCUUUUUUUCC	52	CM001460.1(-):6650830-6650881
oni-miR-10616b	UGCUUUAGAGACUGGCUGUUCU	22	oni-mir-10616b	AACAGCCAGUCUCUAAAACAAAGGAUAAUAUAUAGGUUUGCCUUUUUGCUUUAGAGACUGGCUGUUCU	68	CM001455.1(+):24779057-24779124
oni-miR-10620	GAAAUAAAGAAUUCUCUCGAAGUG	24	oni-mir-10620	GAAAUAAAGAAUUCUCUCGAAGUGUUACUUCUCCAAUAAUCACUCGAAGAAUUCCUUGUUUUAG	64	CM001446.1(+):6766489-6766552
oni-miR-107	AGCAGCAUUGUACAGGGCUAUC	22	oni-mir-107	AGCUUCUUUACAGUGUUGCCUUGUGGCAUGGCGAUCAAGCAGCAUUGUACAGGGCUAUC	59	CM001456.1(-):10826-10884
oni-miR-10712	UGGAUGUAGUGCUUUCAGUGAG	22	oni-mir-10712	UGGAUGUAGUGCUUUCAGUGAGUGUUUUCAAGUGACGAAACAUUUCUCCCACGGAAAACGCUACAUCCGGA	71	CM001461.1(-):4244472-4244542
oni-miR-150	ACUCCCAAUCCUUGUACCAGUGUC	24	oni-mir-150	ACUCCCAAUCCUUGUACCAGUGUCUUGACACCAGUGACGCUGGACAGGUUUUGGGGGGG	59	GL831541.1(-):143888-143946
oni-miR-17a	CAAAGUGCUUACAGUGCAGGUA	22	oni-mir-17a-2	CAAAGUGCUUACAGUGCAGGUAGUUUUGUUCAAUUCUACUGCAGUGAAGGCACUUUCAGC	60	GL831311.1(+):1392624-1392683
oni-miR-181d	AACAUUCAUUGCUGUCGGUGGG	22	oni-mir-181d	AACAUUCAUUGCUGUCGGUGGGUUUGCAACAGAAUAACUCACUGAUCAAUGAAUGCAG	58	CM001455.1(+):965174-965231
oni-miR-203a	UGAAAUGUUUAGGACCACUUG	21	oni-mir-203a-1	AGUGGUUCUCAACAGUUCAACAGUUCUUUAACAAAAUUGUGAAAUGUUUAGGACCACUUG	60	CM001462.1(+):1021134-1021193
oni-miR-204a	UUCCCUUUGUCAUCCUAUGCCU	22	oni-mir-204a-2	UUCCCUUUGUCAUCCUAUGCCUGGAACUUGGAUAAGGCAGGGACAGCAAAGGGAUGC	57	CM001450.1(-):38761816-38761872
oni-miR-210	CUGUGCGUGUGACAGCGGCU	20	oni-mir-210	AGCCACUGACUAACGCACAUUGUGCCAGUUUCCAGUUCCACUGUGCGUGUGACAGCGGCU	60	CM001450.1(+):45406578-45406637
oni-miR-26a	UUCAAGUAAUCCAGGAUAGGCU	22	oni-mir-26a-4	UUCAAGUAAUCCAGGAUAGGCUUUCUGCAUCUGCUUUGGCCUAUGCUUGAUUACUUGCACU	61	CM001452.1(+):11561756-11561816
oni-miR-29b	UAGCACCAUUUGAAAUCAGUGU	22	oni-mir-29b-1	CUGGUUUCACAUGGUGGUUUAGAUGUGUGCUGCUCUUGUCUAGCACCAUUUGAAAUCAGUGU	62	CM001460.1(+):7517142-7517203
oni-miR-301a	UAGUGCAAUAGUAUUGUCAAAGC	23	oni-mir-301a	GCUCUGACUUCAUUGCACUACUGUAUCAGACAACUAGUAGUGCAAUAGUAUUGUCAAAGC	60	GL831852.1(-):60554-60613
oni-miR-338	UCCAGCAUCAGUGAUUUUGUUG	22	oni-mir-338-2	AACAACAUCCUGAUGCUGUUUGGGUGUGUAAAGCAGAACUCCAGCAUCAGUGAUUUUGUUG	61	CM001451.1(-):9610319-9610379
oni-miR-458	AUAGCUCUUUAAAUGGUACUGC	22	oni-mir-458	AGCGCCAUUUUCAGAGCUAUAAGAGUGAAAGUUAUCAUAGCUCUUUAAAUGGUACUGC	58	CM001445.1(-):268936-268993
oni-miR-7132b-3p	UGAGAAGUUUUGAACAAGUAUA	22	oni-mir-7132b	GACUUGGUCCAAGCUCCUCAGUGCUGUUUCCAUACCUGAGAAGUUUUGAACAAGUAUA	58	CM001447.1(-):3347464-3347521
oni-miR-7133	GAUGUUGAGUAUCAAACUGUAU	22	oni-mir-7133-4	GAUGUUGAGUAUCAAACUGUAUGUUAUGUAUGCUAUAUAUAGUUUGAUACACAGCACAAUA	61	CM001463.1(+):19558862-19558922
oni-miR-7147	UGUACCAUGCUGGUAGCCAGUG	22	oni-mir-7147	UGUACCAUGCUGGUAGCCAGUGUGUGGUAGGCUUUGCUGGUGACCAGCGUUGUGCCUCA	59	CM001452.1(-):14868007-14868065
oni-miR-10592	UCCGUGGCCCCUGAUGCGGAGCUG	24	oni-mir-10592	UCCGUGGCCCCUGAUGCGGAGCUGAUGAGCGGCCACAGCCCGCACCACGGCCGCGGAGGC	60	CM001450.1(-):32484021-32484080
oni-miR-10596-5p	AGACUAUUUGGAAACCACUGGA	22	oni-mir-10596-1	AGACUAUUUGGAAACCACUGGACUUAAUAGUGCAGUGGUUUCCAAAUAGUCUGAU	55	CM001450.1(-):26766749-26766803
oni-miR-10600	UUCGACAUCUCUGGUUUAGACU	22	oni-mir-10600	UCUAGGGCAGAGGUGUCGAACAUAAGGUCCGGGGGUUCGACAUCUCUGGUUUAGACU	57	CM001457.1(-):4614825-4614881
oni-miR-10769	UACAGGACAUGUGUGAAAAGG	21	oni-mir-10769	UACAGGACAUGUGUGAAAAGGGGCUUUGUACUAUCCUUGACACACUGCCACUCCUGUAGGC	61	CM001445.1(+):20579651-20579711
oni-miR-10847	AUGAGAAUGAUUGAUUGAUGUG	22	oni-mir-10847	AUGAGAAUGAUUGAUUGAUGUGGAUGUCAAGGAUUAUUAACACAUCAAUCAAUCAUUCUCGUUU	64	CM001449.1(-):1039798-1039861
oni-miR-10872	UCAUUUUUUUCUCCAUUGUCCU	22	oni-mir-10872	GACAUUGAAGAAAAAAAUUAAGAUAACGUUUUGCUCAUCUUCAUUUUUUUCUCCAUUGUCCU	62	CM001450.1(+):695272-695333
oni-miR-125b	UCCCUGAGACCCUAACUUGUGA	22	oni-mir-125b-1	UCCCUGAGACCCUAACUUGUGACGUUUUGCUGUGAUGUGCACGGGUUGGGUUCUUGGGAGCU	62	CM001453.1(+):8889805-8889866
oni-miR-125b	UCCCUGAGACCCUAACUUGUGA	22	oni-mir-125b-2	UCCCUGAGACCCUAACUUGUGACGUUGUGCUUUCAUGUCCACGGGUUAGGCUCUCGGGAGCU	62	CM001457.1(-):394949-395010
oni-miR-130b-5p	ACUCUUUCCCUGUUGCACUACU	22	oni-mir-130b	ACUCUUUCCCUGUUGCACUACUGUGGGAGAUGCAGCAAGCAGUGCAAUAAUGAAAGGGCAU	61	CM001455.1(-):2078402-2078462
oni-miR-142	CAUAAAGUAGAAAGCACUACU	21	oni-mir-142-2	CAUAAAGUAGAAAGCACUACUAAACUUUACUACACAGUGUAGUGUUUCCUACUUUAUGGAUG	62	CM001457.1(+):23120570-23120631
oni-miR-144a	GGAUAUCAUCUUAUACUGUAAGU	23	oni-mir-144a	GGAUAUCAUCUUAUACUGUAAGUUUAUUAAAGAGACACUACAGUAUAGAUGAUGUACU	58	GL831331.1(+):655264-655321
oni-miR-147	GUGUGCGGAAAUGCUUCUGCUC	22	oni-mir-147	ACAGAAUCGUUUCUGCACAAACUAGGACACUUUGACACUCAGUGUGCGGAAAUGCUUCUGCUC	63	CM001444.1(-):3671514-3671576
oni-miR-155	UUAAUGCUAAUCGUGAUAGGGGU	23	oni-mir-155	UUAAUGCUAAUCGUGAUAGGGGUUGUUCUUAUUAACAGACACCUAACAUGUUAGCAUUAGCU	62	CM001444.1(+):7366056-7366117
oni-miR-183	UAUGGCACUGGUAGAAUUCACUG	23	oni-mir-183-3	UAUGGCACUGGUAGAAUUCACUGUCACAGCACACUAUCAGUGAAUUACCAUAGGGCCAUA	60	CM001450.1(-):43226398-43226457
oni-miR-19a	UGUGCAAAUCUAUGCAAAACUG	22	oni-mir-19a	AGUUUUGCAUAGUUGCGCUGCAAGAAGAAAUAAGUUGUGCAAAUCUAUGCAAAACUG	57	GL831311.1(+):1393234-1393290
oni-miR-203b	UUGAACUGUUGAGAACCACUUA	22	oni-mir-203b	AGUGGUCCUAAACAUUUCACAAUUUUGUUAAAGAACUGUUGAACUGUUGAGAACCACUUA	60	CM001462.1(-):1021132-1021191
oni-miR-214	ACAGCAGGCACAGACAGGCAGA	22	oni-mir-214-2	CUAUCUACACUUGCUGUGCAGAAUAUCCUCCAACCUGUACAGCAGGCACAGACAGGCAGA	60	GL831264.1(-):903925-903984
oni-miR-22a	AAGCUGCCAGCUGAAGAACUGU	22	oni-mir-22a	AGUUCUUCACUGGCAAGCUUUAUGUCCUCAUGUACCAGCUAAAGCUGCCAGCUGAAGAACUGU	63	CM001457.1(+):14345307-14345369
oni-miR-338	UCCAGCAUCAGUGAUUUUGUUG	22	oni-mir-338-3	AACAAUAUCCUGGUGCUGCCUGAGUGCUCCUUAAAGACUCCAGCAUCAGUGAUUUUGUUG	60	CM001451.1(-):23818533-23818592
oni-miR-734	UAAAUGCUGCAGAAUUGUGCUC	22	oni-mir-734	UGAACUAUUCUGCAACAUUUGUUGAUGUGGUUCUGCAAGUAAAUGCUGCAGAAUUGUGCUC	61	CM001459.1(+):20928896-20928956
oni-miR-96	UUUGGCACUAGCACAUUUUUGCU	23	oni-mir-96-3	UUUGGCACUAGCACAUUUUUGCUUUGUUUCUCCUCUUUUGAGCAAUCAUGUGUAGUGCCAAUAU	64	CM001450.1(-):43226224-43226287
oni-miR-10596-3p	AGUGGUUUCCAAAUAGUCUGAU	22	oni-mir-10596-1	AGACUAUUUGGAAACCACUGGACUUAAUAGUGCAGUGGUUUCCAAAUAGUCUGAU	55	CM001450.1(-):26766749-26766803
oni-miR-10607	UUCCUGUCUGCUCUGAAUGUAGC	23	oni-mir-10607	UUCCUGUCUGCUCUGAAUGUAGCGUGGCCCACUAGCUACAUUCAGACUGCUGGGGUGAA	59	CM001447.1(+):28243077-28243135
oni-miR-10653	AUACUGGUCUGCAGCUGCUGG	21	oni-mir-10653-2	AGCAGCUGCCUCUACGGUGAGUCUGUCGUCCUGUAGAUGUGGAUACUGGUCUGCAGCUGCUGG	63	CM001457.1(+):31393485-31393547
oni-miR-10a	UACCCUGUAGAACCGAAUUUGU	22	oni-mir-10a-1	UACCCUGUAGAACCGAAUUUGUGUGAUGAAACCAGAUUCACAGAUUCGAUUCUAGGGGAGU	61	CM001459.1(-):15574664-15574724
oni-miR-137b	UUAUUGCUUGAGAAUACGCGUAG	23	oni-mir-137b-2	ACGGGUAUUCUUGGGUUGAUAAUACAGAUGUCGAUGUUAUUGCUUGAGAAUACGCGUAG	59	CM001447.1(+):9703600-9703658
oni-miR-148-5p	AAGUUCUGUGAUACACUUAGACU	23	oni-mir-148	AAGUUCUGUGAUACACUUAGACUCUAACUGCCCGCAGUCAGUGCAUUACAGAACUUUG	58	CM001459.1(-):15445884-15445941
oni-miR-15a	UAGCAGCACGGAAUGGUUUGUG	22	oni-mir-15a	UAGCAGCACGGAAUGGUUUGUGGGUUAUACUGAGAUGCAGGCCAUACUGUGCUGCCGCA	59	CM001459.1(+):12108763-12108821
oni-miR-17a	CAAAGUGCUUACAGUGCAGGUA	22	oni-mir-17a-1	CAAAGUGCUUACAGUGCAGGUAGUACUAUGGAAUACCUACUGCAGUGGAGGCACUUACAGC	61	CM001444.1(+):7384950-7385010
oni-miR-183	UAUGGCACUGGUAGAAUUCACUG	23	oni-mir-183-1	UAUGGCACUGGUAGAAUUCACUGUCACAGCACACUAUCAGUGAAUUACCAUAGGGCCAUAAA	62	CM001450.1(-):43222523-43222584
oni-miR-18a-2	UAAGGUGCAUCUAGUGCAGAUAG	23	oni-mir-18a-2	UAAGGUGCAUCUAGUGCAGAUAGUGAAAUAGACUAGCACCUACUGCCCUAAGUGCUCCUUCUG	63	CM001444.1(+):7385109-7385171
oni-miR-190a	UGAUAUGUUUGAUAUAUUAGGUUG	24	oni-mir-190a-2	UGAUAUGUUUGAUAUAUUAGGUUGUUAUUCAGUCCAACUAUAUAUCAAACAUAUUCCU	58	CM001450.1(+):39300674-39300731
oni-miR-19c	UGUGCAAAUCCAUGCAAAGCUCU	23	oni-mir-19c	AGUUUUGAUGGCUUGCUCUCAGCUUCUGAAAGACUCUGCUGUGCAAAUCCAUGCAAAGCUCU	62	CM001449.1(-):27553256-27553317
oni-miR-20	UAAAGUGCUUAUAGUGCAGGUAG	23	oni-mir-20-2	UAAAGUGCUUAUAGUGCAGGUAGUCUUCUUACUGUUUAAAUUCUACUGCAAUGUGAGCACUUCAAGU	67	GL831311.1(+):1393406-1393472
oni-miR-22c	AAGCUGCCAGUUGAAGAGCUGU	22	oni-mir-22c	CGUUCUUCACUGGCUAGCUUUAUGUCCCACGCCCCACACUAAAGCUGCCAGUUGAAGAGCUGU	63	CM001455.1(+):15386361-15386423
oni-miR-24a-4	UGGCUCAGUUCAGCAGGAAC	20	oni-mir-24a-4	UGCCUUCUGAGCUGACAGCAGUUUGAUCGAACACACUGGCUCAGUUCAGCAGGAAC	56	CM001450.1(+):30915471-30915526
oni-miR-24b-5p	UGCCUACUGAACUGGUAUCAGU	22	oni-mir-24b	UGCCUACUGAACUGGUAUCAGUGUUACACCUGAAAACUGGCUCAGUUCAGCAGGAACAG	59	CM001465.1(+):19640768-19640826
oni-miR-27e	UUCACAGUGGCUAAGUUCAGU	21	oni-mir-27e-1	CAGAGCUUAGCUAAUUGGUGAGCAUUGAUCCCUGCUAUGUGUUGUUCACAGUGGCUAAGUUCAGU	65	CM001465.1(+):19639908-19639972
oni-miR-33a-5p	GUGCAUUGUAGUUGCAUUGCA	21	oni-mir-33a	GUGCAUUGUAGUUGCAUUGCAUGAUCCUGAAGCCGAGUGCAAUGUGUCUGCAGUGCAGUA	60	CM001447.1(+):7668169-7668228
oni-miR-429b	UAAUACUGUCUGGUAAUGCCGU	22	oni-mir-429b	GUCUUACCAGACAUGGUUAGAUGUAAUUAUUGGUGUCUAAUACUGUCUGGUAAUGCCGU	59	GL831308.1(+):161417-161475
oni-miR-7550	AUCCGGCUCGAAGGACCA	18	oni-mir-7550	AUCCGGCUCGAAGGACCAUAAAAUGGAGAGAAUGUUGUCUCCAGGAGUUUAGCUGAUUUA	60	GL831331.1(+):417546-417605
oni-miR-10764	UUACAAGAGCAAACUGAAUUCAAG	24	oni-mir-10764	UUACAAGAGCAAACUGAAUUCAAGCAUGGUAUUAUAAUUGGAUGCAGUCAGUUCUU	56	CM001444.1(+):11681682-11681737
oni-miR-10780	ACUCAUUCUGAGCUGUGAAGU	21	oni-mir-10780	AGAGCAGCUUUGCAUGAGUCAGUUUAAAAUGAACCGUGACUCAUUCUGAGCUGUGAAGU	59	CM001449.1(+):34631916-34631974
oni-miR-135d	UAUGGCUUUUUAUUCCUACGUGA	23	oni-mir-135d	UAUGGCUUUUUAUUCCUACGUGAUGGUAGAUGGGUUCAUGUAGGAGUAGAAGCCACU	57	CM001460.1(-):23680841-23680897
oni-miR-184b	UGGACGGAGAACUGAUAAGGG	21	oni-mir-184b	UUAUCACUUUUCCAGCCCAGCUAUCUAUUAAAUGUUUGUUGGACGGAGAACUGAUAAGGG	60	CM001450.1(+):39659041-39659100
oni-miR-199a	ACAGUAGUCUGCACAUUGGUU	21	oni-mir-199a-4	CCCAGUGUUCAGACUACCUGUUCAUCAGGCUGCAGCUGAACAGUAGUCUGCACAUUGGUU	60	CM001447.1(-):16325881-16325940
oni-miR-199a	ACAGUAGUCUGCACAUUGGUU	21	oni-mir-199a-2	CCCAGUGUUCAGACUACCUGUUCAUUGUCAUACUGGUGUACAGUAGUCUGCACAUUGGUU	60	GL831264.1(-):905753-905812
oni-miR-203a	UGAAAUGUUUAGGACCACUUG	21	oni-mir-203a-2	AGUGGUUCUAGAUAGUUCAACAGUACAGCAUACGUUUGUGAAAUGUUUAGGACCACUUG	59	CM001458.1(+):8453891-8453949
oni-miR-29a	UAGCACCAUUUGAAAUCGGUUA	22	oni-mir-29a-1	ACCGUUUUCCUCUGGUGUUCAGAGUUUCCAUCAUGUCUAGCACCAUUUGAAAUCGGUUA	59	CM001448.1(-):29992805-29992863
oni-miR-30d	UGUAAACAUCCUACACUCAGCU	22	oni-mir-30d	UGUAAACAUCCUACACUCAGCUGUUAUUGAUUGCCACAGAGGCUGAGAGGAGGUUGUUUACUUG	64	CM001464.1(+):17932720-17932783
oni-miR-455	UAUGUGCCCUUGGACUACAUCG	22	oni-mir-455-2	UAUGUGCCCUUGGACUACAUCGUGGAAGCCAGCACCAUGCAGUCCAUGGGCAUAUACAC	59	CM001455.1(+):26565436-26565494
oni-miR-460	CACAGCGCAUACAAUGUGGAUG	22	oni-mir-460	CCUGCAUUGUACACACUGUGCGUAUAAAUGUCAUAAGCACAGCGCAUACAAUGUGGAUG	59	CM001461.1(-):14143293-14143351
oni-miR-7132b-5p	GACUUGGUCCAAGCUCCUCAGU	22	oni-mir-7132b	GACUUGGUCCAAGCUCCUCAGUGCUGUUUCCAUACCUGAGAAGUUUUGAACAAGUAUA	58	CM001447.1(-):3347464-3347521
oni-miR-8159	UCAGUAACUGGAAUCUGUCCCUGC	24	oni-mir-8159	UCAGUAACUGGAAUCUGUCCCUGCAUGGUAAAAGUGUGCAGGGCCUGGCUGGUUACUGCAC	61	CM001453.1(+):9497705-9497765
oni-miR-96	UUUGGCACUAGCACAUUUUUGCU	23	oni-mir-96-1	UUUGGCACUAGCACAUUUUUGCUUCUGUAUAUAUACUUUGAGCAAUUAUGUGUAGUGCCAAUAU	64	CM001460.1(-):22508107-22508170
oni-miR-129	CUUUUUGCGGUCUGGGCUUGC	21	oni-mir-129-1	CUUUUUGCGGUCUGGGCUUGCUGUUCAUAACUAUUAAUCUGGGAAGCCCUUACCCCAAAAAGCAU	65	GL831310.1(+):1105582-1105646
oni-miR-130a	CAGUGCAAUAUUAAAAGGGCA	21	oni-mir-130a-1	GCCCUUUUUCUGUUGUACUACUGUGAAAUCAGAUGAGCAGUGCAAUAUUAAAAGGGCA	58	CM001455.1(-):2090279-2090336
oni-miR-133a	UUGGUCCCCUUCAACCAGCUGU	22	oni-mir-133a-1	AGCUGGUAAAAUGGAACCAAAUCACCUCUUGAAUGGAUUUGGUCCCCUUCAACCAGCUGU	60	CM001461.1(-):14481130-14481189
oni-miR-140	ACCACAGGGUAGAACCACGGAC	22	oni-mir-140	CAGUGGUUUUACCCUAUGGUAGGUGACAUCAUGCUGUUCUACCACAGGGUAGAACCACGGAC	62	CM001450.1(+):4527097-4527158
oni-miR-145	GUCCAGUUUUCCCAGGAAUCCCU	23	oni-mir-145	GUCCAGUUUUCCCAGGAAUCCCUUGACCUAUCAGAAAGGGGGAUUCCUGGAAAUACUGUUCUU	63	CM001448.1(+):32184750-32184812
oni-miR-153b	UUGCAUAGUCACAAAAAUGAUC	22	oni-mir-153b	UCAUUCUUGUGGUUUGCAGCUAGUAGUCUGGGUCCAGUUGCAUAGUCACAAAAAUGAUC	59	GL831181.1(-):522430-522488
oni-miR-181a	CACAUUCAUCGCUGUCGGUGGG	22	oni-mir-181a	CACAUUCAUCGCUGUCGGUGGGUUAGUAAUGGCAUAAACUCGCCGGGCGAUGAAUGACAAC	61	CM001447.1(-):13318671-13318731
oni-miR-18b	UAAGGUGCAUCUAGUGUAGUU	21	oni-mir-18b	UAAGGUGCAUCUAGUGUAGUUAGUGAAGUAUUCAAAGUCUACUGCCCUAGUUGCCCCUUCUGU	63	CM001449.1(-):27554497-27554559
oni-miR-192	AUGACCUAUGAAUUGACAGCC	21	oni-mir-192	AUGACCUAUGAAUUGACAGCCAGUGAUUUCCAGCCUCUGCCUGUCAGUUCUGUAGGCCACU	61	CM001453.1(+):6970813-6970873
oni-miR-2187a	UUAAUUAGUAUAGCCUGUUUUAG	23	oni-mir-2187a	UUAAUUAGUAUAGCCUGUUUUAGUGAUAUCAGCAAUUCUUUACAGGCUAUGCUAAUCUGU	60	CM001456.1(-):24296885-24296944
oni-miR-218b	UUGUGCUUGAUCUAACCAUGCA	22	oni-mir-218b	UUGUGCUUGAUCUAACCAUGCAGUGCAUCUUCUGUCCAUGGUUGUGCCAAGCACCUUG	58	CM001450.1(-):19615875-19615932
oni-miR-25	CAUUGCACUUGUCUCGGUCUGA	22	oni-mir-25	AGGCGGAGACUUGGGCAAUUGCCGGGCAUCCCAGAGGGCAUUGCACUUGUCUCGGUCUGA	60	CM001445.1(+):9821767-9821826
oni-miR-26a	UUCAAGUAAUCCAGGAUAGGCU	22	oni-mir-26a-3	UUCAAGUAAUCCAGGAUAGGCUGGUUAACACUGCACGGCCUAUUCUUGAUUACUUGUUUC	60	CM001463.1(+):5182541-5182600
oni-miR-30c	UGUAAACAUCCUACACUCUCGGC	23	oni-mir-30c	UGUAAACAUCCUACACUCUCGGCAUCUGCCCUCUGGUGGCCGGGAGUGGGACUGUUUGCACU	62	CM001456.1(+):9402811-9402872
oni-miR-365	UAAUGCCCCUAAAAAUCCUUAU	22	oni-mir-365	AGGGACUUUUAGGGGCAGCUGUGUUUUAUUAACCCAGUCAUAAUGCCCCUAAAAAUCCUUAU	62	CM001449.1(-):20414266-20414327
oni-miR-92a	UAUUGCACUUGUCCCGGCCUGU	22	oni-mir-92a-2	AGGUGGGGAUCGGUAGCAAUGCUGUGUUCCUCCAGGUAUUGCACUUGUCCCGGCCUGU	58	CM001444.1(+):7385789-7385846
oni-miR-10615b	UGCACAGCAUUAACGCGUUAGC	22	oni-mir-10615b	UGCACAGCAUUAACGCGUUAGCGUAGUUAGCUUGUUAACGCAUUAGCGCUGUCCAGC	57	CM001450.1(-):31312536-31312592
oni-miR-10858	UGUGUUCAGGCUCUGGCUGACA	22	oni-mir-10858	CAGCAGCCGGAGCCCGAACACAUCGAGGGGAACGAUGUGUUCAGGCUCUGGCUGACA	57	CM001460.1(-):12273113-12273169
oni-miR-138	AGCUGGUGUUGUGAAUCAGGCCG	23	oni-mir-138-1	AGCUGGUGUUGUGAAUCAGGCCGAUGACACACACCUCUUAUAAUCCGGCUAUUUCACAACACCAGGGU	68	CM001450.1(-):49594550-49594617
oni-miR-181b	AACAUUCAUUGCUGUCGCUGGGU	23	oni-mir-181b	AACAUUCAUUGCUGUCGCUGGGUUGGACUGUGUAGAAAAGCUCACUGAACAAUGAGUGCAAC	62	CM001461.1(+):8793414-8793475
oni-miR-194a	UGUAACAGCAACUCCAUGUGGA	22	oni-mir-194a	UGUAACAGCAACUCCAUGUGGAAGCUGUGUCUGUUCCAGUGGAGGUGCUGUUACUUG	57	CM001453.1(+):6970620-6970676
oni-miR-204a	UUCCCUUUGUCAUCCUAUGCCU	22	oni-mir-204a-1	UUCCCUUUGUCAUCCUAUGCCUGGAGCUUCUGUAAGGCAGGGACAGCAAAGGGGAGC	57	CM001444.1(-):27571625-27571681
oni-miR-2188	AAGGUCCAACCUCACAUGUCCU	22	oni-mir-2188	AAGGUCCAACCUCACAUGUCCUGUGCGGCUGAAGGAAGGCUGUGUGAGGUCAGACCUAUC	60	CM001455.1(-):16421240-16421299
oni-miR-22b	AAGCUGCCAGCUGAAGAACUG	21	oni-mir-22b	AGUUCUUCACUGGCAAGCUUUAUGUUUCUGUACACAUGCUAAAGCUGCCAGCUGAAGAACUG	62	GL831184.1(-):3403945-3404006
oni-miR-26a	UUCAAGUAAUCCAGGAUAGGCU	22	oni-mir-26a-2	UUCAAGUAAUCCAGGAUAGGCUGUGUGUAUCCUGGAUGGCCUAUUCGUGAUUACUUGCACU	61	CM001461.1(-):4025926-4025986
oni-miR-27e	UUCACAGUGGCUAAGUUCAGU	21	oni-mir-27e-2	CAGAACUUAGCUCAUUAGUGAGCAUUACACAAAAAAGGAAAUUGUUCACAGUGGCUAAGUUCAGU	65	CM001461.1(-):17732542-17732606
oni-miR-33a-3p	CAAUGUGUCUGCAGUGCAGUA	21	oni-mir-33a	GUGCAUUGUAGUUGCAUUGCAUGAUCCUGAAGCCGAGUGCAAUGUGUCUGCAGUGCAGUA	60	CM001447.1(+):7668169-7668228
oni-miR-499	UUAAGACUUGCAGUGAUGUUUA	22	oni-mir-499	UUAAGACUUGCAGUGAUGUUUAGGGCAAUGAUCACAUGAACAUCACUUUAAGUCUGUGCU	60	CM001448.1(+):10012028-10012087
oni-miR-7132a-3p	UGAGGCGUUUAGAACAAGUUCA	22	oni-mir-7132a	GACUUGGUCAAAGCUCCUCAGCAGAUUGAAGUGACUCUGAGGCGUUUAGAACAAGUUCA	59	CM001449.1(-):21432354-21432412
oni-miR-722	UUUUGCAGAAACGUUUCAGAUU	22	oni-mir-722-1	UUUGAAACGUUUUAGCUAAAAAUGUUUCCAUGCUCAAGGUGUUUUUUGCAGAAACGUUUCAGAUU	65	CM001449.1(-):25086549-25086613
oni-miR-724	UUAAAGGGAAUUUGCGACUGUU	22	oni-mir-724-1	UUAAAGGGAAUUUGCGACUGUUAAUCAAACCAUUCGAACAGCCACACCUUCCUUUUAAGA	60	CM001463.1(+):26544929-26544988
oni-miR-9a-3p	UAAAGCUAGAGAACCGAAAGUA	22	oni-mir-9a-2	UCUUUGGUUAUCUAGCUGUAUGAGUUUUAAUUUCAUAAAGCUAGAGAACCGAAAGUA	57	CM001461.1(-):8067103-8067159
oni-miR-10655	UUCCACCUCUGUGUCCUCUGCAGU	24	oni-mir-10655	UUGCAGUGCACGGAGAGGAUUGAGUGUUUCUGAUUUCCACCUCUGUGUCCUCUGCAGU	58	GL831181.1(+):2626887-2626944
oni-miR-10683	UGAAACGUGUUUGAUUGGGCA	21	oni-mir-10683	ACCAAUCAAACACGUUCCACCUUUUUGCCGUGAAACGUGUUUGAUUGGGCA	51	CM001447.1(-):25983784-25983834
oni-miR-10686	UCGGACAGGUCUGCGCAAUGCA	22	oni-mir-10686-1	AUUGCGCAGACCUGUCCGAGAGGGAUAUAGAACCCUCUCGGACAGGUCUGCGCAAUGCA	59	CM001464.1(+):14763955-14764013
oni-miR-10686	UCGGACAGGUCUGCGCAAUGCA	22	oni-mir-10686-2	AUUGCGCAGACCUGUCCGAGAGGGUUCUAUAUCCCUCUCGGACAGGUCUGCGCAAUGCA	59	CM001464.1(-):14763952-14764010
oni-miR-10708	CUGCUGUUGUGUAAUGGGUUGC	22	oni-mir-10708	AGCCUGUUACACUACAUCAUACAAUACACCACUGUCCUGCUGUUGUGUAAUGGGUUGC	58	CM001447.1(+):17748837-17748894
oni-miR-10841	AGCAAAGGAAUCAAUACAGCACG	23	oni-mir-10841-1	CUGUAUUGAUUCCUUUGCUAAGACAAAUAAAUCCUUAGCAAAGGAAUCAAUACAGCACG	59	CM001450.1(+):9772300-9772358
oni-miR-10938	UCUGUUUGUGUCUGUUUUCAGA	22	oni-mir-10938	UCUGUUUGUGUCUGUUUUCAGAUAUGAGUCUGGAUAGCAGACUCAUAUCUGUGAGCAUUUACAACCACCUUUGAUA	76	CM001444.1(-):13933006-13933081
oni-miR-10c	UACCCUGUAGAUCCGGAUUUGU	22	oni-mir-10c	UACCCUGUAGAUCCGGAUUUGUGUAAAAAUCAUUAAUACAAUCACAAAUUCGCUUCUAGGGGAGU	65	CM001447.1(-):14063641-14063705
oni-miR-125a	UCCCUGAGACCCUUAACCUGUG	22	oni-mir-125a-2	UCCCUGAGACCCUUAACCUGUGAGGUCAAAGCAGGUCACAGGUGAGGUCCUCGGGAACA	59	GL831431.1(+):213688-213746
oni-miR-133a	UUGGUCCCCUUCAACCAGCUGU	22	oni-mir-133a-2	AGCUGGUAAAAUGGAACCAAAUCAACUGUUCAAUGGAUUUGGUCCCCUUCAACCAGCUGU	60	CM001460.1(+):5233404-5233463
oni-miR-18a	UAAGGUGCAUCUAGUGCAGAUA	22	oni-mir-18a-1	UAAGGUGCAUCUAGUGCAGAUAGUGAAGUAGACUAGCACCUACUGCCCUAAGUGCUCCUUCUGG	64	GL831311.1(+):1393035-1393098
oni-miR-200b	UAAUACUGCCUGGUAAUGAUGAU	23	oni-mir-200b	CAUCUUACGAGGCAGCAUUGGAUAUCAUCACUUUCUCUAAUACUGCCUGGUAAUGAUGAU	60	GL831308.1(+):159836-159895
oni-miR-221	AGCUACAUUGUCUGCUGGGUUUC	23	oni-mir-221-1	ACCUGGCAUACAAUGUAGAUUUCUGUGUGGUUCUAUUCUACAGCUACAUUGUCUGCUGGGUUUC	64	CM001459.1(+):4102457-4102520
oni-miR-222	AGCUACAUCUGGCUACUGGGUCUC	24	oni-mir-222-1	UGCUCAGUAGUCAGUGUAGAUCCUGUGGGGCUGGCAGCAGCUACAUCUGGCUACUGGGUCUC	62	GL831144.1(-):6090608-6090669
oni-miR-23c	AUCACAUUGCCAGAGAUUACUG	22	oni-mir-23c	UGUGUCUCUGGCAAGAUGAUUUGGUCCACAAAGUUGAAAUCACAUUGCCAGAGAUUACUG	60	CM001450.1(+):30914902-30914961
oni-miR-24a	UGGCUCAGUUCAGCAGGAACAG	22	oni-mir-24a-1	UGCCUACUGAGCUGAUAAUCAGUCCUACAGAAUCACUGGCUCAGUUCAGCAGGAACAG	58	CM001455.1(+):20339767-20339824
oni-miR-29a	UAGCACCAUUUGAAAUCGGUUA	22	oni-mir-29a-2	ACCGAUUUCUUUCGGUGUUCAGAGUCUGCUUCUGUUUCUAGCACCAUUUGAAAUCGGUUA	60	CM001463.1(-):7317498-7317557
oni-miR-30b	UGUAAACAUCCUACACUCUCAGCU	24	oni-mir-30b	UGUAAACAUCCUACACUCUCAGCUGUGUUGUCAUGGAGCUGGGAGAGGGGUGUUUACGCU	60	CM001464.1(-):13444315-13444374
oni-miR-455	UAUGUGCCCUUGGACUACAUCG	22	oni-mir-455-1	UAUGUGCCCUUGGACUACAUCGUGGAAGCCAGCACCAUGCAGUCCAUGGGCAUAUACAC	59	CM001450.1(-):15293206-15293264
oni-miR-462	UAACGGAACCCAUAAUGCAGCUG	23	oni-mir-462	UAACGGAACCCAUAAUGCAGCUGUGAUUCUGAGCCCCAGCUGGUUAUGGGGUCCGUUUCCA	61	CM001463.1(-):31139411-31139471
oni-miR-724	UUAAAGGGAAUUUGCGACUGUU	22	oni-mir-724-2	UUAAAGGGAAUUUGCGACUGUUAGUCAAAACAUUAGAACAGCCACACCUUCCUUUUAAGA	60	CM001448.1(+):15139131-15139190
oni-miR-10616a	UUUGUUUUAGAGACUGGCUGUU	22	oni-mir-10616a	CAGCCAGUCUCUAAAGCAAAAAGGCAAACCUAUAUAUUAUCCUUUGUUUUAGAGACUGGCUGUU	64	CM001455.1(-):24779057-24779120
oni-miR-10707	UCUGACACAUUUCAAGCACCAUU	23	oni-mir-10707	UCUGACACAUUUCAAGCACCAUUAUUAAUUUUGAUGGGGCUGUGAUGACGUCAAUGU	57	CM001465.1(-):13925284-13925340
oni-miR-10768	UCACACAGGUUGGCGAAGGUUU	22	oni-mir-10768	ACCUUUGCCCACCUGUCUGAGAGUGAUUGCAGUGAGUCUCACACAGGUUGGCGAAGGUUU	60	CM001460.1(-):14661797-14661856
oni-miR-133b	UUUGGUCCCCUUCAACCAGCU	21	oni-mir-133b	GCUGGUCAAACGGAACCAAGUCAGGUGUUUCUGUGAGGUUUGGUCCCCUUCAACCAGCU	59	CM001458.1(+):17341195-17341253
oni-miR-16a	UAGCAGCACGUAAAUAUUGGCG	22	oni-mir-16a	UAGCAGCACGUAAAUAUUGGCGUGUGAGAAUAGACCCCAACCCCAAUAUUAGCAGUGCUGCUU	63	CM001457.1(+):18537052-18537114
oni-miR-181c	AACAUUCAACGCUGUCGGUGAG	22	oni-mir-181c-1	AACAUUCAACGCUGUCGGUGAGUUUGAGCUCUGACUGAAAACCAUCGACCGUUGACUGUACC	62	CM001455.1(+):964919-964980
oni-miR-27c	UUCACAGUGGUUAAGUUCUG	20	oni-mir-27c	CAGGACUUAACCCACAUGUGAACAGUGAGUGUCUGCCAUGUUCACAGUGGUUAAGUUCUG	60	CM001447.1(+):982543-982602
oni-miR-34c	UAGGCAGUGUCGUUAGCUGAUU	22	oni-mir-34c	UAGGCAGUGUCGUUAGCUGAUUGUUCUUACACACUAAUCACUAACUACACUACCAGU	57	CM001453.1(+):13229097-13229153
oni-miR-457	UAGCAGCACAUCAUUACUGGUA	22	oni-mir-457	UAGCAGCACAUCAUUACUGGUAUUUCUUUUCACUGCAUUACCAGUAUGUUAUGUGCUGCUUCA	63	CM001446.1(+):926096-926158
oni-miR-7	UGGAAGACUAGUGAUUUUGUUGU	23	oni-mir-7-1	UGGAAGACUAGUGAUUUUGUUGUUUUUAGUUAGAGCAACCGACAACAAAUCACAGUCUGCCAAA	64	CM001455.1(+):18531443-18531506
oni-miR-7133	GAUGUUGAGUAUCAAACUGUAU	22	oni-mir-7133-1	GAUGUUGAGUAUCAAACUGUAUGUUAUGUAUGCUAUAUAUAGUUUGAUACACAGCACAAUA	61	AERX01077347.1(+):258-318
oni-miR-722	UUUUGCAGAAACGUUUCAGAUU	22	oni-mir-722-2	UUUGAAACGUUUUAGCCAAAAAUGUUUCCAUGGUCAAGGUGUUUUUUGCAGAAACGUUUCAGAUU	65	CM001447.1(-):16104112-16104176
oni-miR-10748	AGACCUUUGCUCUGUGUGGAAGA	23	oni-mir-10748	UUCGCACACAGUUCAAAGUCUUGUUUACGGUAUCUAAAAGAGACCUUUGCUCUGUGUGGAAGA	63	CM001463.1(-):25960803-25960865
oni-miR-10759	UCAGGAAAAGGUUAAAUUUGUG	22	oni-mir-10759	CAAAUUUAACCUUCUCCUGAUGUAAGGUCCAUUACAUCAGGAAAAGGUUAAAUUUGUG	58	CM001457.1(+):197886-197943
oni-miR-10841	AGCAAAGGAAUCAAUACAGCACG	23	oni-mir-10841-2	CUGUAUUGAUUCCUUUGCUAAGGAUUUAUUUGUCUUAGCAAAGGAAUCAAUACAGCACG	59	CM001450.1(-):9772296-9772354
oni-miR-10965	UGUGGCUGUUUCUGAGCUC	19	oni-mir-10965	UGUGGCUGUUUCUGAGCUCUGGAUUGCUUUAGCGUUAGCCACUCU	45	CM001457.1(-):6398275-6398319
oni-miR-128	UCACAGUGAACCGGUCUCUUU	21	oni-mir-128-1	CGGGGCCGGGACGCUGUCUGAGAGGCCUCUAUGAAUCUCACAGUGAACCGGUCUCUUU	58	GL831144.1(-):1980670-1980727
oni-miR-129	CUUUUUGCGGUCUGGGCUUGC	21	oni-mir-129-2	CUUUUUGCGGUCUGGGCUUGCUGUCAUGUGUCUAUCCAGGAAGCCCUUACCCCAAAAAGCAU	62	CM001450.1(+):41925316-41925377
oni-miR-132b-5p	ACCGUGGCUUUAGAUUGUUACU	22	oni-mir-132b	ACCGUGGCUUUAGAUUGUUACUCUAGCAACAGCACCAUGGUAACAGUCUACAGCCAUGGUC	61	GL831384.1(+):415084-415144
oni-miR-137b	UUAUUGCUUGAGAAUACGCGUAG	23	oni-mir-137b-1	ACGGGUAUUCUUGGGUUGAUAAUACAGAUGUGGAUGUUAUUGCUUGAGAAUACGCGUAG	59	CM001449.1(-):20129494-20129552
oni-miR-143	UGAGAUGAAGCACUGUAGCUC	21	oni-mir-143	GGUGCAGUGCUGCAUCUCUGGUCAGUUGGUAGUCUGAGAUGAAGCACUGUAGCUC	55	CM001448.1(+):32184421-32184475
oni-miR-153a	UUGCAUAGUCACAAAAGUGAUC	22	oni-mir-153a-1	UCAUUUUUGUGAUGUUGCAGCUAGUAAUAUAAGCCCAGUUGCAUAGUCACAAAAGUGAUC	60	CM001461.1(-):24226310-24226369
oni-miR-19d	UGUGCAAACCCAUGCAAAACUG	22	oni-mir-19d	AGCUUUGCAGGGUGGGCAGUCAGCCUGUGUGCAUAAGGACCAGCUGUGCAAACCCAUGCAAAACUG	66	CM001445.1(+):9821576-9821641
oni-miR-200a	UAACACUGUCUGGUAACGAUGUU	23	oni-mir-200a	CAUCUUACCCGACAGUGCUGGACUGUACUACUGUUGUUCUAACACUGUCUGGUAACGAUGUU	62	GL831308.1(+):160022-160083
oni-miR-27b	UUCACAGUGGCUAAGUUCUGC	21	oni-mir-27b	AGAGCUUAGCUGAUUGGUGAACAGUGAUUGAUUCCCUCUUUGUUCACAGUGGCUAAGUUCUGC	63	CM001455.1(+):20336373-20336435
oni-miR-29b	UAGCACCAUUUGAAAUCAGUGU	22	oni-mir-29b-2	GCUGGUUUCAGAUGGUGGCUUAGAGUAUUGUCAUCUAUCUAGCACCAUUUGAAAUCAGUGU	61	CM001463.1(-):7317749-7317809
oni-miR-33b-3p	CAAUGUACCUGCAGUGCAACA	21	oni-mir-33b	GUGCAUUGUAGUUGCAUUGCAUGUGUGUCUCAGCUGAGUGCAAUGUACCUGCAGUGCAACA	61	CM001447.1(-):2202619-2202679
oni-miR-99a	AGACCUGUAGAUACAAGCUUGU	22	oni-mir-99a	AGACCUGUAGAUACAAGCUUGUGGUGUCACUUAACACAAGUUCGGAUCUACGGGUUU	57	CM001457.1(+):402009-402065
oni-miR-99b	AACCCGUAGAUCCGAUCUUGUG	22	oni-mir-99b	AACCCGUAGAUCCGAUCUUGUGGCAAAUCUGACAGCACAAGCUCGCCUCUGUGGGUCU	58	CM001453.1(-):2453767-2453824
oni-miR-10610a	UCCGGGUGGAGCACUGCUGACU	22	oni-mir-10610a	AAAGCAGUACUCUACCUGCACUGUGUAUAGUCCGGGUGGAGCACUGCUGACU	52	CM001465.1(-):20580887-20580938
oni-miR-10623	AUUGGCCUGUGGAAAAAAAUGUA	23	oni-mir-10623	AUUGGCCUGUGGAAAAAAAUGUAGUAAGAAACACUACAUUUUUUCAGUAGGCCGAUUU	58	CM001454.1(-):11649553-11649610
oni-miR-10739	UUAGAUCAAUAAGUAUGGAAUGU	23	oni-mir-10739	UUAGAUCAAUAAGUAUGGAAUGUGUUCCUAACAGACAUAUUUCUUGAUCUUCUAG	55	GL831614.1(-):143535-143589
oni-miR-129	CUUUUUGCGGUCUGGGCUUGC	21	oni-mir-129-3	CUUUUUGCGGUCUGGGCUUGCUGUGCAUACAUGAAUCUGGGAAGCCCUUACCCCAAAAAGCAU	63	CM001444.1(+):2040353-2040415
oni-miR-132d	ACCAUGGCUGUAGACUGUUACC	22	oni-mir-132d	ACCAUGGCUGUAGACUGUUACCAUGGUGCUGUUGCUAGAGUAACAAUCUAAAGCCACGGUC	61	GL831384.1(-):415083-415143
oni-miR-135c	UAUGGCUUUUUAUUCCUAUGUGA	23	oni-mir-135c	UAUGGCUUUUUAUUCCUAUGUGAUGAUGAAAAGUGUUCAUGUAGGAACAGAAGCCAUUUU	60	CM001450.1(-):43728716-43728775
oni-miR-153c	UUGCAUAGUCACAAAAAUGAGC	22	oni-mir-153c	GUCAUUUUUGUGGUUUGCAGCUAGUACUCUGGCUCCAGUUGCAUAGUCACAAAAAUGAGC	60	CM001459.1(+):19028955-19029014
oni-miR-16b	UAGCAGCACGUAAAUAUUGGAG	22	oni-mir-16b	UAGCAGCACGUAAAUAUUGGAGUUAACACUCUAGCUGAAGUCUCCAGUAUUGAUCGUGCUGCUGAA	66	CM001459.1(+):12109046-12109111
oni-miR-181c	AACAUUCAACGCUGUCGGUGAG	22	oni-mir-181c-3	AACAUUCAACGCUGUCGGUGAGUUUGAGCUAAAUUGAAAGAAAAAAAACCAUCGACCGUUGACUGUACC	69	GL831204.1(-):1055516-1055584
oni-miR-194b	UGUAACAGCAUCUCCAUAUGGA	22	oni-mir-194b	UGUAACAGCAUCUCCAUAUGGAAAAACUGUGGCUUCCAGUGGAGCUGCUGUUAUCUG	57	CM001445.1(+):14802423-14802479
oni-miR-19b	UGUGCAAAUCCAUGCAAAACUG	22	oni-mir-19b-2	AGUUUUGCUGGUUUGCUUUCAGCUUUUAAAUGUACUGCUGUGCAAAUCCAUGCAAAACUG	60	GL831311.1(+):1393536-1393595
oni-miR-218a	UUGUGCUUGAUCUAACCAUGUG	22	oni-mir-218a-1	UUGUGCUUGAUCUAACCAUGUGACUGCCAGGUUCCUAUCGUGGAACAUGGUUCUUUCAAGCACCAUG	67	CM001449.1(-):18443096-18443162
oni-miR-218a	UUGUGCUUGAUCUAACCAUGUG	22	oni-mir-218a-2	UUGUGCUUGAUCUAACCAUGUGGCCCCGCCUACUGUAACAUCACAUGGUUCCGUCAAGCGCCAGG	65	CM001445.1(+):9061700-9061764
oni-miR-23a	AUCACAUUGCCAGGGAUUUCCA	22	oni-mir-23a-2	GGUUCCUGGCACCGUGAUUUGAUGCACAAAGAGAAACAAAAAUCACAUUGCCAGGGAUUUCCA	63	CM001465.1(+):19639277-19639339
oni-miR-26b	UUCAAGUAAUCCAGGAUAGGUU	22	oni-mir-26b	UUCAAGUAAUCCAGGAUAGGUUUGUUCAGACAAGCACAGCCUAUUCCGGAUGACUUGGUUC	61	GL831181.1(+):3429879-3429939
oni-miR-33b-5p	GUGCAUUGUAGUUGCAUUGCA	21	oni-mir-33b	GUGCAUUGUAGUUGCAUUGCAUGUGUGUCUCAGCUGAGUGCAAUGUACCUGCAGUGCAACA	61	CM001447.1(-):2202619-2202679
oni-miR-375	UUUGUUCGUUCGGCUCGCGUUA	22	oni-mir-375	ACGUUGAGCCUCACGUACAAUACCUGAAGAUGAAGUUUUGUUCGUUCGGCUCGCGUUA	58	CM001459.1(-):29307469-29307526
oni-miR-454b	UAGUGCAAUAUUGCUUAUAGGGUCU	25	oni-mir-454b	CCCCUAUCAGUAUUGCCUCUGCUUUCACUAGAGUUAACAGAGUAGUGCAAUAUUGCUUAUAGGGUCU	67	CM001455.1(-):2080494-2080560
oni-miR-10611	UUUCCCUUUUUCACACCUUUCC	22	oni-mir-10611	CUAGGUGUAAAGAAGGGUUUGUGUCGUUUUUCACUUUUCACUUUCCCUUUUUCACACCUUUCC	63	CM001459.1(-):7273039-7273101
oni-miR-10682	UUCGAGCUGUUUGUAAACUACACC	24	oni-mir-10682	UGUAGUCUAUCAGUGGAACCGGUGUCGCUAAGAACCUUUGGUUCGAGCUGUUUGUAAACUACACC	65	CM001448.1(-):27611606-27611670
oni-miR-125a	UCCCUGAGACCCUUAACCUGUG	22	oni-mir-125a-1	UCCCUGAGACCCUUAACCUGUGAUGAUAUGAAAGGUCACAGGUGAGGUCCUUGGGAAC	58	CM001464.1(+):9145640-9145697
oni-miR-129	CUUUUUGCGGUCUGGGCUUGC	21	oni-mir-129-5	AGCAGCAGCAGCAGAUAAUGUCCUUCACGAAUCUUUUUGCGGUCUGGGCUUGC	53	GL831310.1(+):1105550-1105602
oni-miR-129	CUUUUUGCGGUCUGGGCUUGC	21	oni-mir-129-4	CUUUUUGCGGUCUGGGCUUGCUGUUCCUAAGGCAGUAGCCAGGAAGCCCUUACCCCAAAAAGUAU	65	CM001460.1(-):20397983-20398047
oni-miR-130b-3p	CAGUGCAAUAAUGAAAGGGCAU	22	oni-mir-130b	ACUCUUUCCCUGUUGCACUACUGUGGGAGAUGCAGCAAGCAGUGCAAUAAUGAAAGGGCAU	61	CM001455.1(-):2078402-2078462
oni-miR-142	CAUAAAGUAGAAAGCACUACU	21	oni-mir-142-1	CAUAAAGUAGAAAGCACUACUAAACUCCUCGCCACAGUGUAGUGUUUCCUACUUUAUGGAUG	62	GL831331.1(-):273766-273827
oni-miR-153a	UUGCAUAGUCACAAAAGUGAUC	22	oni-mir-153a-2	UCAUUUUUGUGAUGUUGCAGCUAGUAAUAUAAGCCCAGUUGCAUAGUCACAAAAGUGAUC	60	-
oni-miR-193	AACUGGCCUACAAAGUCCCAGU	22	oni-mir-193	UGGGUCUUUGCGGGCAAGGUGAGUCCUCAUUUCAUUCAACUGGCCUACAAAGUCCCAGU	59	CM001449.1(-):20416873-20416931
oni-miR-199a	ACAGUAGUCUGCACAUUGGUU	21	oni-mir-199a-1	CCCAGUGUUCAGACUACCUGUUCAGGAUCUUACUGGUGUACAGUAGUCUGCACAUUGGUU	60	CM001465.1(+):13839763-13839822
oni-miR-21	UAGCUUAUCAGACUGGUGUUGGC	23	oni-mir-21-1	UAGCUUAUCAGACUGGUGUUGGCUGUUGGAUGUGCUUGGCAACAGCGGUCUGUAAGCUGGC	61	CM001457.1(-):9641768-9641828
oni-miR-27a	UUCACAGUGGCUAAGUUCCGC	21	oni-mir-27a	AGGACUUAGCUCGCUCCGUGAACAGUUCAGUGAAAUCCUGUGUUCACAGUGGCUAAGUUCCGC	63	CM001461.1(-):14982424-14982486
oni-miR-27d-5p	UAGAGCUUAGUUGACUGCUGAAC	23	oni-mir-27d	UAGAGCUUAGUUGACUGCUGAACAGGGAGUCUUGAAUAUUUGUUCACAGUGGCUAAGUUCGUC	63	CM001450.1(+):30915106-30915168
oni-miR-29d	UAGCACCAUUUGAAAUCGGUGUU	23	oni-mir-29d	ACUGGUUUCAGAUGGUGUCUUAGAGUACAAAAUCCCAUCUAGCACCAUUUGAAAUCGGUGUU	62	CM001448.1(-):29993172-29993233
oni-miR-301b	CAGUGCAAUAGUAUUGUCAUAGC	23	oni-mir-301b-1	CUUUGACAAUGUUGCACUACUGUACCAUCCAUUCUAGCAGUGCAAUAGUAUUGUCAUAGC	60	CM001450.1(-):19692980-19693039
oni-miR-34	UGGCAGUGUCUUAGCUGGUUGU	22	oni-mir-34	UGGCAGUGUCUUAGCUGGUUGUUGUGAGGAGUGAGAACGAAGCAAUCAGCAAGUAUACUGCCGCA	65	CM001463.1(+):27062768-27062832
oni-miR-449a	AGGCAGUGUCUUGUUAGCUGGU	22	oni-mir-449a	AGGCAGUGUCUUGUUAGCUGGUAGUUUCUUCCUGUCCCAGCUCACCUGCUGCUGCCCUC	59	CM001455.1(+):25967806-25967864
oni-miR-489	UGACAUCAUAUGUACGGCUGCU	22	oni-mir-489	UGGUCGUAUGUAUGACGUCAUUUACUUCAAUGCUUGGAGUGACAUCAUAUGUACGGCUGCU	61	CM001464.1(+):24773565-24773625
oni-miR-7133	GAUGUUGAGUAUCAAACUGUAU	22	oni-mir-7133-2	GAUGUUGAGUAUCAAACUGUAUGUUAUGUAUGCUAUAUAUAGUUUGAUACACAGCACAAUA	61	AERX01077350.1(-):771-831
oni-miR-8160a	AGAAUAAUGCCAGCAGUCGGCC	22	oni-mir-8160a	AGAAUAAUGCCAGCAGUCGGCCGUGAACUCAGUGUCAGGCCAGUGCUGGUGUUAUUGAGA	60	CM001448.1(+):2011825-2011884
oni-miR-10653	AUACUGGUCUGCAGCUGCUGG	21	oni-mir-10653-1	AUACUGGUCUGCAGCUGCUGGUCUUUCUUCUUGGUCCAGCAGCACAUGAACCAGUUCUCC	60	CM001457.1(+):31393527-31393586
oni-miR-10819	UCCUCCUAUUGGUCAAACUGCG	22	oni-mir-10819	UCCUCCUAUUGGUCAAACUGCGUCCUCACAAUUUGCAGUUGAACCAACGGGAGGA	55	CM001449.1(-):4660261-4660315
oni-miR-10d	ACCCUGUAGAUCCGAAUUUGUG	22	oni-mir-10d	ACCCUGUAGAUCCGAAUUUGUGUAAAUACAGCAGCAGCCACAAAUUCGCAUCUUGGGGAGU	61	CM001451.1(+):25799055-25799115
oni-miR-122	UGGAGUGUGACAAUGGUGUUUG	22	oni-mir-122	UGGAGUGUGACAAUGGUGUUUGUUUCCUCUCCGUCAAACGCCAUUAUCACACUAAAU	57	CM001450.1(-):16895478-16895534
oni-miR-135a	UAUGGCUUUUUAUUCCUAUCUG	22	oni-mir-135a	UAUGGCUUUUUAUUCCUAUCUGACUGUACUUAUGGUUCAUAUAGGGAUGGAAGCCAUGCA	60	CM001463.1(-):31197392-31197451
oni-miR-15c	CAAAUCAUUAUGUGCUGCCACU	22	oni-mir-15c	UAGCAGCAUAUCAUGUUUUGCAGAUGUGCUGAAUCGCUUCAAAUCAUUAUGUGCUGCCACU	61	CM001446.1(+):924982-925042
oni-miR-23a	AUCACAUUGCCAGGGAUUUCCA	22	oni-mir-23a-1	GGAAUUCCUGGCAGAGUGAUUUUUUUUAAACUAGAGGACUGAAUCACAUUGCCAGGGAUUUCCA	64	CM001447.1(+):982334-982397
oni-miR-30a	UGUAAACAUCCUUGACUGGAAGCU	24	oni-mir-30a-1	UGUAAACAUCCUUGACUGGAAGCUGGUGUUAGUUUCUGGGGCUUUCAGUCGGAUGUUUGCAGC	63	CM001456.1(+):9400219-9400281
oni-miR-449b-5p	UGGCAGUGUAAUGUUAGCUGAC	22	oni-mir-449b	UGGCAGUGUAAUGUUAGCUGACGUUUCUUCAGCCAGCUCACACUGCUCUGCUACU	55	CM001455.1(+):25967595-25967649
oni-miR-7	UGGAAGACUAGUGAUUUUGUUGU	23	oni-mir-7-3	UGGAAGACUAGUGAUUUUGUUGUGACGCUGAUCAAAGAACAACAAGUCCCAGUCUGCCUCU	61	CM001461.1(+):7827715-7827775
oni-miR-7132a-5p	GACUUGGUCAAAGCUCCUCAGC	22	oni-mir-7132a	GACUUGGUCAAAGCUCCUCAGCAGAUUGAAGUGACUCUGAGGCGUUUAGAACAAGUUCA	59	CM001449.1(-):21432354-21432412
oni-miR-10737	UCUUGGAGGGUUUGCUACAGUGC	23	oni-mir-10737	UCUUGGAGGGUUUGCUACAGUGCUUGCCCUUUUUAGUUGCUCUGUAGGAGUCCUCCUUGUU	61	CM001449.1(-):19745985-19746045
oni-miR-10876	CACAGGCUGUAAUUCCACUGAG	22	oni-mir-10876	GUGGAGCGACGGCCUGUUGCUGCCCGUGGAUCCUGAGUGAAGCACAGGCUGUAAUUCCACUGAG	64	CM001444.1(-):29678177-29678240
oni-miR-10a	UACCCUGUAGAACCGAAUUUGU	22	oni-mir-10a-2	UACCCUGUAGAACCGAAUUUGUGUGAAGUACAAGCAGUCGCAAAUACGUCUCUACAGGAAUA	62	CM001463.1(-):24841715-24841776
oni-miR-183	UAUGGCACUGGUAGAAUUCACUG	23	oni-mir-183-2	UAUGGCACUGGUAGAAUUCACUGUGAGAGCUCACUAUCAGUGAAUUACCAUAGGGCCAUAAA	62	CM001460.1(-):22508400-22508461
oni-miR-184a	UGGACGGAGAACUGAUAAGGGC	22	oni-mir-184a	UUAUCACUUUUCCAGCCCAGCUAUAGAUUCUGUAUCCGUUGGACGGAGAACUGAUAAGGGC	61	CM001444.1(+):18708277-18708337
oni-miR-187	UCGUGUCUUGUGUUGCAGCCAG	22	oni-mir-187	GGCUGCAACACAGGACAUGGGUCCUGCCUCUCCUCCCCGCUCGUGUCUUGUGUUGCAGCCAG	62	CM001464.1(+):14192427-14192488
oni-miR-199a	ACAGUAGUCUGCACAUUGGUU	21	oni-mir-199a-3	CCCAGUGUUCAGACUACCUGUUCAGGAAGUAGUGGUUGUACAGUAGUCUGCACAUUGGUU	60	CM001450.1(+):27355403-27355462
oni-miR-205	UCCUUCAUUCCACCGGAGUCUG	22	oni-mir-205-1	UCCUUCAUUCCACCGGAGUCUGUGUAAAGUGCCAAUCAGAUUUCAGUGGUUUGAAGAGUA	60	CM001448.1(+):30147827-30147886
oni-miR-21	UAGCUUAUCAGACUGGUGUUGGC	23	oni-mir-21-2	UAGCUUAUCAGACUGGUGUUGGCUGUUAAGAUUGCAAGGCGACAACAGUCUGUAGGCUGUC	61	CM001453.1(+):4594249-4594309
oni-miR-216b	UAAUCUCUGCAGGCAACUGUGA	22	oni-mir-216b	UAAUCUCUGCAGGCAACUGUGAUGGUGCUUUAUUUUCUCACAAUCACCUGGAGAGAUUCUG	61	CM001456.1(+):20186340-20186400
oni-miR-23a	AUCACAUUGCCAGGGAUUUCCA	22	oni-mir-23a-3	GGGAUUCCUGGCAGAGUGAUUUGGUUGUGAUGUAAUAUAAAUCACAUUGCCAGGGAUUUCCA	62	CM001461.1(-):14983294-14983355
oni-miR-24b-3p	UGGCUCAGUUCAGCAGGAAC	20	oni-mir-24b	UGCCUACUGAACUGGUAUCAGUGUUACACCUGAAAACUGGCUCAGUUCAGCAGGAACAG	59	CM001465.1(+):19640768-19640826
oni-miR-29a	UAGCACCAUUUGAAAUCGGUUA	22	oni-mir-29a-3	ACUGAUUUCUUCUGGUGCUUAGAGCCUGCUGAAGCCUUCUAGCACCAUUUGAAAUCGGUUA	61	CM001460.1(+):7517313-7517373
oni-miR-7	UGGAAGACUAGUGAUUUUGUUGU	23	oni-mir-7-2	UGGAAGACUAGUGAUUUUGUUGUUGUAAAUUCAUGUUUUUGACAACAGAGUCACAGUCUACCUCG	65	CM001450.1(+):6572437-6572501
oni-miR-7552	UUACAAUUAAAGGAUAUUUCUC	22	oni-mir-7552	UUACAAUUAAAGGAUAUUUCUCGUGGAUGUAAUAAAAACGGAAAUAUCUCUUAAUUGUUUGGU	63	CM001456.1(+):24965876-24965938
oni-miR-93	AAAAGUGCUGUUUGUGCAGGUAG	23	oni-mir-93	AAAAGUGCUGUUUGUGCAGGUAGCAGUCAUCCACCUACUGCAAAACCAGCACUUCAGG	58	CM001445.1(+):9821340-9821397
oni-miR-10879	GCAUACUGUAAGUGCUCUUUGU	22	oni-mir-10879	AAAGAGCACUUGCAGUGUUUGAUGUUAGACAAAAAACCGCAUACUGUAAGUGCUCUUUGU	60	CM001456.1(-):1810322-1810381
oni-miR-10953	AUCACUUCAGGGGACUGAACC	21	oni-mir-10953	AUCACUUCAGGGGACUGAACCACUGACAAUUUGUGGCUCAUUCUGUUGAUGUGCUUU	57	CM001445.1(+):14780734-14780790
oni-miR-128	UCACAGUGAACCGGUCUCUUU	21	oni-mir-128-2	GGGGGCCGUUACACUGUCAGAGAUGUAGUCUGAGGGUCUCACAGUGAACCGGUCUCUUU	59	CM001464.1(+):13745450-13745508
oni-miR-135b	UAUGGCUUUCUAUUCCUAUGUGA	23	oni-mir-135b-1	UAUGGCUUUCUAUUCCUAUGUGAUUUUCUCUGGCAUGUCACAUAGGGUCUAAAGCCAUUG	60	CM001448.1(-):3536846-3536905
oni-miR-139	UCUACAGUGCAUGUGUCUCCAGU	23	oni-mir-139	UCUACAGUGCAUGUGUCUCCAGUAUGUUAGUGAUGCUACUGGAGACCCAGCUCUGUUGGAAU	62	CM001457.1(-):6751910-6751971
oni-miR-190a	UGAUAUGUUUGAUAUAUUAGGUUG	24	oni-mir-190a-1	UGAUAUGUUUGAUAUAUUAGGUUGUUAUUCAGUCCCAACUAUAUAUCAAACAUAUUCCU	59	CM001444.1(+):18335401-18335459
oni-miR-196a	UAGGUAGUUUCAUGUUGUUGGG	22	oni-mir-196a-1	UAGGUAGUUUCAUGUUGUUGGGGUCCAUUUCUAACUCUGCAACAUGAAACUGUCUUA	57	CM001464.1(-):21327064-21327120
oni-miR-196a	UAGGUAGUUUCAUGUUGUUGGG	22	oni-mir-196a-2	UAGGUAGUUUCAUGUUGUUGGGGUUGGCUUCCUGGCUCGGCAACAAGAAACUGCCUUGA	59	CM001463.1(-):24878425-24878483
oni-miR-26a	UUCAAGUAAUCCAGGAUAGGCU	22	oni-mir-26a-1	UUCAAGUAAUCCAGGAUAGGCUUGUUAAAGUGGGGAAAGCCUAUUCGGGAUGACUUGGUUC	61	CM001459.1(+):32177981-32178041
oni-miR-31	AGGCAAGAUGUUGGCAUAGCUGU	23	oni-mir-31	AGGCAAGAUGUUGGCAUAGCUGUUGAGUUGAAAACCCUGCUAUGCCGACAAAUUGCCAUC	60	CM001446.1(+):8090003-8090062
oni-miR-338	UCCAGCAUCAGUGAUUUUGUUG	22	oni-mir-338-1	AACAACAUCCUGGUGCUGCCUGAGUAGUUGUCACAAACUCCAGCAUCAGUGAUUUUGUUG	60	GL831217.1(+):2562558-2562617
oni-miR-456	CAGGCUGGUUAGAUGGUUGUCA	22	oni-mir-456	GGCAGGCAUCUUCCCAGCCUACAUGUAGAUCCAGGAAUCUGCAGGCUGGUUAGAUGGUUGUCA	63	GL831685.1(-):155063-155125
oni-miR-725	UUCAGUCAUUGUUUCUGGUCGU	22	oni-mir-725	AGCUGGAAACUUUGCCUGGGAAUUUCUGUGCUCAAAAAUUUCAGUCAUUGUUUCUGGUCGU	61	CM001465.1(+):20354859-20354919
oni-miR-731	AAUGACACGUUUUCUCCCGGAUUG	24	oni-mir-731	AAUGACACGUUUUCUCCCGGAUUGCUGCGAGCAGGAAACGCAACCGGGAAUUUCGUGUCAGCC	63	CM001463.1(-):31138896-31138958
oni-miR-92a	UAUUGCACUUGUCCCGGCCUGU	22	oni-mir-92a-1	AGGUUGGGAGAGGUGGCAAUGCUCUGUGCUUGUGUGGUAUUGCACUUGUCCCGGCCUGU	59	GL831311.1(+):1393642-1393700
oni-miR-92b	UAUUGCACUCGUCCCGGCCUCC	22	oni-mir-92b	AGGUCCGGGAUGUGGUGCACUGUUGUAAUAUCUCCCCUCCAAUAUUGCACUCGUCCCGGCCUCC	64	CM001454.1(-):30204982-30205045
oni-miR-10613	UGUACCUCUGCGUGUGUCAGCCG	23	oni-mir-10613	UGUACCUCUGCGUGUGUCAGCCGUUAUCAGCUCUAACAGCACCCCAUGCAGAGGGC	56	CM001453.1(+):10013095-10013150
oni-miR-10802	CUGUGAGCUUUGAGUCGGCAGC	22	oni-mir-10802	UGCCAACUCUCGGUUCUCUGACUCCAAAAUGGCGGUUUGAGACGCCGAGCGAGUCUGUGAGCUUUGAGUCGGCAGC	76	CM001458.1(-):20835236-20835311
oni-miR-10843	UUUCCCGAAGACAGAAGUAAAU	22	oni-mir-10843	UUUCCCGAAGACAGAAGUAAAUAUGACGCAUGUCUUUGUUUCUGUGUACGGGUUCAG	57	CM001463.1(-):6366420-6366476
oni-miR-10b	UACCCUGUAGAACCGAAUGUGU	22	oni-mir-10b	UACCCUGUAGAACCGAAUGUGUGUGGAGCUGCCUCAGUCACAGAUUGGGUUCUUGGGGAGUC	62	CM001456.1(-):2263607-2263668
oni-miR-126	CAUUAUUACUUUUGGUACGCG	21	oni-mir-126	CAUUAUUACUUUUGGUACGCGCUAUGCCACUCUCAACUCGUACCGUGAGUAAUAAUGCA	59	CM001450.1(+):13313416-13313474
oni-miR-130a	CAGUGCAAUAUUAAAAGGGCA	21	oni-mir-130a-2	GCCCUUUUUCUGUUGCACUACUGGACGCUGAGAUGAGCAGUGCAAUAUUAAAAGGGCA	58	CM001450.1(-):19693392-19693449
oni-miR-138	AGCUGGUGUUGUGAAUCAGGCCG	23	oni-mir-138-2	AGCUGGUGUUGUGAAUCAGGCCGCUGAAGUGUCACACACGGCUUUUUCACAACACCAGGGU	61	GL831461.1(+):346188-346248
oni-miR-148-3p	UCAGUGCAUUACAGAACUUUG	21	oni-mir-148	AAGUUCUGUGAUACACUUAGACUCUAACUGCCCGCAGUCAGUGCAUUACAGAACUUUG	58	CM001459.1(-):15445884-15445941
oni-miR-15b	UAGCAGCGCAUCAUGGUUUGA	21	oni-mir-15b	UAGCAGCGCAUCAUGGUUUGAAACAAUGUGGAAAAGGUGCGAACCAUAAUUUGCUGCUUUA	61	CM001457.1(+):18536826-18536886
oni-miR-181c	AACAUUCAACGCUGUCGGUGAG	22	oni-mir-181c-2	AACAUUCAACGCUGUCGGUGAGUUUGUGACUCAGAGAAAACCAUCGAGUGUUGAGUGUACC	61	CM001447.1(-):13320141-13320201
oni-miR-182	UUUGGCAAUGGUAGAACUCACA	22	oni-mir-182	UUUGGCAAUGGUAGAACUCACACUGGUGAGGUAGAUGGAUCCGGUGGUUCUAGACUUGCCAACU	64	CM001460.1(-):22507670-22507733
oni-miR-20	UAAAGUGCUUAUAGUGCAGGUAG	23	oni-mir-20-1	UAAAGUGCUUAUAGUGCAGGUAGUGUUUUGCACAAUCUACUGCAAUGUAAGCACUUGAAGU	61	CM001444.1(+):7385496-7385556
oni-miR-205	UCCUUCAUUCCACCGGAGUCUG	22	oni-mir-205-2	UCCUUCAUUCCACCGGAGUCUGUAUCUGUAUUUGACCAGAUUUCAGUGGUGUGAAGUGUAAG	62	CM001463.1(+):7650873-7650934
oni-miR-212a-5p	ACCUUGGCUUUAGACUGCUUACU	23	oni-mir-212a	ACCUUGGCUUUAGACUGCUUACUGCUUAUACAGUAUCAAAGUACAGUAACAGUCUACAGUCAUGGCU	67	GL831384.1(+):414694-414760
oni-miR-214	ACAGCAGGCACAGACAGGCAGA	22	oni-mir-214-1	UGCCUGUCUACACUUGCUGUGCAGACCUUCUGCUCCUGUACAGCAGGCACAGACAGGCAGA	61	CM001465.1(+):13842408-13842468
oni-miR-216a	AAAUCUCAGCUGGCAACUGUGA	22	oni-mir-216a	AAAUCUCAGCUGGCAACUGUGAGUCGUUCACUAGCUGCUCUCACAAUGGCCUCUGGGAUUAUG	63	CM001456.1(+):20187028-20187090
oni-miR-2184	AACAGUAAGAGUUUAUGUGCUG	22	oni-mir-2184	AACAGUAAGAGUUUAUGUGCUGUUCUUUAACUCUCAGCACAUGAGCUUUUACGGUGC	57	GL831384.1(-):416520-416576
oni-miR-222	AGCUACAUCUGGCUACUGGGUCUC	24	oni-mir-222-2	UGCUCAGUAGGCAGUGUAGAUCCUGUGUAGCAAUCAGCAGCUACAUCUGGCUACUGGGUCUC	62	CM001459.1(+):4101993-4102054
oni-miR-23b	AUCACAUUGCCAGGGAUUACC	21	oni-mir-23b	GGGUUCCUGGCGUGCUGAUUUGUGACUUAUGAUAAAAUCACAUUGCCAGGGAUUACC	57	CM001455.1(+):20336033-20336089
oni-miR-24a	UGGCUCAGUUCAGCAGGAACAG	22	oni-mir-24a-2	UGCCUGCUGUGCUGAUAAUCAGUGUGUGACGUCGGCUGGCUCAGUUCAGCAGGAACAG	58	CM001447.1(+):983916-983973
oni-miR-301b	CAGUGCAAUAGUAUUGUCAUAGC	23	oni-mir-301b-2	GCUUUGACGAUGUUGCACUACUGUACCAUCGCUGAAGCAGUGCAAUAGUAUUGUCAUAGC	60	CM001455.1(-):2089969-2090028
oni-miR-30a	UGUAAACAUCCUUGACUGGAAGCU	24	oni-mir-30a-2	UGUAAACAUCCUUGACUGGAAGCUGAGGUUUUGACAGCGAGGGCUUUCAGUCGGAUGUUUGCAGC	65	CM001464.1(-):13444645-13444709
oni-miR-7133	GAUGUUGAGUAUCAAACUGUAU	22	oni-mir-7133-3	GAUGUUGAGUAUCAAACUGUAUGUUAUGUAUGCUAUAUAUAGUUUGAUACACAGCACAAUA	61	CM001463.1(+):19441028-19441088
oni-miR-125b	UCCCUGAGACCCUAACUUGUGA	22	oni-mir-125b-3	UCCCUGAGACCCUAACUUGUGAGCUCUCUUGAUGAAAAAUCACGGGUUAGGCUCUUGGGACGC	63	CM001453.1(-):2445674-2445736
oni-miR-135b	UAUGGCUUUCUAUUCCUAUGUGA	23	oni-mir-135b-2	UAUGGCUUUCUAUUCCUAUGUGAGUUCUUUCUAACAUGUCAUGUAGGGUUUAAAGCCAUUGG	62	CM001463.1(+):9865489-9865550
oni-miR-138	AGCUGGUGUUGUGAAUCAGGCCG	23	oni-mir-138-3	AGCUGGUGUUGUGAAUCAGGCCGCCACAGUCCAGGGACCGGCUACUUCCCAACACCAGGGUC	62	CM001464.1(-):25879223-25879284
oni-miR-1388	AGGACUGUCCAACCUGAGAAUG	22	oni-mir-1388	AGGACUGUCCAACCUGAGAAUGGUGAUUUUAGGCUCAAUCUCAGGUUCGUCAGCCCAUG	59	CM001463.1(-):14300136-14300194
oni-miR-19b	UGUGCAAAUCCAUGCAAAACUG	22	oni-mir-19b-1	AGUUUUGCUGGUUUGCAUUCAGCUUUAACGGGUGUUUGCUGUGCAAAUCCAUGCAAAACUG	61	CM001444.1(+):7385620-7385680
oni-miR-204a	UUCCCUUUGUCAUCCUAUGCCU	22	oni-mir-204a-3	UUCCCUUUGUCAUCCUAUGCCUGGAUUAAUACAAAAGGGGCUGGGAAGGCAAAGGGACG	59	CM001455.1(+):11965836-11965894
oni-miR-206	UGGAAUGUAAGGAAGUGUGUGG	22	oni-mir-206	ACAUGCUUCCUUAUAUCCCCAUAUUAAUACGCCACUUAUGGAAUGUAAGGAAGUGUGUGG	60	CM001458.1(+):17340341-17340400
oni-miR-217	UACUGCAUCAGGAACUGAUUGGC	23	oni-mir-217	UACUGCAUCAGGAACUGAUUGGCUAAUGCUCAAUUGCCAACAGUACCUGAUGCAUUGCC	59	CM001456.1(+):20187605-20187663
oni-miR-221	AGCUACAUUGUCUGCUGGGUUUC	23	oni-mir-221-2	ACCUGGCAUACAGUGUAGGAAUCUGUGUGUGUCAGUCUACAGCUACAUUGUCUGCUGGGUUUC	63	GL831144.1(-):6090206-6090268
oni-miR-24a-3	UGGCUCAGUUCAGCAGGAAC	20	oni-mir-24a-3	UGCCUACUGAGCUGAUAACAGUUAGAUGUUAACAAGCACUGGCUCAGUUCAGCAGGAAC	59	CM001461.1(-):14980251-14980309
oni-miR-27d-3p	UUCACAGUGGCUAAGUUCGUC	21	oni-mir-27d	UAGAGCUUAGUUGACUGCUGAACAGGGAGUCUUGAAUAUUUGUUCACAGUGGCUAAGUUCGUC	63	CM001450.1(+):30915106-30915168
oni-miR-29c	CUGAUUUCAUUUGGUGACGUAGA	23	oni-mir-29c	CUGAUUUCAUUUGGUGACGUAGAUGUUUGUACACAGUCUCUAGCACCAUAUGAAAUCAGUGU	62	CM001456.1(-):29863220-29863281
oni-miR-7	UGGAAGACUAGUGAUUUUGUUGU	23	oni-mir-7-4	UGGAAGACUAGUGAUUUUGUUGUUUGUUGUUUUAAAGGACAACAAAUCAUUGUCUCCCUCA	61	CM001454.1(-):32067599-32067659
oni-miR-96	UUUGGCACUAGCACAUUUUUGCU	23	oni-mir-96-2	UUUGGCACUAGCACAUUUUUGCUUUGUUUCUCCUCUUUUGAGCAAUCAUGUGUAGUGCCAAUAU	64	CM001450.1(-):43222351-43222414
oni-miR-9a-7-3p	UAAAGCUAGAGAACCGAAUGUA	22	oni-mir-9a-7	UCUUUGGUUAUCUAGCUGUAUGAGUUUAUGUAAUAUCAUAAAGCUAGAGAACCGAAUGUA	60	CM001465.1(+):15402050-15402109

## Sheet: ARnovelmiRNA
miRNAname	miRNA id	miRNA seq	miRNA len	pre-miRNA id	pre-miRNA seq	pre-miRNA len	pre position
novel-miR1	NC_031965.2_375	cuggcuacaagaugaaug	18	NC_031965.2_375	gacaucuuguagccagaugccuggcuacaagaugaaug	38	NC_031965.2(+):31086484-31086522
novel-miR2	NC_031965.2_44	cuuacagagcaaauuggucca	21	NC_031965.2_44	gacaccaauuugcucuguaagcaaauuugugggugcuuacagagcaaauuggucca	56	NC_031965.2(+):4808689-4808745
novel-miR3	NC_031965.2_80	gcuuuuugggguaagggcuucc	22	NC_031965.2_80	gcuuuuugggguaagggcuucccagauucauguaugcacagcaagcccagaccgcaaaaaga	62	NC_031965.2(+):9600999-9601061
novel-miR4	NC_031966.2_1401	ugauaacccagucuggacugca	22	NC_031966.2_1401	uaguccagaccaggcuaugauauuagauuuuuugacuuugauaacccagucuggacugca	60	NC_031966.2(+):21607884-21607944
novel-miR5	NC_031966.2_1418	aacaaacuauggacccugguuag	23	NC_031966.2_1418	aacaaacuauggacccugguuagcucaggcugcugagcuaaccaggguccauaguuugc	59	NC_031966.2(+):24397567-24397626
novel-miR6	NC_031966.2_1598	caaagugcucacagugcaggua	22	NC_031966.2_1598	caaagugcucacagugcagguaguaaauacugaucuacugcaguuugugcacuucaggu	59	NC_031966.2(+):32108178-32108237
novel-miR7	NC_031966.2_1630	aacuccaguuaucgagggcaugg	23	NC_031966.2_1630	aacuccaguuaucgagggcauggaaaaguugcaugacaccggcccucgaggacuggaguuug	62	NC_031966.2(+):36038387-36038449
novel-miR8	NC_031966.2_1646	ugguacacacacucugcgcac	21	NC_031966.2_1646	accgcagaguguguguaccagcuggagacagcugguacacacacucugcgcac	53	NC_031966.2(-):2984961-2985014
novel-miR9	NC_031966.2_1664	ucaggacuuuggcacagguuu	21	NC_031966.2_1664	ucaggacuuuggcacagguuuaaguaaaaaccauuuaccagaaccugacugaaggccugaaa	62	NC_031966.2(-):5215971-5216033
novel-miR11	NC_031966.2_2054	ugcccucgauaacuggaguuug	22	NC_031966.2_2054	aaacuccaguccucgagggccggugucaugcaacuuuuccaugcccucgauaacuggaguuug	63	NC_031966.2(-):36038385-36038448
novel-miR14	NC_031967.2_27365	ugcccuugauaacuggaguuug	22	NC_031967.2_27365	aacuccauuccucgaaggccggugucaugcaacuuuuccaugcccuugauaacuggaguuug	62	NC_031967.2(+):39136532-39136594
novel-miR15	NC_031967.2_27566	aacaugagagcggaaacuuugc	22	NC_031967.2_27566	aacaugagagcggaaacuuugcaugcacauuugacauucaaaguuuccacucucauggu	59	NC_031967.2(+):55656807-55656866
novel-miR16	NC_031967.2_27578	ggccaacgccaaaaucuucgagcgc	25	NC_031967.2_27578	ggccaacgccaaaaucuucgagcgcuguggaugggccugcacgcucagggcuaaugggauagauggcuac	70	NC_031967.2(+):56605850-56605920
novel-miR17	NC_031967.2_27641	ugcccuugauaacuggaguuug	22	NC_031967.2_27641	aacuccauuccucgaaggccggugucaugcaacuuuuccaugcccuugauaacuggaguuug	62	NC_031967.2(+):69356688-69356750
novel-miR18	NC_031967.2_27662	aacuccaguuaucaagggcaugg	23	NC_031967.2_27662	aacuccaguuaucaagggcauggaaaaguugcaugacaccggccuucgaggaauggaguuug	62	NC_031967.2(+):72768072-72768134
novel-miR19	NC_031967.2_27671	ugcccucgauaacuggaguuug	22	NC_031967.2_27671	aaacuccaguccucgagggccggugucaugcaacuuuuccaugcccucgauaacuggaguuug	63	NC_031967.2(+):75838124-75838187
novel-miR21	NC_031967.2_28153	aacuccaguuaucaagggcaugg	23	NC_031967.2_28153	aacuccaguuaucaagggcauggaaaaguugcaugacaccggccuucgaggaauggaguuug	62	NC_031967.2(-):39136530-39136592
novel-miR23	NC_031967.2_28445	aacuccaguuaucaagggcaugg	23	NC_031967.2_28445	aacuccaguuaucaagggcauggaaaaguugcaugacaccggccuucgaggaauggaguuug	62	NC_031967.2(-):69356686-69356748
novel-miR24	NC_031967.2_28468	ugcccuugauaacuggaguuug	22	NC_031967.2_28468	aacuccauuccucgaaggccggugucaugcaacuuuuccaugcccuugauaacuggaguuug	62	NC_031967.2(-):72768070-72768132
novel-miR25	NC_031967.2_28479	aacuccaguuaucgagggcaugg	23	NC_031967.2_28479	aacuccaguuaucgagggcauggaaaaguugcaugacaccggcccucgaggacuggaguuug	62	NC_031967.2(-):75838123-75838185
novel-miR29	NC_031969.2_2821	uaccucuuccaggguguucuug	22	NC_031969.2_2821	uaccucuuccaggguguucuugaaaucuaacaaagucgagaacacccuguaagagguag	59	NC_031969.2(-):10614314-10614373
novel-miR31	NC_031970.2_4234	ugagguaguuguuuguacag	20	NC_031970.2_4234	ggucagacugcucacuuuggucugagguaguuguuuguacag	42	NC_031970.2(-):17714641-17714683
novel-miR32	NC_031970.2_4712	uguguguuuguggaucauuu	20	NC_031970.2_4712	guaguaaacaaaccacauaauuaauucagccuguucuacgcagagcugauauguguguuuguggaucauuu	71	NC_031970.2(-):25832452-25832523
novel-miR34	NC_031971.2_5410	ugggacuuuguaggccaguuga	22	NC_031971.2_5410	ugggacuuuguaggccaguugaaugaaaugaggacucaccuugcccgcaaagacccag	58	NC_031971.2(+):25324064-25324122
novel-miR35	NC_031971.2_5603	uaaauauuggcuggaauauacu	22	NC_031971.2_5603	uguauuccauccaaaauuucaauguaaacugcuauauuacauacauuuaaauauuggcuggaauauacu	69	NC_031971.2(+):32544121-32544190
novel-miR36	NC_031971.2_5775	cgagaaugauugauugaugugu	22	NC_031971.2_5775	cgagaaugauugauugauguguuaauaauccuugacauccacaucaaucaaucauucucauu	62	NC_031971.2(-):3773140-3773202
novel-miR38	NC_031972.2_6928	uccuuuccggcucgaaggacca	22	NC_031972.2_6928	uccuuuccggcucgaaggaccaauaaaaaugucaaagaauuguuucagcagggaaagaaa	60	NC_031972.2(+):11575358-11575418
novel-miR39	NC_031972.2_7240	aggugcuuggcacaaccaugg	21	NC_031972.2_7240	aggugcuuggcacaaccauggacagaagaugcacugcaugguuagaucaagcacaaug	58	NC_031972.2(+):23040455-23040513
novel-miR40	NC_031972.2_7261	caccgguaccaugauaacuga	21	NC_031972.2_7261	ucaguuaucauaguacuguacuugagagggacacagcaccgguaccaugauaacuga	57	NC_031972.2(+):25128087-25128144
novel-miR41	NC_031972.2_8420	ucuuucuaauuguacuguuga	21	NC_031972.2_8420	cccaguacaauuagaaaaacugaccuggucagucuuucuaauuguacuguuga	53	NC_031972.2(-):13167768-13167821
novel-miR42	NC_031972.2_8421	gccacuguugagcauuguugg	21	NC_031972.2_8421	gccacuguugagcauuguugguuuucaccaacaaugcucagcaguguugg	50	NC_031972.2(-):13167972-13168022
novel-miR44	NC_031972.2_8923	gcuuuuugggguaagggcuucc	22	NC_031972.2_8923	gcuuuuugggguaagggcuucccagauuaauaguuaugaacagcaagcccagaccgcaaaaaga	64	NC_031972.2(-):43436016-43436080
novel-miR45	NC_031972.2_8939	cggucccuguucgggcgcca	20	NC_031972.2_8939	cggucccuguucgggcgccacucugucuggcaaggaagga	40	NC_031972.2(-):45083938-45083978
novel-miR46	NC_031972.2_9049	gcuuuuugggguaagggcuucc	22	NC_031972.2_9049	gcuuuuugggguaagggcuuccuggauagacacaugacagcaagcccagaccgcaaaaaga	61	NC_031972.2(-):55341393-55341454
novel-miR48	NC_031973.2_9946	aacuguguccagagcucaga	20	NC_031973.2_9946	ugaucucuggaugcuuccauucccucucuagaguaacaaggaaacuguguccagagcucaga	62	NC_031973.2(-):29424639-29424701
novel-miR50	NC_031974.2_10291	gguugaggaacugaggagg	19	NC_031974.2_10291	agcuugucucucucaaccacccagguugaggaacugaggagg	42	NC_031974.2(+):24769893-24769935
novel-miR51	NC_031974.2_10444	cugugagaaaucuggagc	18	NC_031974.2_10444	uacagaggaucacacacaggugacagaaucugugagaaaucuggagc	47	NC_031974.2(-):2939402-2939449
novel-miR54	NC_031974.2_10667	aaggaaaagcgacuggacuucu	22	NC_031974.2_10667	aaggaaaagcgacuggacuucuucaagaaacuuaaagaaguccaguugcuuuuccuucca	60	NC_031974.2(-):18263663-18263723
novel-miR59	NC_031975.2_11383	agccuacagacuguugucgccu	22	NC_031975.2_11383	agccuacagacuguugucgccuugcaaucuuaacagccaacaccagucugauaagcuau	59	NC_031975.2(-):1440367-1440426
novel-miR60	NC_031975.2_11423	aaaccguuaccauuacugagu	21	NC_031975.2_11423	aaaccguuaccauuacugaguuuuaguaaugguaaggguucua	43	NC_031975.2(-):6418748-6418791
novel-miR61	NC_031975.2_11578	uaccuauagauacgagcuugug	22	NC_031975.2_11578	uaccuauagauacgagcuugugcagccagucaccacaaguucggaucuacggguucgu	58	NC_031975.2(-):11609380-11609438
novel-miR65	NC_031976.2_12702	acaugguuucucugaacauu	20	NC_031976.2_12702	uggaggcuaugagugcgcaaagaacucugugcccuacaugguuucucugaacauu	55	NC_031976.2(-):6672220-6672275
novel-miR67	NC_031977.2_13251	uuccccgacggggagcca	18	NC_031977.2_13251	gcgugaaccaugucggggccuggugcugucacgcggaagaccgggguucgauuccccgacggggagcca	69	NC_031977.2(+):1356870-1356939
novel-miR70	NC_031977.2_14144	uugauuuacagcugugcguua	21	NC_031977.2_14144	cgcgcacagcuguaaaucaauccaaaauugauuuacagcugugcguua	48	NC_031977.2(-):24908674-24908722
novel-miR71	NC_031977.2_14264	uuguccacugguuacugaccac	22	NC_031977.2_14264	uuugucaguaaccaguggagaaaauaauaggauuuuguccacugguuacugaccac	56	NC_031977.2(-):30449818-30449874
novel-miR73	NC_031978.2_14638	aacuccaguuaucaagggcaugg	23	NC_031978.2_14638	aacuccaguuaucaagggcauggaaaaguugcaugacaccggccuucgaggaauggaguuug	62	NC_031978.2(+):21453069-21453131
novel-miR77	NC_031978.2_14999	cuccaugacgcagguucaaca	21	NC_031978.2_14999	uuggaccuccuuuaugucuugaaaucugcccuuauucuccaugacgcagguucaaca	57	NC_031978.2(-):16682380-16682437
novel-miR78	NC_031978.2_15130	ugcccuugauaacuggaguuug	22	NC_031978.2_15130	aacuccauuccucgaaggccggugucaugcaacuuuuccaugcccuugauaacuggaguuug	62	NC_031978.2(-):21453067-21453129
novel-miR79	NC_031978.2_15243	ugugguacuguaauccagcaga	22	NC_031978.2_15243	ugugguacuguaauccagcagaugcacuccaucaaggcaucugcuggauugcaguaccacca	62	NC_031978.2(-):28864846-28864908
novel-miR81	NC_031979.2_15621	caggaaagaaauaagacugugu	22	NC_031979.2_15621	agacuuauuucuuuccuguaacuuucuauguguuacaggaaagaaauaagacugugu	57	NC_031979.2(+):23079843-23079900
novel-miR82	NC_031979.2_16451	ugucugaccucaggcugacugcg	23	NC_031979.2_16451	ugucugaccucaggcugacugcgcgcucuuuguucucucccaguuugucugaagucggucc	61	NC_031979.2(-):39954978-39955039
novel-miR84	NC_031980.2_16519	uaaugagccaaugagcgugcagu	23	NC_031980.2_16519	ugcacacucacuggcgcacgaguugucaaucacaaguaaugagccaaugagcgugcagu	59	NC_031980.2(+):2269345-2269404
novel-miR85	NC_031980.2_16533	ggcacaacauuuacuuugaag	21	NC_031980.2_16533	ucaaaauaaaaguuguaccucagcacuacagccaucaaggcacaacauuuacuuugaag	59	NC_031980.2(+):4214845-4214904
novel-miR86	NC_031980.2_17594	ugcuguaggguugaauguuuuc	22	NC_031980.2_17594	ugcuguaggguugaauguuuuccgccuguagaaaacauucaacccuacagcuca	54	NC_031980.2(+):31597288-31597342
novel-miR90	NC_031981.2_20429	auggaccuaagucauacagauc	22	NC_031981.2_20429	auggaccuaagucauacagaucaaacacagguggucuguaugauuuaggucaca	54	NC_031981.2(-):34515469-34515523
novel-miR91	NC_031982.2_20503	uuagcuuacaaacucgggugca	22	NC_031982.2_20503	uuagcuuacaaacucgggugcaguggacccagaaucugcuagcugcagccgaguuuguaagcugaac	67	NC_031982.2(+):2125943-2126010
novel-miR92	NC_031982.2_20509	ucaagguccacugugaacacu	21	NC_031982.2_20509	cauucaccgcgugccuuaauugacugauuuuaaaucaagguccacugugaacacu	55	NC_031982.2(+):4391791-4391846
novel-miR93	NC_031982.2_21069	ugccccgcggagugugaguga	21	NC_031982.2_21069	acucccacaccggggggucagcuaauccacucgcugccccgcggagugugaguga	55	NC_031982.2(+):19761571-19761626
novel-miR98	NC_031982.2_21947	aucuugguggcucuguuc	18	NC_031982.2_21947	aucuugguggcucuguucgggcuuggcuuggcccagcacaaccccaauuuagaaug	56	NC_031982.2(-):24035462-24035518
novel-miR99	NC_031983.2_22265	ugagagcauuucugaaacagcu	22	NC_031983.2_22265	ucuuucagaccugcucucuuaacaucacauguuaacuuuaugagagcauuucugaaacagcu	62	NC_031983.2(+):6912502-6912564
novel-miR102	NC_031983.2_22867	acuagcaccacuuaaugaaca	21	NC_031983.2_22867	acuagcaccacuuaaugaacaaugucagccuauuguucauugaguggugcuaguuu	56	NC_031983.2(-):20744198-20744254
novel-miR103	NC_031984.2_23013	ugugugugugaucaggugaccga	23	NC_031984.2_23013	ugucuccugucacagucagucaccauauaagugugugugugugaucaggugaccga	56	NC_031984.2(+):1222245-1222301
novel-miR104	NC_031984.2_23075	ugcccucgauaacuggaguuug	22	NC_031984.2_23075	aacuccauuccucgaaggcuggugucaugcaacuuuuccaugcccucgauaacuggaguuug	62	NC_031984.2(+):5977398-5977460
novel-miR105	NC_031984.2_23445	ggcacaacauuuacuuugaagu	22	NC_031984.2_23445	uucaaagucaaaguugugcuuuacgcugaaaccgaaggcacaacauuuacuuugaagu	58	NC_031984.2(+):23457607-23457665
novel-miR106	NC_031984.2_23685	aacuccaguuaucgagggcaugg	23	NC_031984.2_23685	aacuccaguuaucgagggcauggaaaaguugcaugacaccagccuucgaggaauggaguuug	62	NC_031984.2(-):5977396-5977458
novel-miR107	NC_031984.2_23853	uuucucagcauguuugcacaag	22	NC_031984.2_23853	uuucucagcauguuugcacaaguuuuaaaaugccuguuuccugugcaggauugcugagcuaa	62	NC_031984.2(-):15058752-15058814
novel-miR111	NC_031985.2_24336	agaaggauuuuaaccaugugau	22	NC_031985.2_24336	agaaggauuuuaaccaugugauguuuuauuaugucacacgguuaaaauccuccaau	56	NC_031985.2(+):8497389-8497445
novel-miR112	NC_031985.2_24757	aauguaaaaguuugucugugau	22	NC_031985.2_24757	aucacagacaaacuuuuacauuugaugggaaacaucaaauguaaaaguuugucugugau	59	NC_031985.2(+):34363128-34363187
novel-miR116	NC_031985.2_25370	aauguaaaaguuugucugugau	22	NC_031985.2_25370	aucacagacaaacuuuuacauuugauguuucccaucaaauguaaaaguuugucugugau	59	NC_031985.2(-):34363128-34363187
novel-miR120	NC_031986.2_25646	uugcuauaucgcugauaacgc	21	NC_031986.2_25646	uugcuauaucgcugauaacgcaauagaauaauacaauugcguacagucagauauggcacag	61	NC_031986.2(+):14162896-14162957
novel-miR122	NC_031986.2_26060	aacuccaguuaucaagggcaugg	23	NC_031986.2_26060	aacuccaguuaucaagggcauggaaaaguugcaugacaccggccuucgaggacuggaguuug	62	NC_031986.2(+):37685957-37686019
novel-miR123	NC_031986.2_26366	uguguuugaucugcgcgac	19	NC_031986.2_26366	ggaggaggcagaccaaagcuggguuugacaccugucaaauuauugacuuugcuuguguuugaucugcgcgac	72	NC_031986.2(-):8063257-8063329
novel-miR127	NC_031987.2_18836	cuggagugugucaauggugu	20	NC_031987.2_18836	aaccgauggcuggucacaggggauacgauaaaauccuggagugugucaauggugu	55	NC_031987.2(-):5866014-5866069
novel-miR128	NC_031987.2_18990	uuauaacaggugucaugucaugu	23	NC_031987.2_18990	cacgacaugacaucugcuauaauccuccuuggcauuuagugcacacggcugagcgauuauaacaggugucaugucaugu	79	NC_031987.2(-):20361000-20361079
novel-miR129	NW_020327211.1_28651	ugcccucgauaacuggaguuug	22	NW_020327211.1_28651	aaacuccaguccucgagggccggugucaugcaacuuuuccaugcccucgauaacuggaguuug	63	NW_020327211.1(+):486059-486122
novel-miR130	NW_020327211.1_28661	aacuccaguuaucgagggcaugg	23	NW_020327211.1_28661	aacuccaguuaucgagggcauggaaaaguugcaugacaccggcccucgaggacuggaguuug	62	NW_020327211.1(-):486058-486120
novel-miR131	NW_020327600.1_28848	uguaaacauccccgacuggaag	22	NW_020327600.1_28848	uguaaacauccccgacuggaagcugucugcaccacagagcuuucagucugauguuugcggc	61	NW_020327600.1(+):5187-5248

## Sheet: HYknownmiRNA
miRNA name	miRNA seq	miRNA len	pre-miRNA name	pre-miRNA seq	pre-miRNA len	pre position
oni-let-7a	UGAGGUAGUAGGUUGUAUAGUU	22	oni-let-7a-3	UGAGGUAGUAGGUUGUAUAGUUUGGUGGGUGGGACUGCACCCUGCUCAGGUGAUAACUAUACAGUCUAUUGCCUUCCC	78	CM001463.1(-):24110275-24110352
oni-let-7c	UGAGGUAGUAGGUUGUAUGGUU	22	oni-let-7c	UGAGGUAGUAGGUUGUAUGGUUUAGAAUUACACCCUGGGAGUUAACUGUACAACCUUCUAGCUUUCC	67	CM001453.1(-):2453523-2453544
oni-let-7a	UGAGGUAGUAGGUUGUAUAGUU	22	oni-let-7a-2	UGAGGUAGUAGGUUGUAUAGUUUUAGGGUCGUACCCUUCCUGUCAGAUAACUAUACAACUUACUGUCUUUCCU	73	CM001456.1(-):31764270-31764342
oni-let-7b	UGAGGUAGUAGGUUGUGUGGUU	22	oni-let-7b-2	UUACCCAGCCUGUAGGGCCUUUACUGAUGUUCGUACGGGGUGAGGUAGUAGGUUGUGUGGUU	62	CM001456.1(-):31763745-31763806
oni-let-7a	UGAGGUAGUAGGUUGUAUAGUU	22	oni-let-7a-4	UGAGGUAGUAGGUUGUAUAGUUUUAGGGUCAUACCCACACUGGGAGAUAACUAUUCAACCUACUGUCUUUCC	72	CM001448.1(+):2643829-2643900
oni-let-7d	UGAGGUAGUUGGUUGUAUGGUU	22	oni-let-7d-2	UGAGGUAGUUGGUUGUAUGGUUUCGCAUAAUAAACAGCCUGGAGAUAACUGUACAACCUUCUAGCUUUCC	70	CM001464.1(+):9141557-9141626
oni-let-7d	UGAGGUAGUUGGUUGUAUGGUU	22	oni-let-7d-1	UGAGGUAGUUGGUUGUAUGGUUUCGCAUAAUAAAUAGCACGGAGAUAACUGUACAACCUUCUAGCUUUCC	70	GL831431.1(+):207596-207665
oni-let-7h	UGAGGUAGUAAGUUGUGUUGUU	22	oni-let-7h	UGAGGUAGUAAGUUGUGUUGUUGUUGGGGAUCAGGAUUGUGCACCCCGUUAAGGAGAUAACUAUACAACUUACUGCCUUCCU	82	CM001463.1(-):25779489-25779510
oni-let-7e	UGAGGUAGUAGAUUGAAUAGUU	22	oni-let-7e-2	UGAGGUAGUAGAUUGAAUAGUUGUGGGGUUUUGUAACCUCUUUUUUAAAUAACUAUACAAUCUACUGUCUUUCC	74	CM001463.1(-):24110511-24110584
oni-let-7b	UGAGGUAGUAGGUUGUGUGGUU	22	oni-let-7b-1	UGAGGUAGUAGGUUGUGUGGUUUCAGGGUUGUGAUUUUACCCCAUCAGGAGCUAACUAUACAACCUACUGCCUUCCC	77	CM001460.1(+):24377442-24377518
oni-let-7i	UGAGGUAGUAGUUUGUGCUGUU	22	oni-let-7i-2	UGAGGUAGUAGUUUGUGCUGUUGGUCGGGUUGUCAUAUUACCCCUUGUGGAGAUGACUGCGCAAUCUACUGCCUUGCC	78	CM001460.1(+):27169217-27169294
oni-miR-10547b	UUGACUUUCUGCCCCGACGGC	21	oni-mir-10547b	UUGACUUUCUGCCCCGACGGCGUGUCUUUGUUUGUGCCAUCGGGUGAGAAAGACACAAU	59	GL831540.1(+):361131-361189
oni-let-7a	UGAGGUAGUAGGUUGUAUAGUU	22	oni-let-7a-5	UGAGGUAGUAGGUUGUAUAGUUCAGAGUGACACCACAGGAGAUAACUGUACAGCCUCCUAGCUUUCC	67	CM001453.1(+):8885064-8885130
oni-miR-103	AGCAGCAUUGUACAGGGCUAUGA	23	oni-mir-103-1	AGCCUCUUUACAGUGCUGCCUUGUCUAAUCAUGUUCAAGCAGCAUUGUACAGGGCUAUGA	60	CM001445.1(+):10282663-10282722
oni-let-7e	UGAGGUAGUAGAUUGAAUAGUU	22	oni-let-7e-1	UGAGGUAGUAGAUUGAAUAGUUGUGGGGUUUACGUCCUCCUUUUGAGAUAACUAUACAAUCUACUGUCUUUCC	73	CM001448.1(-):28846095-28846167
oni-miR-101b	GUACAGUACUAUGAUAACUGAA	22	oni-mir-101b	CAGUUAUCAUGGUACCGGUGCUGUGUCCCUCUCAAGUACAGUACUAUGAUAACUGAA	57	CM001450.1(-):21718419-21718475
oni-let-7i	UGAGGUAGUAGUUUGUGCUGUU	22	oni-let-7i-1	UGAGGUAGUAGUUUGUGCUGUUGGUUGGGUUGAGACACUGCCCGCUAUGGAGAUGACUGCGCAAGCUACUGCCUUGCU	78	CM001456.1(+):32052030-32052107
oni-miR-103	AGCAGCAUUGUACAGGGCUAUGA	23	oni-mir-103-2	AGCCUCUUUACGGUGCUGCCUUGUGCCGUCUUGAUCAAGCAGCAUUGUACAGGGCUAUGA	60	CM001462.1(-):20398525-20398584
oni-miR-10547c	UUGACUUUCUGCCCUGAUGGCG	22	oni-mir-10547c	UUGACUUUCUGCCCUGAUGGCGUGUCCGUGUUCGUGCCACCGGGUGAGAAAGACGAC	57	GL831468.1(-):461860-461916
oni-miR-10574	AAGAUAGAAUGAGAUGAGGACU	22	oni-mir-10574	AAGAUAGAAUGAGAUGAGGACUUUUUUUUUUUUUUUUGGUCCUCAUCUUGUCCCAUUUUCA	61	GL831288.1(-):1017652-1017712
oni-miR-10581a	AUUCUGCUUAUCUGGAUGUAGC	22	oni-mir-10581a	AUUCUGCUUAUCUGGAUGUAGCAUUUUUCCCACUGAAAACGUUACGCCCAGAUGAACAGAAUCA	64	CM001449.1(-):3811427-3811490
oni-let-7a	UGAGGUAGUAGGUUGUAUAGUU	22	oni-let-7a-1	UGAGGUAGUAGGUUGUAUAGUUGAGAAUUACACCCCGGGAGAUAACUGUACAACCUCCUAGCUUUCC	67	CM001457.1(-):400527-400593
oni-miR-1	UGGAAUGUAAAGAAGUAUGUAU	22	oni-mir-1-2	ACAUACUUCUUUAUGUACCCAUAUGAACAUAUGAUAGCUAUGGAAUGUAAAGAAGUAUGUAU	62	CM001461.1(-):14484673-14484734
oni-miR-10587	UCGGUCGAGUUUCUUUGUUGGA	22	oni-mir-10587	CAACAAAGAGGCUUGUGGGUCUUUGUUCGCUUUUUUGGAUCGGUCGAGUUUCUUUGUUGGA	61	CM001458.1(-):11667759-11667819
oni-let-7a	UGAGGUAGUAGGUUGUAUAGUU	22	oni-let-7a-6	UGAGGUAGUAGGUUGUAUAGUUUGUGGGAUGGACUCAAUCCUAUUCAGGUGAUAACUAUACAGCCUAUUACCUUCC	76	CM001448.1(-):28845763-28845838
oni-miR-10544	UAGGCGUGUCACUGCGUGUCACA	23	oni-mir-10544	UAGGCGUGUCACUGCGUGUCACAGUCACUGCUUGCGCACGGGGCCACGCCCUGC	54	CM001459.1(+):19615093-19615146
oni-miR-10559	CUGCAACCUUUACUUUGAACCC	22	oni-mir-10559	UUCAAAGUAAAAGUUGCAUCCUUAGAAACAUGUUGGCUGCAACCUUUACUUUGAACCC	58	GL831373.1(-):453578-453635
oni-miR-10575	AUUCUGAUUCACAUGAACUCGU	22	oni-mir-10575-2	GAGUUCAUGUGAAUCAGAAUCAGAAUACUUUAUUGAUUCUGAUUCACAUGAACUCGU	57	CM001456.1(+):6635801-6635857
oni-miR-10569	UGGGACCGAGCAGAACUCUGAC	22	oni-mir-10569	AGGAGUUCUGUUCGGCGCCAGUCUGAAGGUGGGACCGAGCAGAACUCUGAC	51	CM001457.1(+):33630011-33630061
oni-miR-10573b	AACUCCAGUCCUCGAGGGCAUG	22	oni-mir-10573b	AACUCCAGUCCUCGAGGGCAUGGAAAAGUUGCAUGACACCGGCCUUCGAGGAAUGGAGUUU	61	AERX01077620.2(-):273-333
oni-miR-10576	UGUAGAGCAGACUGGAUUCUCU	22	oni-mir-10576	UGUAGAGCAGACUGGAUUCUCUGUCUCCCUUUUUAGAACGGAGGAUCUUUUUUGCUCUGCAGU	63	CM001451.1(+):20205566-20205628
oni-let-7g	UGAGGUAGUAGUUUGUAUAGUU	22	oni-let-7g-2	UGAGGUAGUAGUUUGUAUAGUUUUAGGAUCACACCAGAUCUGGGAGAUAACUAUACAGCCUACUGUCUUUCU	72	CM001463.1(-):4760445-4760516
oni-miR-10575	AUUCUGAUUCACAUGAACUCGU	22	oni-mir-10575-1	GAGUUCAUGUGAAUCAGAAUCAAUAAAGUAUUCUGAUUCUGAUUCACAUGAACUCGU	57	CM001456.1(-):6635799-6635855
oni-miR-10551	AGGAAAUCUGCUUCUGUUGGUUU	23	oni-mir-10551	AGGAAAUCUGCUUCUGUUGGUUUGGUAUUACUAAAAAAUCACAGGAGCAGAGUUUUUCC	59	CM001461.1(-):14979855-14979913
oni-miR-10552	UCUUCCAUGCACUUUGAUGACU	22	oni-mir-10552	UCUUCCAUGCACUUUGAUGACUUAUUUUUUCAAACUGUCAUCAAACUGCAUGGAGGUGGU	60	CM001451.1(+):6090908-6090967
oni-miR-10581b	AUUCUGCUCAUCAGGACGUAGC	22	oni-mir-10581b	AUUCUGCUCAUCAGGACGUAGCGUUUUCAGUGGGAGAAAACGCUACGUCCUGAUGAACAGAAUCC	65	CM001464.1(-):15301813-15301877
oni-let-7f	UGAGGUAGUAGAUUGUAUAGUU	22	oni-let-7f	UGAGGUAGUAGAUUGUAUAGUUUUAGGGUAGUGAUUUUGCCCUCUUUAGGAGAUAACUAUACAAUCUAUUGCCUUCCC	78	CM001448.1(+):2644014-2644035
oni-miR-101a	UACAGUACUGUGAUAACUGAAG	22	oni-mir-101a	UCAGUUAUCACAGUGCUGAUGCUGUCCCCAUCGAAGGUACAGUACUGUGAUAACUGAAG	59	CM001460.1(+):1057945-1058003
oni-miR-10545	UAAGUCUCACACCAGUGCAAAAC	23	oni-mir-10545	UAAGUCUCACACCAGUGCAAAACAAAAAUCAUGACGCUGCUCAGGUGUGGGACCAUA	57	CM001462.1(-):5316559-5316615
oni-miR-100	AACCCGUAGAUCCGAACUUGUG	22	oni-mir-100-2	AACCCGUAGAUCCGAACUUGUGGUGACUGGCUGCACAAGCUCGUAUCUAUAGGUAUG	57	CM001453.1(+):8884551-8884607
oni-miR-10581d	AACGUCCAGACGAACAGAAUC	21	oni-mir-10581d	UCUGUUCAUCUGGACGUAGCGUUUCUCCCACUGAAAACGUCCAGACGAACAGAAUC	56	GL831358.1(-):79769-79824
oni-miR-10577	AUGAGGAAAAGAAGUUAGGAGA	22	oni-mir-10577	UUCUAUCUCCUUUUCCUAACAUCGUUUCCUUGACCCGAUGAGGAAAAGAAGUUAGGAGA	59	CM001455.1(+):34316900-34316958
oni-miR-10582	UAAGAUUGAUGAAACCUGCAGU	22	oni-mir-10582	UGCAGGUUUCCCCAAACUUAUGCAAAUGUCCUGUUUAUAAGAUUGAUGAAACCUGCAGU	59	GL831369.1(-):847886-847944
oni-miR-10586	CAUCAUUCACUCUAAGCUGACU	22	oni-mir-10586	GCAGCUCAGAGUGGAUGAUGUCAUUCUGGAGCGAUGACAUCAUUCACUCUAAGCUGACU	59	CM001462.1(-):18355425-18355483
oni-let-7g	UGAGGUAGUAGUUUGUAUAGUU	22	oni-let-7g-1	UGAGGUAGUAGUUUGUAUAGUUUUAGGAUCACACCAGAUCUGGGAGAUAACUAUACAGUCUACUGUCUUUCU	72	CM001463.1(-):25779699-25779770
oni-miR-1	UGGAAUGUAAAGAAGUAUGUAU	22	oni-mir-1-1	ACAUACUUCUUUAUAUGCCCAUAUGAACAAGAGCAACUAUGGAAUGUAAAGAAGUAUGUAU	61	CM001460.1(+):5216230-5216290
oni-miR-100	AACCCGUAGAUCCGAACUUGUG	22	oni-mir-100-1	AACCCGUAGAUCCGAACUUGUGUUAAGUGACACCACAAGCUUGUAUCUACAGGUCUG	57	CM001457.1(-):402008-402064
oni-miR-10553	GUGCCAUAUCUGACUGUACGCA	22	oni-mir-10553	GUGCCAUAUCUGACUGUACGCAAUUGUAUUAUUCUAUUGCGUUAUCAGCGAUAUAGCAAUG	61	GL831414.1(+):209594-209654
oni-miR-10573a	UGCCCUCGAGGACUGGAGUUU	21	oni-mir-10573a	AACUCCAUUCCUCGAAGGCCGGUGUCAUGCAACUUUUCCAUGCCCUCGAGGACUGGAGUUU	61	AERX01077620.2(+):274-334
oni-miR-10579	AUGUGGAAAAACAACGGACUGA	22	oni-mir-10579	AGUCUGUUGUAUCUUCACUGAUUUACCUUUACAAAGAGAAUGUGGAAAAACAACGGACUGA	61	CM001463.1(+):10658114-10658174
oni-miR-10581c	AACGUCCAGAUGAACAAUCAAC	22	oni-mir-10581c	UGAUUGUUCAUCUGGACGUAACGUUUUCAGUGGGAGAAACGUCCAGAUGAACAAUCAAC	59	CM001447.1(+):28218850-28218908
oni-miR-10604	UACAUGCAGAGGUGGAGCAAGA	22	oni-mir-10604	UACAUGCAGAGGUGGAGCAAGACAUUCCACUUCUUGCUCCGCCUCUGCAUGUACA	55	CM001451.1(-):21885388-21885442
oni-miR-10591	AAACUUGACAUGUUGGUACUGC	22	oni-mir-10591	UCGUACCACACUGUUAGAGGUUUCAAAGUAUUUUGCGCUGAAACUUGACAUGUUGGUACUGC	62	GL831350.1(-):275006-275067
oni-miR-10596-3p	AGUGGUUUCCAAAUAGUCUGAU	22	oni-mir-10596-2	AGACUAUUUGGAAACCACUGCACUAUUAAGUCCAGUGGUUUCCAAAUAGUCUGAU	55	CM001450.1(+):26766752-26766806
oni-miR-10631	UGUCGGUCUGAUAUCGGUCUGC	22	oni-mir-10631	AGUCUGAUGUCAGUCUGACAGCGAUUUGCCAUCGUUCUGUCGGUCUGAUAUCGGUCUGC	59	CM001461.1(-):25987872-25987930
oni-miR-106	UAAAGUGCUUACAGUGCAGGUAG	23	oni-mir-106	UAAAGUGCUUACAGUGCAGGUAGUGAUGAUAAUCUGGCCUACUGCAGUGUGAGCACUUCUUUC	63	CM001445.1(+):9821145-9821207
oni-miR-10588	UGCACAGUGUGGAUUAGUUGACU	23	oni-mir-10588	UGCACAGUGUGGAUUAGUUGACUCUUGUGUUGUGCUGACAGAAAAACGGUUAACUUGUCUCUCUGUGCUCAG	72	CM001463.1(+):27704850-27704921
oni-miR-10601	AUCCAGACUGACAUCUCCUCAC	22	oni-mir-10601	AUCCAGACUGACAUCUCCUCACAAAGCUUCAAGUUCGGAGACGUCGUCUGAACGU	55	CM001465.1(+):10444197-10444251
oni-miR-10598	UGGACCGAACAAUGCAUCCUGCA	23	oni-mir-10598	CAGGAUGAACUGUGAGUGGCAUUUUUGUCAGGACAAAUGGACCGAACAAUGCAUCCUGCA	60	CM001457.1(-):29360432-29360491
oni-miR-10589	AAACAAAGGUGUGUACUCUCC	21	oni-mir-10589	AAACAAAGGUGUGUACUCUCCAUGUGGAUAGAGAGUACACACCUUUUUUUCC	52	CM001460.1(-):6650830-6650881
oni-miR-10620	GAAAUAAAGAAUUCUCUCGAAGUG	24	oni-mir-10620	GAAAUAAAGAAUUCUCUCGAAGUGUUACUUCUCCAAUAAUCACUCGAAGAAUUCCUUGUUUUAG	64	CM001446.1(+):6766489-6766552
oni-miR-10637	UAAAAGAGGAUCCAGCAAGAGA	22	oni-mir-10637	UAAAAGAGGAUCCAGCAAGAGAGCUACCUUAAAUCCCUUUUGCUGACGUACUCCUUUUUC	60	GL831269.1(+):550230-550289
oni-miR-107	AGCAGCAUUGUACAGGGCUAUC	22	oni-mir-107	AGCUUCUUUACAGUGUUGCCUUGUGGCAUGGCGAUCAAGCAGCAUUGUACAGGGCUAUC	59	CM001456.1(-):10826-10884
oni-miR-10712	UGGAUGUAGUGCUUUCAGUGAG	22	oni-mir-10712	UGGAUGUAGUGCUUUCAGUGAGUGUUUUCAAGUGACGAAACAUUUCUCCCACGGAAAACGCUACAUCCGGA	71	CM001461.1(-):4244472-4244542
oni-miR-10714	UACAGGAGCUACUGCCACGUUCC	23	oni-mir-10714	UACAGGAGCUACUGCCACGUUCCACGGGUGAUGAGGCAGCUGUGCGUGGCUCAGCUCUGCAGC	63	CM001450.1(-):49458197-49458259
oni-miR-150	ACUCCCAAUCCUUGUACCAGUGUC	24	oni-mir-150	ACUCCCAAUCCUUGUACCAGUGUCUUGACACCAGUGACGCUGGACAGGUUUUGGGGGGG	59	GL831541.1(-):143888-143946
oni-miR-17a	CAAAGUGCUUACAGUGCAGGUA	22	oni-mir-17a-2	CAAAGUGCUUACAGUGCAGGUAGUUUUGUUCAAUUCUACUGCAGUGAAGGCACUUUCAGC	60	GL831311.1(+):1392624-1392683
oni-miR-181d	AACAUUCAUUGCUGUCGGUGGG	22	oni-mir-181d	AACAUUCAUUGCUGUCGGUGGGUUUGCAACAGAAUAACUCACUGAUCAAUGAAUGCAG	58	CM001455.1(+):965174-965231
oni-miR-199b	UAACCAAUGUGCAGACUACUGU	22	oni-mir-199b-1	UAACCAAUGUGCAGACUACUGUACAACCACUACUUCCUGAACAGGUAGUCUGAACACUGGGCAG	64	CM001450.1(-):27355400-27355463
oni-miR-203a	UGAAAUGUUUAGGACCACUUG	21	oni-mir-203a-1	AGUGGUUCUCAACAGUUCAACAGUUCUUUAACAAAAUUGUGAAAUGUUUAGGACCACUUG	60	CM001462.1(+):1021134-1021193
oni-miR-204a	UUCCCUUUGUCAUCCUAUGCCU	22	oni-mir-204a-2	UUCCCUUUGUCAUCCUAUGCCUGGAACUUGGAUAAGGCAGGGACAGCAAAGGGAUGC	57	CM001450.1(-):38761816-38761872
oni-miR-210	CUGUGCGUGUGACAGCGGCU	20	oni-mir-210	AGCCACUGACUAACGCACAUUGUGCCAGUUUCCAGUUCCACUGUGCGUGUGACAGCGGCU	60	CM001450.1(+):45406578-45406637
oni-miR-26a	UUCAAGUAAUCCAGGAUAGGCU	22	oni-mir-26a-4	UUCAAGUAAUCCAGGAUAGGCUUUCUGCAUCUGCUUUGGCCUAUGCUUGAUUACUUGCACU	61	CM001452.1(+):11561756-11561816
oni-miR-29b	UAGCACCAUUUGAAAUCAGUGU	22	oni-mir-29b-1	CUGGUUUCACAUGGUGGUUUAGAUGUGUGCUGCUCUUGUCUAGCACCAUUUGAAAUCAGUGU	62	CM001460.1(+):7517142-7517203
oni-miR-301a	UAGUGCAAUAGUAUUGUCAAAGC	23	oni-mir-301a	GCUCUGACUUCAUUGCACUACUGUAUCAGACAACUAGUAGUGCAAUAGUAUUGUCAAAGC	60	GL831852.1(-):60554-60613
oni-miR-338	UCCAGCAUCAGUGAUUUUGUUG	22	oni-mir-338-2	AACAACAUCCUGAUGCUGUUUGGGUGUGUAAAGCAGAACUCCAGCAUCAGUGAUUUUGUUG	61	CM001451.1(-):9610319-9610379
oni-miR-458	AUAGCUCUUUAAAUGGUACUGC	22	oni-mir-458	AGCGCCAUUUUCAGAGCUAUAAGAGUGAAAGUUAUCAUAGCUCUUUAAAUGGUACUGC	58	CM001445.1(-):268936-268993
oni-miR-7132b-3p	UGAGAAGUUUUGAACAAGUAUA	22	oni-mir-7132b	GACUUGGUCCAAGCUCCUCAGUGCUGUUUCCAUACCUGAGAAGUUUUGAACAAGUAUA	58	CM001447.1(-):3347464-3347521
oni-miR-7133	GAUGUUGAGUAUCAAACUGUAU	22	oni-mir-7133-4	GAUGUUGAGUAUCAAACUGUAUGUUAUGUAUGCUAUAUAUAGUUUGAUACACAGCACAAUA	61	CM001463.1(+):19558862-19558922
oni-miR-7147	UGUACCAUGCUGGUAGCCAGUG	22	oni-mir-7147	UGUACCAUGCUGGUAGCCAGUGUGUGGUAGGCUUUGCUGGUGACCAGCGUUGUGCCUCA	59	CM001452.1(-):14868007-14868065
oni-miR-10629	CCAGCACGCGCCGUGUGACCCU	22	oni-mir-10629-2	CCAGCACGCGCCGUGUGACCCUUUAUAGACUACUAUAAAGGGUCACACGGCGCGUGCUGGUC	62	CM001457.1(+):33680647-33680708
oni-miR-10592	UCCGUGGCCCCUGAUGCGGAGCUG	24	oni-mir-10592	UCCGUGGCCCCUGAUGCGGAGCUGAUGAGCGGCCACAGCCCGCACCACGGCCGCGGAGGC	60	CM001450.1(-):32484021-32484080
oni-miR-10596-5p	AGACUAUUUGGAAACCACUGGA	22	oni-mir-10596-1	AGACUAUUUGGAAACCACUGGACUUAAUAGUGCAGUGGUUUCCAAAUAGUCUGAU	55	CM001450.1(-):26766749-26766803
oni-miR-10600	UUCGACAUCUCUGGUUUAGACU	22	oni-mir-10600	UCUAGGGCAGAGGUGUCGAACAUAAGGUCCGGGGGUUCGACAUCUCUGGUUUAGACU	57	CM001457.1(-):4614825-4614881
oni-miR-10602	GCCGAGAACGCGAGCACGGACU	22	oni-mir-10602	UACGUACUCGCGUUCUCGGUGAGUAUGUACUGGCCGAGAACGCGAGCACGGACU	54	CM001450.1(+):2160947-2161000
oni-miR-10626	UUAGAGUGCACUGUCUCAAACU	22	oni-mir-10626	UUGCAGACUGUGCAUCUAUCUAACUGUGAAUUUGUUUUGUUUAGAGUGCACUGUCUCAAACU	62	GL831414.1(+):175076-175137
oni-miR-10629	CCAGCACGCGCCGUGUGACCCU	22	oni-mir-10629-1	CCAGCACGCGCCGUGUGACCCUUUAUAGUAGUCUAUAAAGGGUCACACGGCGCGUGCUGGUC	62	CM001457.1(-):33680645-33680706
oni-miR-10718	UCAGUGUGCUUCCACCUCUACC	22	oni-mir-10718	UGGACGAGGAAGUGGGCUCAGUGAUUCUGAUCUACUCAGUGUGCUUCCACCUCUACC	57	CM001464.1(-):2750131-2750187
oni-miR-10847	AUGAGAAUGAUUGAUUGAUGUG	22	oni-mir-10847	AUGAGAAUGAUUGAUUGAUGUGGAUGUCAAGGAUUAUUAACACAUCAAUCAAUCAUUCUCGUUU	64	CM001449.1(-):1039798-1039861
oni-miR-125b	UCCCUGAGACCCUAACUUGUGA	22	oni-mir-125b-1	UCCCUGAGACCCUAACUUGUGACGUUUUGCUGUGAUGUGCACGGGUUGGGUUCUUGGGAGCU	62	CM001453.1(+):8889805-8889866
oni-miR-125b	UCCCUGAGACCCUAACUUGUGA	22	oni-mir-125b-2	UCCCUGAGACCCUAACUUGUGACGUUGUGCUUUCAUGUCCACGGGUUAGGCUCUCGGGAGCU	62	CM001457.1(-):394949-395010
oni-miR-130b-5p	ACUCUUUCCCUGUUGCACUACU	22	oni-mir-130b	ACUCUUUCCCUGUUGCACUACUGUGGGAGAUGCAGCAAGCAGUGCAAUAAUGAAAGGGCAU	61	CM001455.1(-):2078402-2078462
oni-miR-142	CAUAAAGUAGAAAGCACUACU	21	oni-mir-142-2	CAUAAAGUAGAAAGCACUACUAAACUUUACUACACAGUGUAGUGUUUCCUACUUUAUGGAUG	62	CM001457.1(+):23120570-23120631
oni-miR-144a	GGAUAUCAUCUUAUACUGUAAGU	23	oni-mir-144a	GGAUAUCAUCUUAUACUGUAAGUUUAUUAAAGAGACACUACAGUAUAGAUGAUGUACU	58	GL831331.1(+):655264-655321
oni-miR-147	GUGUGCGGAAAUGCUUCUGCUC	22	oni-mir-147	ACAGAAUCGUUUCUGCACAAACUAGGACACUUUGACACUCAGUGUGCGGAAAUGCUUCUGCUC	63	CM001444.1(-):3671514-3671576
oni-miR-155	UUAAUGCUAAUCGUGAUAGGGGU	23	oni-mir-155	UUAAUGCUAAUCGUGAUAGGGGUUGUUCUUAUUAACAGACACCUAACAUGUUAGCAUUAGCU	62	CM001444.1(+):7366056-7366117
oni-miR-17b	ACCUGCACUGUAAGCACUUUGGC	23	oni-mir-17b-1	UGUAAGUGCCUCCACUGCAGUAGGUAUUCCAUAGUACUACCUGCACUGUAAGCACUUUGGC	61	CM001444.1(-):7384948-7385008
oni-miR-183	UAUGGCACUGGUAGAAUUCACUG	23	oni-mir-183-3	UAUGGCACUGGUAGAAUUCACUGUCACAGCACACUAUCAGUGAAUUACCAUAGGGCCAUA	60	CM001450.1(-):43226398-43226457
oni-miR-19a	UGUGCAAAUCUAUGCAAAACUG	22	oni-mir-19a	AGUUUUGCAUAGUUGCGCUGCAAGAAGAAAUAAGUUGUGCAAAUCUAUGCAAAACUG	57	GL831311.1(+):1393234-1393290
oni-miR-203b	UUGAACUGUUGAGAACCACUUA	22	oni-mir-203b	AGUGGUCCUAAACAUUUCACAAUUUUGUUAAAGAACUGUUGAACUGUUGAGAACCACUUA	60	CM001462.1(-):1021132-1021191
oni-miR-214	ACAGCAGGCACAGACAGGCAGA	22	oni-mir-214-2	CUAUCUACACUUGCUGUGCAGAAUAUCCUCCAACCUGUACAGCAGGCACAGACAGGCAGA	60	GL831264.1(-):903925-903984
oni-miR-22a	AAGCUGCCAGCUGAAGAACUGU	22	oni-mir-22a	AGUUCUUCACUGGCAAGCUUUAUGUCCUCAUGUACCAGCUAAAGCUGCCAGCUGAAGAACUGU	63	CM001457.1(+):14345307-14345369
oni-miR-338	UCCAGCAUCAGUGAUUUUGUUG	22	oni-mir-338-3	AACAAUAUCCUGGUGCUGCCUGAGUGCUCCUUAAAGACUCCAGCAUCAGUGAUUUUGUUG	60	CM001451.1(-):23818533-23818592
oni-miR-734	UAAAUGCUGCAGAAUUGUGCUC	22	oni-mir-734	UGAACUAUUCUGCAACAUUUGUUGAUGUGGUUCUGCAAGUAAAUGCUGCAGAAUUGUGCUC	61	CM001459.1(+):20928896-20928956
oni-miR-96	UUUGGCACUAGCACAUUUUUGCU	23	oni-mir-96-3	UUUGGCACUAGCACAUUUUUGCUUUGUUUCUCCUCUUUUGAGCAAUCAUGUGUAGUGCCAAUAU	64	CM001450.1(-):43226224-43226287
oni-miR-10596-3p	AGUGGUUUCCAAAUAGUCUGAU	22	oni-mir-10596-1	AGACUAUUUGGAAACCACUGGACUUAAUAGUGCAGUGGUUUCCAAAUAGUCUGAU	55	CM001450.1(-):26766749-26766803
oni-miR-10607	UUCCUGUCUGCUCUGAAUGUAGC	23	oni-mir-10607	UUCCUGUCUGCUCUGAAUGUAGCGUGGCCCACUAGCUACAUUCAGACUGCUGGGGUGAA	59	CM001447.1(+):28243077-28243135
oni-miR-10644	UGGCAUUAGUGCUUGAGCAGCU	22	oni-mir-10644	UGGCAUUAGUGCUUGAGCAGCUGUCAUUUACAGGCUGUUCAGCCUCUGGUGUCUGU	56	CM001465.1(-):1706052-1706107
oni-miR-10a	UACCCUGUAGAACCGAAUUUGU	22	oni-mir-10a-1	UACCCUGUAGAACCGAAUUUGUGUGAUGAAACCAGAUUCACAGAUUCGAUUCUAGGGGAGU	61	CM001459.1(-):15574664-15574724
oni-miR-137b	UUAUUGCUUGAGAAUACGCGUAG	23	oni-mir-137b-2	ACGGGUAUUCUUGGGUUGAUAAUACAGAUGUCGAUGUUAUUGCUUGAGAAUACGCGUAG	59	CM001447.1(+):9703600-9703658
oni-miR-148-5p	AAGUUCUGUGAUACACUUAGACU	23	oni-mir-148	AAGUUCUGUGAUACACUUAGACUCUAACUGCCCGCAGUCAGUGCAUUACAGAACUUUG	58	CM001459.1(-):15445884-15445941
oni-miR-15a	UAGCAGCACGGAAUGGUUUGUG	22	oni-mir-15a	UAGCAGCACGGAAUGGUUUGUGGGUUAUACUGAGAUGCAGGCCAUACUGUGCUGCCGCA	59	CM001459.1(+):12108763-12108821
oni-miR-17a	CAAAGUGCUUACAGUGCAGGUA	22	oni-mir-17a-1	CAAAGUGCUUACAGUGCAGGUAGUACUAUGGAAUACCUACUGCAGUGGAGGCACUUACAGC	61	CM001444.1(+):7384950-7385010
oni-miR-17b	ACCUGCACUGUAAGCACUUUGGC	23	oni-mir-17b-2	UGAAAGUGCCUUCACUGCAGUAGAAUUGAACAAAACUACCUGCACUGUAAGCACUUUGGC	60	GL831311.1(-):1392622-1392681
oni-miR-183	UAUGGCACUGGUAGAAUUCACUG	23	oni-mir-183-1	UAUGGCACUGGUAGAAUUCACUGUCACAGCACACUAUCAGUGAAUUACCAUAGGGCCAUAAA	62	CM001450.1(-):43222523-43222584
oni-miR-18a-2	UAAGGUGCAUCUAGUGCAGAUAG	23	oni-mir-18a-2	UAAGGUGCAUCUAGUGCAGAUAGUGAAAUAGACUAGCACCUACUGCCCUAAGUGCUCCUUCUG	63	CM001444.1(+):7385109-7385171
oni-miR-190a	UGAUAUGUUUGAUAUAUUAGGUUG	24	oni-mir-190a-2	UGAUAUGUUUGAUAUAUUAGGUUGUUAUUCAGUCCAACUAUAUAUCAAACAUAUUCCU	58	CM001450.1(+):39300674-39300731
oni-miR-19c	UGUGCAAAUCCAUGCAAAGCUCU	23	oni-mir-19c	AGUUUUGAUGGCUUGCUCUCAGCUUCUGAAAGACUCUGCUGUGCAAAUCCAUGCAAAGCUCU	62	CM001449.1(-):27553256-27553317
oni-miR-20	UAAAGUGCUUAUAGUGCAGGUAG	23	oni-mir-20-2	UAAAGUGCUUAUAGUGCAGGUAGUCUUCUUACUGUUUAAAUUCUACUGCAAUGUGAGCACUUCAAGU	67	GL831311.1(+):1393406-1393472
oni-miR-22c	AAGCUGCCAGUUGAAGAGCUGU	22	oni-mir-22c	CGUUCUUCACUGGCUAGCUUUAUGUCCCACGCCCCACACUAAAGCUGCCAGUUGAAGAGCUGU	63	CM001455.1(+):15386361-15386423
oni-miR-24a-4	UGGCUCAGUUCAGCAGGAAC	20	oni-mir-24a-4	UGCCUUCUGAGCUGACAGCAGUUUGAUCGAACACACUGGCUCAGUUCAGCAGGAAC	56	CM001450.1(+):30915471-30915526
oni-miR-24b-5p	UGCCUACUGAACUGGUAUCAGU	22	oni-mir-24b	UGCCUACUGAACUGGUAUCAGUGUUACACCUGAAAACUGGCUCAGUUCAGCAGGAACAG	59	CM001465.1(+):19640768-19640826
oni-miR-27e	UUCACAGUGGCUAAGUUCAGU	21	oni-mir-27e-1	CAGAGCUUAGCUAAUUGGUGAGCAUUGAUCCCUGCUAUGUGUUGUUCACAGUGGCUAAGUUCAGU	65	CM001465.1(+):19639908-19639972
oni-miR-33a-5p	GUGCAUUGUAGUUGCAUUGCA	21	oni-mir-33a	GUGCAUUGUAGUUGCAUUGCAUGAUCCUGAAGCCGAGUGCAAUGUGUCUGCAGUGCAGUA	60	CM001447.1(+):7668169-7668228
oni-miR-429b	UAAUACUGUCUGGUAAUGCCGU	22	oni-mir-429b	GUCUUACCAGACAUGGUUAGAUGUAAUUAUUGGUGUCUAAUACUGUCUGGUAAUGCCGU	59	GL831308.1(+):161417-161475
oni-miR-7550	AUCCGGCUCGAAGGACCA	18	oni-mir-7550	AUCCGGCUCGAAGGACCAUAAAAUGGAGAGAAUGUUGUCUCCAGGAGUUUAGCUGAUUUA	60	GL831331.1(+):417546-417605
oni-miR-10764	UUACAAGAGCAAACUGAAUUCAAG	24	oni-mir-10764	UUACAAGAGCAAACUGAAUUCAAGCAUGGUAUUAUAAUUGGAUGCAGUCAGUUCUU	56	CM001444.1(+):11681682-11681737
oni-miR-10780	ACUCAUUCUGAGCUGUGAAGU	21	oni-mir-10780	AGAGCAGCUUUGCAUGAGUCAGUUUAAAAUGAACCGUGACUCAUUCUGAGCUGUGAAGU	59	CM001449.1(+):34631916-34631974
oni-miR-135d	UAUGGCUUUUUAUUCCUACGUGA	23	oni-mir-135d	UAUGGCUUUUUAUUCCUACGUGAUGGUAGAUGGGUUCAUGUAGGAGUAGAAGCCACU	57	CM001460.1(-):23680841-23680897
oni-miR-184b	UGGACGGAGAACUGAUAAGGG	21	oni-mir-184b	UUAUCACUUUUCCAGCCCAGCUAUCUAUUAAAUGUUUGUUGGACGGAGAACUGAUAAGGG	60	CM001450.1(+):39659041-39659100
oni-miR-199a	ACAGUAGUCUGCACAUUGGUU	21	oni-mir-199a-4	CCCAGUGUUCAGACUACCUGUUCAUCAGGCUGCAGCUGAACAGUAGUCUGCACAUUGGUU	60	CM001447.1(-):16325881-16325940
oni-miR-199a	ACAGUAGUCUGCACAUUGGUU	21	oni-mir-199a-2	CCCAGUGUUCAGACUACCUGUUCAUUGUCAUACUGGUGUACAGUAGUCUGCACAUUGGUU	60	GL831264.1(-):905753-905812
oni-miR-203a	UGAAAUGUUUAGGACCACUUG	21	oni-mir-203a-2	AGUGGUUCUAGAUAGUUCAACAGUACAGCAUACGUUUGUGAAAUGUUUAGGACCACUUG	59	CM001458.1(+):8453891-8453949
oni-miR-29a	UAGCACCAUUUGAAAUCGGUUA	22	oni-mir-29a-1	ACCGUUUUCCUCUGGUGUUCAGAGUUUCCAUCAUGUCUAGCACCAUUUGAAAUCGGUUA	59	CM001448.1(-):29992805-29992863
oni-miR-30d	UGUAAACAUCCUACACUCAGCU	22	oni-mir-30d	UGUAAACAUCCUACACUCAGCUGUUAUUGAUUGCCACAGAGGCUGAGAGGAGGUUGUUUACUUG	64	CM001464.1(+):17932720-17932783
oni-miR-455	UAUGUGCCCUUGGACUACAUCG	22	oni-mir-455-2	UAUGUGCCCUUGGACUACAUCGUGGAAGCCAGCACCAUGCAGUCCAUGGGCAUAUACAC	59	CM001455.1(+):26565436-26565494
oni-miR-460	CACAGCGCAUACAAUGUGGAUG	22	oni-mir-460	CCUGCAUUGUACACACUGUGCGUAUAAAUGUCAUAAGCACAGCGCAUACAAUGUGGAUG	59	CM001461.1(-):14143293-14143351
oni-miR-7132b-5p	GACUUGGUCCAAGCUCCUCAGU	22	oni-mir-7132b	GACUUGGUCCAAGCUCCUCAGUGCUGUUUCCAUACCUGAGAAGUUUUGAACAAGUAUA	58	CM001447.1(-):3347464-3347521
oni-miR-8159	UCAGUAACUGGAAUCUGUCCCUGC	24	oni-mir-8159	UCAGUAACUGGAAUCUGUCCCUGCAUGGUAAAAGUGUGCAGGGCCUGGCUGGUUACUGCAC	61	CM001453.1(+):9497705-9497765
oni-miR-96	UUUGGCACUAGCACAUUUUUGCU	23	oni-mir-96-1	UUUGGCACUAGCACAUUUUUGCUUCUGUAUAUAUACUUUGAGCAAUUAUGUGUAGUGCCAAUAU	64	CM001460.1(-):22508107-22508170
oni-miR-130a	CAGUGCAAUAUUAAAAGGGCA	21	oni-mir-130a-1	GCCCUUUUUCUGUUGUACUACUGUGAAAUCAGAUGAGCAGUGCAAUAUUAAAAGGGCA	58	CM001455.1(-):2090279-2090336
oni-miR-133a	UUGGUCCCCUUCAACCAGCUGU	22	oni-mir-133a-1	AGCUGGUAAAAUGGAACCAAAUCACCUCUUGAAUGGAUUUGGUCCCCUUCAACCAGCUGU	60	CM001461.1(-):14481130-14481189
oni-miR-140	ACCACAGGGUAGAACCACGGAC	22	oni-mir-140	CAGUGGUUUUACCCUAUGGUAGGUGACAUCAUGCUGUUCUACCACAGGGUAGAACCACGGAC	62	CM001450.1(+):4527097-4527158
oni-miR-145	GUCCAGUUUUCCCAGGAAUCCCU	23	oni-mir-145	GUCCAGUUUUCCCAGGAAUCCCUUGACCUAUCAGAAAGGGGGAUUCCUGGAAAUACUGUUCUU	63	CM001448.1(+):32184750-32184812
oni-miR-153b	UUGCAUAGUCACAAAAAUGAUC	22	oni-mir-153b	UCAUUCUUGUGGUUUGCAGCUAGUAGUCUGGGUCCAGUUGCAUAGUCACAAAAAUGAUC	59	GL831181.1(-):522430-522488
oni-miR-181a	CACAUUCAUCGCUGUCGGUGGG	22	oni-mir-181a	CACAUUCAUCGCUGUCGGUGGGUUAGUAAUGGCAUAAACUCGCCGGGCGAUGAAUGACAAC	61	CM001447.1(-):13318671-13318731
oni-miR-18b	UAAGGUGCAUCUAGUGUAGUU	21	oni-mir-18b	UAAGGUGCAUCUAGUGUAGUUAGUGAAGUAUUCAAAGUCUACUGCCCUAGUUGCCCCUUCUGU	63	CM001449.1(-):27554497-27554559
oni-miR-192	AUGACCUAUGAAUUGACAGCC	21	oni-mir-192	AUGACCUAUGAAUUGACAGCCAGUGAUUUCCAGCCUCUGCCUGUCAGUUCUGUAGGCCACU	61	CM001453.1(+):6970813-6970873
oni-miR-2187a	UUAAUUAGUAUAGCCUGUUUUAG	23	oni-mir-2187a	UUAAUUAGUAUAGCCUGUUUUAGUGAUAUCAGCAAUUCUUUACAGGCUAUGCUAAUCUGU	60	CM001456.1(-):24296885-24296944
oni-miR-218b	UUGUGCUUGAUCUAACCAUGCA	22	oni-mir-218b	UUGUGCUUGAUCUAACCAUGCAGUGCAUCUUCUGUCCAUGGUUGUGCCAAGCACCUUG	58	CM001450.1(-):19615875-19615932
oni-miR-25	CAUUGCACUUGUCUCGGUCUGA	22	oni-mir-25	AGGCGGAGACUUGGGCAAUUGCCGGGCAUCCCAGAGGGCAUUGCACUUGUCUCGGUCUGA	60	CM001445.1(+):9821767-9821826
oni-miR-26a	UUCAAGUAAUCCAGGAUAGGCU	22	oni-mir-26a-3	UUCAAGUAAUCCAGGAUAGGCUGGUUAACACUGCACGGCCUAUUCUUGAUUACUUGUUUC	60	CM001463.1(+):5182541-5182600
oni-miR-26c	GCAAGUAAUCACGAAUAGGCC	21	oni-mir-26c	GCAAGUAAUCACGAAUAGGCCAUCCAGGAUACACACAGCCUAUCCUGGAUUACUUGAACU	60	CM001461.1(+):4025929-4025988
oni-miR-30c	UGUAAACAUCCUACACUCUCGGC	23	oni-mir-30c	UGUAAACAUCCUACACUCUCGGCAUCUGCCCUCUGGUGGCCGGGAGUGGGACUGUUUGCACU	62	CM001456.1(+):9402811-9402872
oni-miR-365	UAAUGCCCCUAAAAAUCCUUAU	22	oni-mir-365	AGGGACUUUUAGGGGCAGCUGUGUUUUAUUAACCCAGUCAUAAUGCCCCUAAAAAUCCUUAU	62	CM001449.1(-):20414266-20414327
oni-miR-92a	UAUUGCACUUGUCCCGGCCUGU	22	oni-mir-92a-2	AGGUGGGGAUCGGUAGCAAUGCUGUGUUCCUCCAGGUAUUGCACUUGUCCCGGCCUGU	58	CM001444.1(+):7385789-7385846
oni-miR-10615b	UGCACAGCAUUAACGCGUUAGC	22	oni-mir-10615b	UGCACAGCAUUAACGCGUUAGCGUAGUUAGCUUGUUAACGCAUUAGCGCUGUCCAGC	57	CM001450.1(-):31312536-31312592
oni-miR-10858	UGUGUUCAGGCUCUGGCUGACA	22	oni-mir-10858	CAGCAGCCGGAGCCCGAACACAUCGAGGGGAACGAUGUGUUCAGGCUCUGGCUGACA	57	CM001460.1(-):12273113-12273169
oni-miR-10934	CCGCCGUGUCAGAUCUACUGGA	22	oni-mir-10934	CCGCCGUGUCAGAUCUACUGGAACUGGCUCGUCCAGCAGAUACCGACAUGGAUCGCA	57	CM001460.1(+):19446995-19447051
oni-miR-181b	AACAUUCAUUGCUGUCGCUGGGU	23	oni-mir-181b	AACAUUCAUUGCUGUCGCUGGGUUGGACUGUGUAGAAAAGCUCACUGAACAAUGAGUGCAAC	62	CM001461.1(+):8793414-8793475
oni-miR-194a	UGUAACAGCAACUCCAUGUGGA	22	oni-mir-194a	UGUAACAGCAACUCCAUGUGGAAGCUGUGUCUGUUCCAGUGGAGGUGCUGUUACUUG	57	CM001453.1(+):6970620-6970676
oni-miR-199b	UAACCAAUGUGCAGACUACUGU	22	oni-mir-199b-2	UAACCAAUGUGCAGACUACUGUACACCAGUAAGAUCCUGAACAGGUAGUCUGAACACUGGGAUGA	65	CM001465.1(-):13839759-13839823
oni-miR-204a	UUCCCUUUGUCAUCCUAUGCCU	22	oni-mir-204a-1	UUCCCUUUGUCAUCCUAUGCCUGGAGCUUCUGUAAGGCAGGGACAGCAAAGGGGAGC	57	CM001444.1(-):27571625-27571681
oni-miR-2188	AAGGUCCAACCUCACAUGUCCU	22	oni-mir-2188	AAGGUCCAACCUCACAUGUCCUGUGCGGCUGAAGGAAGGCUGUGUGAGGUCAGACCUAUC	60	CM001455.1(-):16421240-16421299
oni-miR-22b	AAGCUGCCAGCUGAAGAACUG	21	oni-mir-22b	AGUUCUUCACUGGCAAGCUUUAUGUUUCUGUACACAUGCUAAAGCUGCCAGCUGAAGAACUG	62	GL831184.1(-):3403945-3404006
oni-miR-26a	UUCAAGUAAUCCAGGAUAGGCU	22	oni-mir-26a-2	UUCAAGUAAUCCAGGAUAGGCUGUGUGUAUCCUGGAUGGCCUAUUCGUGAUUACUUGCACU	61	CM001461.1(-):4025926-4025986
oni-miR-27e	UUCACAGUGGCUAAGUUCAGU	21	oni-mir-27e-2	CAGAACUUAGCUCAUUAGUGAGCAUUACACAAAAAAGGAAAUUGUUCACAGUGGCUAAGUUCAGU	65	CM001461.1(-):17732542-17732606
oni-miR-33a-3p	CAAUGUGUCUGCAGUGCAGUA	21	oni-mir-33a	GUGCAUUGUAGUUGCAUUGCAUGAUCCUGAAGCCGAGUGCAAUGUGUCUGCAGUGCAGUA	60	CM001447.1(+):7668169-7668228
oni-miR-499	UUAAGACUUGCAGUGAUGUUUA	22	oni-mir-499	UUAAGACUUGCAGUGAUGUUUAGGGCAAUGAUCACAUGAACAUCACUUUAAGUCUGUGCU	60	CM001448.1(+):10012028-10012087
oni-miR-7132a-3p	UGAGGCGUUUAGAACAAGUUCA	22	oni-mir-7132a	GACUUGGUCAAAGCUCCUCAGCAGAUUGAAGUGACUCUGAGGCGUUUAGAACAAGUUCA	59	CM001449.1(-):21432354-21432412
oni-miR-722	UUUUGCAGAAACGUUUCAGAUU	22	oni-mir-722-1	UUUGAAACGUUUUAGCUAAAAAUGUUUCCAUGCUCAAGGUGUUUUUUGCAGAAACGUUUCAGAUU	65	CM001449.1(-):25086549-25086613
oni-miR-724	UUAAAGGGAAUUUGCGACUGUU	22	oni-mir-724-1	UUAAAGGGAAUUUGCGACUGUUAAUCAAACCAUUCGAACAGCCACACCUUCCUUUUAAGA	60	CM001463.1(+):26544929-26544988
oni-miR-9a-3p	UAAAGCUAGAGAACCGAAAGUA	22	oni-mir-9a-2	UCUUUGGUUAUCUAGCUGUAUGAGUUUUAAUUUCAUAAAGCUAGAGAACCGAAAGUA	57	CM001461.1(-):8067103-8067159
oni-miR-10683	UGAAACGUGUUUGAUUGGGCA	21	oni-mir-10683	ACCAAUCAAACACGUUCCACCUUUUUGCCGUGAAACGUGUUUGAUUGGGCA	51	CM001447.1(-):25983784-25983834
oni-miR-10686	UCGGACAGGUCUGCGCAAUGCA	22	oni-mir-10686-1	AUUGCGCAGACCUGUCCGAGAGGGAUAUAGAACCCUCUCGGACAGGUCUGCGCAAUGCA	59	CM001464.1(+):14763955-14764013
oni-miR-10686	UCGGACAGGUCUGCGCAAUGCA	22	oni-mir-10686-2	AUUGCGCAGACCUGUCCGAGAGGGUUCUAUAUCCCUCUCGGACAGGUCUGCGCAAUGCA	59	CM001464.1(-):14763952-14764010
oni-miR-10708	CUGCUGUUGUGUAAUGGGUUGC	22	oni-mir-10708	AGCCUGUUACACUACAUCAUACAAUACACCACUGUCCUGCUGUUGUGUAAUGGGUUGC	58	CM001447.1(+):17748837-17748894
oni-miR-10734	UGCUUUCUUUAGAAUUUAUC	20	oni-mir-10734	UGCUUUCUUUAGAAUUUAUCAUGUCAUAUAAAGUUGCUAAACUCUUCAGGGGGCUUU	57	GL831309.1(+):1499395-1499451
oni-miR-10841	AGCAAAGGAAUCAAUACAGCACG	23	oni-mir-10841-1	CUGUAUUGAUUCCUUUGCUAAGACAAAUAAAUCCUUAGCAAAGGAAUCAAUACAGCACG	59	CM001450.1(+):9772300-9772358
oni-miR-10c	UACCCUGUAGAUCCGGAUUUGU	22	oni-mir-10c	UACCCUGUAGAUCCGGAUUUGUGUAAAAAUCAUUAAUACAAUCACAAAUUCGCUUCUAGGGGAGU	65	CM001447.1(-):14063641-14063705
oni-miR-125a	UCCCUGAGACCCUUAACCUGUG	22	oni-mir-125a-2	UCCCUGAGACCCUUAACCUGUGAGGUCAAAGCAGGUCACAGGUGAGGUCCUCGGGAACA	59	GL831431.1(+):213688-213746
oni-miR-133a	UUGGUCCCCUUCAACCAGCUGU	22	oni-mir-133a-2	AGCUGGUAAAAUGGAACCAAAUCAACUGUUCAAUGGAUUUGGUCCCCUUCAACCAGCUGU	60	CM001460.1(+):5233404-5233463
oni-miR-18a	UAAGGUGCAUCUAGUGCAGAUA	22	oni-mir-18a-1	UAAGGUGCAUCUAGUGCAGAUAGUGAAGUAGACUAGCACCUACUGCCCUAAGUGCUCCUUCUGG	64	GL831311.1(+):1393035-1393098
oni-miR-200b	UAAUACUGCCUGGUAAUGAUGAU	23	oni-mir-200b	CAUCUUACGAGGCAGCAUUGGAUAUCAUCACUUUCUCUAAUACUGCCUGGUAAUGAUGAU	60	GL831308.1(+):159836-159895
oni-miR-221	AGCUACAUUGUCUGCUGGGUUUC	23	oni-mir-221-1	ACCUGGCAUACAAUGUAGAUUUCUGUGUGGUUCUAUUCUACAGCUACAUUGUCUGCUGGGUUUC	64	CM001459.1(+):4102457-4102520
oni-miR-222	AGCUACAUCUGGCUACUGGGUCUC	24	oni-mir-222-1	UGCUCAGUAGUCAGUGUAGAUCCUGUGGGGCUGGCAGCAGCUACAUCUGGCUACUGGGUCUC	62	GL831144.1(-):6090608-6090669
oni-miR-23c	AUCACAUUGCCAGAGAUUACUG	22	oni-mir-23c	UGUGUCUCUGGCAAGAUGAUUUGGUCCACAAAGUUGAAAUCACAUUGCCAGAGAUUACUG	60	CM001450.1(+):30914902-30914961
oni-miR-24a	UGGCUCAGUUCAGCAGGAACAG	22	oni-mir-24a-1	UGCCUACUGAGCUGAUAAUCAGUCCUACAGAAUCACUGGCUCAGUUCAGCAGGAACAG	58	CM001455.1(+):20339767-20339824
oni-miR-29a	UAGCACCAUUUGAAAUCGGUUA	22	oni-mir-29a-2	ACCGAUUUCUUUCGGUGUUCAGAGUCUGCUUCUGUUUCUAGCACCAUUUGAAAUCGGUUA	60	CM001463.1(-):7317498-7317557
oni-miR-30b	UGUAAACAUCCUACACUCUCAGCU	24	oni-mir-30b	UGUAAACAUCCUACACUCUCAGCUGUGUUGUCAUGGAGCUGGGAGAGGGGUGUUUACGCU	60	CM001464.1(-):13444315-13444374
oni-miR-455	UAUGUGCCCUUGGACUACAUCG	22	oni-mir-455-1	UAUGUGCCCUUGGACUACAUCGUGGAAGCCAGCACCAUGCAGUCCAUGGGCAUAUACAC	59	CM001450.1(-):15293206-15293264
oni-miR-462	UAACGGAACCCAUAAUGCAGCUG	23	oni-mir-462	UAACGGAACCCAUAAUGCAGCUGUGAUUCUGAGCCCCAGCUGGUUAUGGGGUCCGUUUCCA	61	CM001463.1(-):31139411-31139471
oni-miR-724	UUAAAGGGAAUUUGCGACUGUU	22	oni-mir-724-2	UUAAAGGGAAUUUGCGACUGUUAGUCAAAACAUUAGAACAGCCACACCUUCCUUUUAAGA	60	CM001448.1(+):15139131-15139190
oni-miR-727a	UCAGUCUUCAAUUCCUCCCAGC	22	oni-mir-727a	UCAGUCUUCAAUUCCUCCCAGCCCAUUACUAUGGAAACUGUGAGUUGAGGCGAGUUGAAGACUA	64	GL831264.1(+):1388161-1388224
oni-miR-10768	UCACACAGGUUGGCGAAGGUUU	22	oni-mir-10768	ACCUUUGCCCACCUGUCUGAGAGUGAUUGCAGUGAGUCUCACACAGGUUGGCGAAGGUUU	60	CM001460.1(-):14661797-14661856
oni-miR-10856	CUGAUCCAGGACCAUCUCAGUG	22	oni-mir-10856	CUGAUCCAGGACCAUCUCAGUGCUGCUGCUGGUUGUUGUGGUUUUACUGGGAUGGUUUUGGAUCAGGU	68	GL831518.1(-):313220-313287
oni-miR-10912	UGAGGUGGCUCUGACAUCCAGU	22	oni-mir-10912	UGGGUGUCUCAUCAACCUGAGAUUUCUCCGACUCUGAAUUUGAGGUGGCUCUGACAUCCAGU	62	GL831359.1(+):563979-564040
oni-miR-16a	UAGCAGCACGUAAAUAUUGGCG	22	oni-mir-16a	UAGCAGCACGUAAAUAUUGGCGUGUGAGAAUAGACCCCAACCCCAAUAUUAGCAGUGCUGCUU	63	CM001457.1(+):18537052-18537114
oni-miR-181c	AACAUUCAACGCUGUCGGUGAG	22	oni-mir-181c-1	AACAUUCAACGCUGUCGGUGAGUUUGAGCUCUGACUGAAAACCAUCGACCGUUGACUGUACC	62	CM001455.1(+):964919-964980
oni-miR-27c	UUCACAGUGGUUAAGUUCUG	20	oni-mir-27c	CAGGACUUAACCCACAUGUGAACAGUGAGUGUCUGCCAUGUUCACAGUGGUUAAGUUCUG	60	CM001447.1(+):982543-982602
oni-miR-34b	CUGGUAGUGUAGUUAGUGAUU	21	oni-mir-34b	CUGGUAGUGUAGUUAGUGAUUAGUGUGUAAGAACAAUCAGCUAACGACACUGCCUAUA	58	CM001453.1(-):13229095-13229152
oni-miR-34c	UAGGCAGUGUCGUUAGCUGAUU	22	oni-mir-34c	UAGGCAGUGUCGUUAGCUGAUUGUUCUUACACACUAAUCACUAACUACACUACCAGU	57	CM001453.1(+):13229097-13229153
oni-miR-457	UAGCAGCACAUCAUUACUGGUA	22	oni-mir-457	UAGCAGCACAUCAUUACUGGUAUUUCUUUUCACUGCAUUACCAGUAUGUUAUGUGCUGCUUCA	63	CM001446.1(+):926096-926158
oni-miR-7	UGGAAGACUAGUGAUUUUGUUGU	23	oni-mir-7-1	UGGAAGACUAGUGAUUUUGUUGUUUUUAGUUAGAGCAACCGACAACAAAUCACAGUCUGCCAAA	64	CM001455.1(+):18531443-18531506
oni-miR-7133	GAUGUUGAGUAUCAAACUGUAU	22	oni-mir-7133-1	GAUGUUGAGUAUCAAACUGUAUGUUAUGUAUGCUAUAUAUAGUUUGAUACACAGCACAAUA	61	AERX01077347.1(+):258-318
oni-miR-722	UUUUGCAGAAACGUUUCAGAUU	22	oni-mir-722-2	UUUGAAACGUUUUAGCCAAAAAUGUUUCCAUGGUCAAGGUGUUUUUUGCAGAAACGUUUCAGAUU	65	CM001447.1(-):16104112-16104176
oni-miR-10748	AGACCUUUGCUCUGUGUGGAAGA	23	oni-mir-10748	UUCGCACACAGUUCAAAGUCUUGUUUACGGUAUCUAAAAGAGACCUUUGCUCUGUGUGGAAGA	63	CM001463.1(-):25960803-25960865
oni-miR-10759	UCAGGAAAAGGUUAAAUUUGUG	22	oni-mir-10759	CAAAUUUAACCUUCUCCUGAUGUAAGGUCCAUUACAUCAGGAAAAGGUUAAAUUUGUG	58	CM001457.1(+):197886-197943
oni-miR-10841	AGCAAAGGAAUCAAUACAGCACG	23	oni-mir-10841-2	CUGUAUUGAUUCCUUUGCUAAGGAUUUAUUUGUCUUAGCAAAGGAAUCAAUACAGCACG	59	CM001450.1(-):9772296-9772354
oni-miR-10965	UGUGGCUGUUUCUGAGCUC	19	oni-mir-10965	UGUGGCUGUUUCUGAGCUCUGGAUUGCUUUAGCGUUAGCCACUCU	45	CM001457.1(-):6398275-6398319
oni-miR-128	UCACAGUGAACCGGUCUCUUU	21	oni-mir-128-1	CGGGGCCGGGACGCUGUCUGAGAGGCCUCUAUGAAUCUCACAGUGAACCGGUCUCUUU	58	GL831144.1(-):1980670-1980727
oni-miR-132b-5p	ACCGUGGCUUUAGAUUGUUACU	22	oni-mir-132b	ACCGUGGCUUUAGAUUGUUACUCUAGCAACAGCACCAUGGUAACAGUCUACAGCCAUGGUC	61	GL831384.1(+):415084-415144
oni-miR-137b	UUAUUGCUUGAGAAUACGCGUAG	23	oni-mir-137b-1	ACGGGUAUUCUUGGGUUGAUAAUACAGAUGUGGAUGUUAUUGCUUGAGAAUACGCGUAG	59	CM001449.1(-):20129494-20129552
oni-miR-143	UGAGAUGAAGCACUGUAGCUC	21	oni-mir-143	GGUGCAGUGCUGCAUCUCUGGUCAGUUGGUAGUCUGAGAUGAAGCACUGUAGCUC	55	CM001448.1(+):32184421-32184475
oni-miR-153a	UUGCAUAGUCACAAAAGUGAUC	22	oni-mir-153a-1	UCAUUUUUGUGAUGUUGCAGCUAGUAAUAUAAGCCCAGUUGCAUAGUCACAAAAGUGAUC	60	CM001461.1(-):24226310-24226369
oni-miR-19d	UGUGCAAACCCAUGCAAAACUG	22	oni-mir-19d	AGCUUUGCAGGGUGGGCAGUCAGCCUGUGUGCAUAAGGACCAGCUGUGCAAACCCAUGCAAAACUG	66	CM001445.1(+):9821576-9821641
oni-miR-200a	UAACACUGUCUGGUAACGAUGUU	23	oni-mir-200a	CAUCUUACCCGACAGUGCUGGACUGUACUACUGUUGUUCUAACACUGUCUGGUAACGAUGUU	62	GL831308.1(+):160022-160083
oni-miR-27b	UUCACAGUGGCUAAGUUCUGC	21	oni-mir-27b	AGAGCUUAGCUGAUUGGUGAACAGUGAUUGAUUCCCUCUUUGUUCACAGUGGCUAAGUUCUGC	63	CM001455.1(+):20336373-20336435
oni-miR-29b	UAGCACCAUUUGAAAUCAGUGU	22	oni-mir-29b-2	GCUGGUUUCAGAUGGUGGCUUAGAGUAUUGUCAUCUAUCUAGCACCAUUUGAAAUCAGUGU	61	CM001463.1(-):7317749-7317809
oni-miR-33b-3p	CAAUGUACCUGCAGUGCAACA	21	oni-mir-33b	GUGCAUUGUAGUUGCAUUGCAUGUGUGUCUCAGCUGAGUGCAAUGUACCUGCAGUGCAACA	61	CM001447.1(-):2202619-2202679
oni-miR-99a	AGACCUGUAGAUACAAGCUUGU	22	oni-mir-99a	AGACCUGUAGAUACAAGCUUGUGGUGUCACUUAACACAAGUUCGGAUCUACGGGUUU	57	CM001457.1(+):402009-402065
oni-miR-99b	AACCCGUAGAUCCGAUCUUGUG	22	oni-mir-99b	AACCCGUAGAUCCGAUCUUGUGGCAAAUCUGACAGCACAAGCUCGCCUCUGUGGGUCU	58	CM001453.1(-):2453767-2453824
oni-miR-10610a	UCCGGGUGGAGCACUGCUGACU	22	oni-mir-10610a	AAAGCAGUACUCUACCUGCACUGUGUAUAGUCCGGGUGGAGCACUGCUGACU	52	CM001465.1(-):20580887-20580938
oni-miR-10739	UUAGAUCAAUAAGUAUGGAAUGU	23	oni-mir-10739	UUAGAUCAAUAAGUAUGGAAUGUGUUCCUAACAGACAUAUUUCUUGAUCUUCUAG	55	GL831614.1(-):143535-143589
oni-miR-132d	ACCAUGGCUGUAGACUGUUACC	22	oni-mir-132d	ACCAUGGCUGUAGACUGUUACCAUGGUGCUGUUGCUAGAGUAACAAUCUAAAGCCACGGUC	61	GL831384.1(-):415083-415143
oni-miR-135c	UAUGGCUUUUUAUUCCUAUGUGA	23	oni-mir-135c	UAUGGCUUUUUAUUCCUAUGUGAUGAUGAAAAGUGUUCAUGUAGGAACAGAAGCCAUUUU	60	CM001450.1(-):43728716-43728775
oni-miR-153c	UUGCAUAGUCACAAAAAUGAGC	22	oni-mir-153c	GUCAUUUUUGUGGUUUGCAGCUAGUACUCUGGCUCCAGUUGCAUAGUCACAAAAAUGAGC	60	CM001459.1(+):19028955-19029014
oni-miR-16b	UAGCAGCACGUAAAUAUUGGAG	22	oni-mir-16b	UAGCAGCACGUAAAUAUUGGAGUUAACACUCUAGCUGAAGUCUCCAGUAUUGAUCGUGCUGCUGAA	66	CM001459.1(+):12109046-12109111
oni-miR-181c	AACAUUCAACGCUGUCGGUGAG	22	oni-mir-181c-3	AACAUUCAACGCUGUCGGUGAGUUUGAGCUAAAUUGAAAGAAAAAAAACCAUCGACCGUUGACUGUACC	69	GL831204.1(-):1055516-1055584
oni-miR-194b	UGUAACAGCAUCUCCAUAUGGA	22	oni-mir-194b	UGUAACAGCAUCUCCAUAUGGAAAAACUGUGGCUUCCAGUGGAGCUGCUGUUAUCUG	57	CM001445.1(+):14802423-14802479
oni-miR-19b	UGUGCAAAUCCAUGCAAAACUG	22	oni-mir-19b-2	AGUUUUGCUGGUUUGCUUUCAGCUUUUAAAUGUACUGCUGUGCAAAUCCAUGCAAAACUG	60	GL831311.1(+):1393536-1393595
oni-miR-202	UUCCUAUGCACAUACUUCUUU	21	oni-mir-202	UUCCUAUGCACAUACUUCUUUGAGAUUUAACUUUAAAGAGGCAUAAGGCAUGGGAAAAU	59	GL831407.1(+):376457-376515
oni-miR-218a	UUGUGCUUGAUCUAACCAUGUG	22	oni-mir-218a-1	UUGUGCUUGAUCUAACCAUGUGACUGCCAGGUUCCUAUCGUGGAACAUGGUUCUUUCAAGCACCAUG	67	CM001449.1(-):18443096-18443162
oni-miR-218a	UUGUGCUUGAUCUAACCAUGUG	22	oni-mir-218a-2	UUGUGCUUGAUCUAACCAUGUGGCCCCGCCUACUGUAACAUCACAUGGUUCCGUCAAGCGCCAGG	65	CM001445.1(+):9061700-9061764
oni-miR-23a	AUCACAUUGCCAGGGAUUUCCA	22	oni-mir-23a-2	GGUUCCUGGCACCGUGAUUUGAUGCACAAAGAGAAACAAAAAUCACAUUGCCAGGGAUUUCCA	63	CM001465.1(+):19639277-19639339
oni-miR-26b	UUCAAGUAAUCCAGGAUAGGUU	22	oni-mir-26b	UUCAAGUAAUCCAGGAUAGGUUUGUUCAGACAAGCACAGCCUAUUCCGGAUGACUUGGUUC	61	GL831181.1(+):3429879-3429939
oni-miR-33b-5p	GUGCAUUGUAGUUGCAUUGCA	21	oni-mir-33b	GUGCAUUGUAGUUGCAUUGCAUGUGUGUCUCAGCUGAGUGCAAUGUACCUGCAGUGCAACA	61	CM001447.1(-):2202619-2202679
oni-miR-375	UUUGUUCGUUCGGCUCGCGUUA	22	oni-mir-375	ACGUUGAGCCUCACGUACAAUACCUGAAGAUGAAGUUUUGUUCGUUCGGCUCGCGUUA	58	CM001459.1(-):29307469-29307526
oni-miR-454b	UAGUGCAAUAUUGCUUAUAGGGUCU	25	oni-mir-454b	CCCCUAUCAGUAUUGCCUCUGCUUUCACUAGAGUUAACAGAGUAGUGCAAUAUUGCUUAUAGGGUCU	67	CM001455.1(-):2080494-2080560
oni-miR-10611	UUUCCCUUUUUCACACCUUUCC	22	oni-mir-10611	CUAGGUGUAAAGAAGGGUUUGUGUCGUUUUUCACUUUUCACUUUCCCUUUUUCACACCUUUCC	63	CM001459.1(-):7273039-7273101
oni-miR-10621b	UACACCCACUGUAAUGGUCGCU	22	oni-mir-10621b	CAGCCACUGCAGAGGGUAUACUGGCACCUUAAAGGCCACAGUACACCCACUGUAAUGGUCGCU	63	GL831436.1(+):190848-190910
oni-miR-10682	UUCGAGCUGUUUGUAAACUACACC	24	oni-mir-10682	UGUAGUCUAUCAGUGGAACCGGUGUCGCUAAGAACCUUUGGUUCGAGCUGUUUGUAAACUACACC	65	CM001448.1(-):27611606-27611670
oni-miR-125a	UCCCUGAGACCCUUAACCUGUG	22	oni-mir-125a-1	UCCCUGAGACCCUUAACCUGUGAUGAUAUGAAAGGUCACAGGUGAGGUCCUUGGGAAC	58	CM001464.1(+):9145640-9145697
oni-miR-130b-3p	CAGUGCAAUAAUGAAAGGGCAU	22	oni-mir-130b	ACUCUUUCCCUGUUGCACUACUGUGGGAGAUGCAGCAAGCAGUGCAAUAAUGAAAGGGCAU	61	CM001455.1(-):2078402-2078462
oni-miR-142	CAUAAAGUAGAAAGCACUACU	21	oni-mir-142-1	CAUAAAGUAGAAAGCACUACUAAACUCCUCGCCACAGUGUAGUGUUUCCUACUUUAUGGAUG	62	GL831331.1(-):273766-273827
oni-miR-153a	UUGCAUAGUCACAAAAGUGAUC	22	oni-mir-153a-2	UCAUUUUUGUGAUGUUGCAGCUAGUAAUAUAAGCCCAGUUGCAUAGUCACAAAAGUGAUC	60	-
oni-miR-193	AACUGGCCUACAAAGUCCCAGU	22	oni-mir-193	UGGGUCUUUGCGGGCAAGGUGAGUCCUCAUUUCAUUCAACUGGCCUACAAAGUCCCAGU	59	CM001449.1(-):20416873-20416931
oni-miR-199a	ACAGUAGUCUGCACAUUGGUU	21	oni-mir-199a-1	CCCAGUGUUCAGACUACCUGUUCAGGAUCUUACUGGUGUACAGUAGUCUGCACAUUGGUU	60	CM001465.1(+):13839763-13839822
oni-miR-199b	UAACCAAUGUGCAGACUACUGU	22	oni-mir-199b-3	UAACCAAUGUGCAGACUACUGUACACCAGUAUGACAAUGAACAGGUAGUCUGAACACUGGG	61	GL831264.1(+):905752-905812
oni-miR-21	UAGCUUAUCAGACUGGUGUUGGC	23	oni-mir-21-1	UAGCUUAUCAGACUGGUGUUGGCUGUUGGAUGUGCUUGGCAACAGCGGUCUGUAAGCUGGC	61	CM001457.1(-):9641768-9641828
oni-miR-27a	UUCACAGUGGCUAAGUUCCGC	21	oni-mir-27a	AGGACUUAGCUCGCUCCGUGAACAGUUCAGUGAAAUCCUGUGUUCACAGUGGCUAAGUUCCGC	63	CM001461.1(-):14982424-14982486
oni-miR-27d-5p	UAGAGCUUAGUUGACUGCUGAAC	23	oni-mir-27d	UAGAGCUUAGUUGACUGCUGAACAGGGAGUCUUGAAUAUUUGUUCACAGUGGCUAAGUUCGUC	63	CM001450.1(+):30915106-30915168
oni-miR-29d	UAGCACCAUUUGAAAUCGGUGUU	23	oni-mir-29d	ACUGGUUUCAGAUGGUGUCUUAGAGUACAAAAUCCCAUCUAGCACCAUUUGAAAUCGGUGUU	62	CM001448.1(-):29993172-29993233
oni-miR-301b	CAGUGCAAUAGUAUUGUCAUAGC	23	oni-mir-301b-1	CUUUGACAAUGUUGCACUACUGUACCAUCCAUUCUAGCAGUGCAAUAGUAUUGUCAUAGC	60	CM001450.1(-):19692980-19693039
oni-miR-34	UGGCAGUGUCUUAGCUGGUUGU	22	oni-mir-34	UGGCAGUGUCUUAGCUGGUUGUUGUGAGGAGUGAGAACGAAGCAAUCAGCAAGUAUACUGCCGCA	65	CM001463.1(+):27062768-27062832
oni-miR-449a	AGGCAGUGUCUUGUUAGCUGGU	22	oni-mir-449a	AGGCAGUGUCUUGUUAGCUGGUAGUUUCUUCCUGUCCCAGCUCACCUGCUGCUGCCCUC	59	CM001455.1(+):25967806-25967864
oni-miR-489	UGACAUCAUAUGUACGGCUGCU	22	oni-mir-489	UGGUCGUAUGUAUGACGUCAUUUACUUCAAUGCUUGGAGUGACAUCAUAUGUACGGCUGCU	61	CM001464.1(+):24773565-24773625
oni-miR-7133	GAUGUUGAGUAUCAAACUGUAU	22	oni-mir-7133-2	GAUGUUGAGUAUCAAACUGUAUGUUAUGUAUGCUAUAUAUAGUUUGAUACACAGCACAAUA	61	AERX01077350.1(-):771-831
oni-miR-8160a	AGAAUAAUGCCAGCAGUCGGCC	22	oni-mir-8160a	AGAAUAAUGCCAGCAGUCGGCCGUGAACUCAGUGUCAGGCCAGUGCUGGUGUUAUUGAGA	60	CM001448.1(+):2011825-2011884
oni-miR-10d	ACCCUGUAGAUCCGAAUUUGUG	22	oni-mir-10d	ACCCUGUAGAUCCGAAUUUGUGUAAAUACAGCAGCAGCCACAAAUUCGCAUCUUGGGGAGU	61	CM001451.1(+):25799055-25799115
oni-miR-122	UGGAGUGUGACAAUGGUGUUUG	22	oni-mir-122	UGGAGUGUGACAAUGGUGUUUGUUUCCUCUCCGUCAAACGCCAUUAUCACACUAAAU	57	CM001450.1(-):16895478-16895534
oni-miR-135a	UAUGGCUUUUUAUUCCUAUCUG	22	oni-mir-135a	UAUGGCUUUUUAUUCCUAUCUGACUGUACUUAUGGUUCAUAUAGGGAUGGAAGCCAUGCA	60	CM001463.1(-):31197392-31197451
oni-miR-15c	CAAAUCAUUAUGUGCUGCCACU	22	oni-mir-15c	UAGCAGCAUAUCAUGUUUUGCAGAUGUGCUGAAUCGCUUCAAAUCAUUAUGUGCUGCCACU	61	CM001446.1(+):924982-925042
oni-miR-23a	AUCACAUUGCCAGGGAUUUCCA	22	oni-mir-23a-1	GGAAUUCCUGGCAGAGUGAUUUUUUUUAAACUAGAGGACUGAAUCACAUUGCCAGGGAUUUCCA	64	CM001447.1(+):982334-982397
oni-miR-30a	UGUAAACAUCCUUGACUGGAAGCU	24	oni-mir-30a-1	UGUAAACAUCCUUGACUGGAAGCUGGUGUUAGUUUCUGGGGCUUUCAGUCGGAUGUUUGCAGC	63	CM001456.1(+):9400219-9400281
oni-miR-449b-5p	UGGCAGUGUAAUGUUAGCUGAC	22	oni-mir-449b	UGGCAGUGUAAUGUUAGCUGACGUUUCUUCAGCCAGCUCACACUGCUCUGCUACU	55	CM001455.1(+):25967595-25967649
oni-miR-7	UGGAAGACUAGUGAUUUUGUUGU	23	oni-mir-7-3	UGGAAGACUAGUGAUUUUGUUGUGACGCUGAUCAAAGAACAACAAGUCCCAGUCUGCCUCU	61	CM001461.1(+):7827715-7827775
oni-miR-7132a-5p	GACUUGGUCAAAGCUCCUCAGC	22	oni-mir-7132a	GACUUGGUCAAAGCUCCUCAGCAGAUUGAAGUGACUCUGAGGCGUUUAGAACAAGUUCA	59	CM001449.1(-):21432354-21432412
oni-miR-10610c	AAAGCAUUGCUCUACCUGCAC	21	oni-mir-10610c	AAAGCAUUGCUCUACCUGCACUGUGUACAGUGUGCAGAUGGAGCACUGCUGACU	54	CM001455.1(+):20591863-20591916
oni-miR-10737	UCUUGGAGGGUUUGCUACAGUGC	23	oni-mir-10737	UCUUGGAGGGUUUGCUACAGUGCUUGCCCUUUUUAGUUGCUCUGUAGGAGUCCUCCUUGUU	61	CM001449.1(-):19745985-19746045
oni-miR-10876	CACAGGCUGUAAUUCCACUGAG	22	oni-mir-10876	GUGGAGCGACGGCCUGUUGCUGCCCGUGGAUCCUGAGUGAAGCACAGGCUGUAAUUCCACUGAG	64	CM001444.1(-):29678177-29678240
oni-miR-10a	UACCCUGUAGAACCGAAUUUGU	22	oni-mir-10a-2	UACCCUGUAGAACCGAAUUUGUGUGAAGUACAAGCAGUCGCAAAUACGUCUCUACAGGAAUA	62	CM001463.1(-):24841715-24841776
oni-miR-1788	GGCUUGUUUUAAGUUGCCUGCG	22	oni-mir-1788	GGCUUGUUUUAAGUUGCCUGCGAAUUUUAUCUGUUACACAGGCAGCUAAAGCAAGCCU	58	CM001459.1(-):29293768-29293825
oni-miR-183	UAUGGCACUGGUAGAAUUCACUG	23	oni-mir-183-2	UAUGGCACUGGUAGAAUUCACUGUGAGAGCUCACUAUCAGUGAAUUACCAUAGGGCCAUAAA	62	CM001460.1(-):22508400-22508461
oni-miR-184a	UGGACGGAGAACUGAUAAGGGC	22	oni-mir-184a	UUAUCACUUUUCCAGCCCAGCUAUAGAUUCUGUAUCCGUUGGACGGAGAACUGAUAAGGGC	61	CM001444.1(+):18708277-18708337
oni-miR-187	UCGUGUCUUGUGUUGCAGCCAG	22	oni-mir-187	GGCUGCAACACAGGACAUGGGUCCUGCCUCUCCUCCCCGCUCGUGUCUUGUGUUGCAGCCAG	62	CM001464.1(+):14192427-14192488
oni-miR-199a	ACAGUAGUCUGCACAUUGGUU	21	oni-mir-199a-3	CCCAGUGUUCAGACUACCUGUUCAGGAAGUAGUGGUUGUACAGUAGUCUGCACAUUGGUU	60	CM001450.1(+):27355403-27355462
oni-miR-199c	AACCAAUGUGCAGACUACUGUU	22	oni-mir-199c	AACCAAUGUGCAGACUACUGUUCAGCUGCAGCCUGAUGAACAGGUAGUCUGAACACUGGGCAG	63	CM001447.1(+):16325881-16325943
oni-miR-205	UCCUUCAUUCCACCGGAGUCUG	22	oni-mir-205-1	UCCUUCAUUCCACCGGAGUCUGUGUAAAGUGCCAAUCAGAUUUCAGUGGUUUGAAGAGUA	60	CM001448.1(+):30147827-30147886
oni-miR-21	UAGCUUAUCAGACUGGUGUUGGC	23	oni-mir-21-2	UAGCUUAUCAGACUGGUGUUGGCUGUUAAGAUUGCAAGGCGACAACAGUCUGUAGGCUGUC	61	CM001453.1(+):4594249-4594309
oni-miR-216b	UAAUCUCUGCAGGCAACUGUGA	22	oni-mir-216b	UAAUCUCUGCAGGCAACUGUGAUGGUGCUUUAUUUUCUCACAAUCACCUGGAGAGAUUCUG	61	CM001456.1(+):20186340-20186400
oni-miR-23a	AUCACAUUGCCAGGGAUUUCCA	22	oni-mir-23a-3	GGGAUUCCUGGCAGAGUGAUUUGGUUGUGAUGUAAUAUAAAUCACAUUGCCAGGGAUUUCCA	62	CM001461.1(-):14983294-14983355
oni-miR-24b-3p	UGGCUCAGUUCAGCAGGAAC	20	oni-mir-24b	UGCCUACUGAACUGGUAUCAGUGUUACACCUGAAAACUGGCUCAGUUCAGCAGGAACAG	59	CM001465.1(+):19640768-19640826
oni-miR-29a	UAGCACCAUUUGAAAUCGGUUA	22	oni-mir-29a-3	ACUGAUUUCUUCUGGUGCUUAGAGCCUGCUGAAGCCUUCUAGCACCAUUUGAAAUCGGUUA	61	CM001460.1(+):7517313-7517373
oni-miR-7	UGGAAGACUAGUGAUUUUGUUGU	23	oni-mir-7-2	UGGAAGACUAGUGAUUUUGUUGUUGUAAAUUCAUGUUUUUGACAACAGAGUCACAGUCUACCUCG	65	CM001450.1(+):6572437-6572501
oni-miR-7552	UUACAAUUAAAGGAUAUUUCUC	22	oni-mir-7552	UUACAAUUAAAGGAUAUUUCUCGUGGAUGUAAUAAAAACGGAAAUAUCUCUUAAUUGUUUGGU	63	CM001456.1(+):24965876-24965938
oni-miR-93	AAAAGUGCUGUUUGUGCAGGUAG	23	oni-mir-93	AAAAGUGCUGUUUGUGCAGGUAGCAGUCAUCCACCUACUGCAAAACCAGCACUUCAGG	58	CM001445.1(+):9821340-9821397
oni-miR-10879	GCAUACUGUAAGUGCUCUUUGU	22	oni-mir-10879	AAAGAGCACUUGCAGUGUUUGAUGUUAGACAAAAAACCGCAUACUGUAAGUGCUCUUUGU	60	CM001456.1(-):1810322-1810381
oni-miR-10953	AUCACUUCAGGGGACUGAACC	21	oni-mir-10953	AUCACUUCAGGGGACUGAACCACUGACAAUUUGUGGCUCAUUCUGUUGAUGUGCUUU	57	CM001445.1(+):14780734-14780790
oni-miR-128	UCACAGUGAACCGGUCUCUUU	21	oni-mir-128-2	GGGGGCCGUUACACUGUCAGAGAUGUAGUCUGAGGGUCUCACAGUGAACCGGUCUCUUU	59	CM001464.1(+):13745450-13745508
oni-miR-135b	UAUGGCUUUCUAUUCCUAUGUGA	23	oni-mir-135b-1	UAUGGCUUUCUAUUCCUAUGUGAUUUUCUCUGGCAUGUCACAUAGGGUCUAAAGCCAUUG	60	CM001448.1(-):3536846-3536905
oni-miR-139	UCUACAGUGCAUGUGUCUCCAGU	23	oni-mir-139	UCUACAGUGCAUGUGUCUCCAGUAUGUUAGUGAUGCUACUGGAGACCCAGCUCUGUUGGAAU	62	CM001457.1(-):6751910-6751971
oni-miR-190a	UGAUAUGUUUGAUAUAUUAGGUUG	24	oni-mir-190a-1	UGAUAUGUUUGAUAUAUUAGGUUGUUAUUCAGUCCCAACUAUAUAUCAAACAUAUUCCU	59	CM001444.1(+):18335401-18335459
oni-miR-196a	UAGGUAGUUUCAUGUUGUUGGG	22	oni-mir-196a-1	UAGGUAGUUUCAUGUUGUUGGGGUCCAUUUCUAACUCUGCAACAUGAAACUGUCUUA	57	CM001464.1(-):21327064-21327120
oni-miR-196a	UAGGUAGUUUCAUGUUGUUGGG	22	oni-mir-196a-2	UAGGUAGUUUCAUGUUGUUGGGGUUGGCUUCCUGGCUCGGCAACAAGAAACUGCCUUGA	59	CM001463.1(-):24878425-24878483
oni-miR-26a	UUCAAGUAAUCCAGGAUAGGCU	22	oni-mir-26a-1	UUCAAGUAAUCCAGGAUAGGCUUGUUAAAGUGGGGAAAGCCUAUUCGGGAUGACUUGGUUC	61	CM001459.1(+):32177981-32178041
oni-miR-31	AGGCAAGAUGUUGGCAUAGCUGU	23	oni-mir-31	AGGCAAGAUGUUGGCAUAGCUGUUGAGUUGAAAACCCUGCUAUGCCGACAAAUUGCCAUC	60	CM001446.1(+):8090003-8090062
oni-miR-338	UCCAGCAUCAGUGAUUUUGUUG	22	oni-mir-338-1	AACAACAUCCUGGUGCUGCCUGAGUAGUUGUCACAAACUCCAGCAUCAGUGAUUUUGUUG	60	GL831217.1(+):2562558-2562617
oni-miR-456	CAGGCUGGUUAGAUGGUUGUCA	22	oni-mir-456	GGCAGGCAUCUUCCCAGCCUACAUGUAGAUCCAGGAAUCUGCAGGCUGGUUAGAUGGUUGUCA	63	GL831685.1(-):155063-155125
oni-miR-725	UUCAGUCAUUGUUUCUGGUCGU	22	oni-mir-725	AGCUGGAAACUUUGCCUGGGAAUUUCUGUGCUCAAAAAUUUCAGUCAUUGUUUCUGGUCGU	61	CM001465.1(+):20354859-20354919
oni-miR-731	AAUGACACGUUUUCUCCCGGAUUG	24	oni-mir-731	AAUGACACGUUUUCUCCCGGAUUGCUGCGAGCAGGAAACGCAACCGGGAAUUUCGUGUCAGCC	63	CM001463.1(-):31138896-31138958
oni-miR-92a	UAUUGCACUUGUCCCGGCCUGU	22	oni-mir-92a-1	AGGUUGGGAGAGGUGGCAAUGCUCUGUGCUUGUGUGGUAUUGCACUUGUCCCGGCCUGU	59	GL831311.1(+):1393642-1393700
oni-miR-92b	UAUUGCACUCGUCCCGGCCUCC	22	oni-mir-92b	AGGUCCGGGAUGUGGUGCACUGUUGUAAUAUCUCCCCUCCAAUAUUGCACUCGUCCCGGCCUCC	64	CM001454.1(-):30204982-30205045
oni-miR-10605	CAAGUGUAACAGGACAACCUGU	22	oni-mir-10605	CAAGUGUAACAGGACAACCUGUCUAAAGAGUAACAGGUUGUCCUGUUACUCUUU	54	CM001445.1(+):12728857-12728910
oni-miR-10843	UUUCCCGAAGACAGAAGUAAAU	22	oni-mir-10843	UUUCCCGAAGACAGAAGUAAAUAUGACGCAUGUCUUUGUUUCUGUGUACGGGUUCAG	57	CM001463.1(-):6366420-6366476
oni-miR-10921	UCCAGGGACUGCCUGCAUACU	21	oni-mir-10921	CGUUGCAGGGCAGUUCAUGGAUCAGUUCCUUUAUCCUCCAGGGACUGCCUGCAUACU	57	CM001444.1(-):28581328-28581384
oni-miR-10b	UACCCUGUAGAACCGAAUGUGU	22	oni-mir-10b	UACCCUGUAGAACCGAAUGUGUGUGGAGCUGCCUCAGUCACAGAUUGGGUUCUUGGGGAGUC	62	CM001456.1(-):2263607-2263668
oni-miR-126	CAUUAUUACUUUUGGUACGCG	21	oni-mir-126	CAUUAUUACUUUUGGUACGCGCUAUGCCACUCUCAACUCGUACCGUGAGUAAUAAUGCA	59	CM001450.1(+):13313416-13313474
oni-miR-130a	CAGUGCAAUAUUAAAAGGGCA	21	oni-mir-130a-2	GCCCUUUUUCUGUUGCACUACUGGACGCUGAGAUGAGCAGUGCAAUAUUAAAAGGGCA	58	CM001450.1(-):19693392-19693449
oni-miR-148-3p	UCAGUGCAUUACAGAACUUUG	21	oni-mir-148	AAGUUCUGUGAUACACUUAGACUCUAACUGCCCGCAGUCAGUGCAUUACAGAACUUUG	58	CM001459.1(-):15445884-15445941
oni-miR-15b	UAGCAGCGCAUCAUGGUUUGA	21	oni-mir-15b	UAGCAGCGCAUCAUGGUUUGAAACAAUGUGGAAAAGGUGCGAACCAUAAUUUGCUGCUUUA	61	CM001457.1(+):18536826-18536886
oni-miR-181c	AACAUUCAACGCUGUCGGUGAG	22	oni-mir-181c-2	AACAUUCAACGCUGUCGGUGAGUUUGUGACUCAGAGAAAACCAUCGAGUGUUGAGUGUACC	61	CM001447.1(-):13320141-13320201
oni-miR-182	UUUGGCAAUGGUAGAACUCACA	22	oni-mir-182	UUUGGCAAUGGUAGAACUCACACUGGUGAGGUAGAUGGAUCCGGUGGUUCUAGACUUGCCAACU	64	CM001460.1(-):22507670-22507733
oni-miR-20	UAAAGUGCUUAUAGUGCAGGUAG	23	oni-mir-20-1	UAAAGUGCUUAUAGUGCAGGUAGUGUUUUGCACAAUCUACUGCAAUGUAAGCACUUGAAGU	61	CM001444.1(+):7385496-7385556
oni-miR-205	UCCUUCAUUCCACCGGAGUCUG	22	oni-mir-205-2	UCCUUCAUUCCACCGGAGUCUGUAUCUGUAUUUGACCAGAUUUCAGUGGUGUGAAGUGUAAG	62	CM001463.1(+):7650873-7650934
oni-miR-214	ACAGCAGGCACAGACAGGCAGA	22	oni-mir-214-1	UGCCUGUCUACACUUGCUGUGCAGACCUUCUGCUCCUGUACAGCAGGCACAGACAGGCAGA	61	CM001465.1(+):13842408-13842468
oni-miR-216a	AAAUCUCAGCUGGCAACUGUGA	22	oni-mir-216a	AAAUCUCAGCUGGCAACUGUGAGUCGUUCACUAGCUGCUCUCACAAUGGCCUCUGGGAUUAUG	63	CM001456.1(+):20187028-20187090
oni-miR-2184	AACAGUAAGAGUUUAUGUGCUG	22	oni-mir-2184	AACAGUAAGAGUUUAUGUGCUGUUCUUUAACUCUCAGCACAUGAGCUUUUACGGUGC	57	GL831384.1(-):416520-416576
oni-miR-222	AGCUACAUCUGGCUACUGGGUCUC	24	oni-mir-222-2	UGCUCAGUAGGCAGUGUAGAUCCUGUGUAGCAAUCAGCAGCUACAUCUGGCUACUGGGUCUC	62	CM001459.1(+):4101993-4102054
oni-miR-23b	AUCACAUUGCCAGGGAUUACC	21	oni-mir-23b	GGGUUCCUGGCGUGCUGAUUUGUGACUUAUGAUAAAAUCACAUUGCCAGGGAUUACC	57	CM001455.1(+):20336033-20336089
oni-miR-24a	UGGCUCAGUUCAGCAGGAACAG	22	oni-mir-24a-2	UGCCUGCUGUGCUGAUAAUCAGUGUGUGACGUCGGCUGGCUCAGUUCAGCAGGAACAG	58	CM001447.1(+):983916-983973
oni-miR-301b	CAGUGCAAUAGUAUUGUCAUAGC	23	oni-mir-301b-2	GCUUUGACGAUGUUGCACUACUGUACCAUCGCUGAAGCAGUGCAAUAGUAUUGUCAUAGC	60	CM001455.1(-):2089969-2090028
oni-miR-30a	UGUAAACAUCCUUGACUGGAAGCU	24	oni-mir-30a-2	UGUAAACAUCCUUGACUGGAAGCUGAGGUUUUGACAGCGAGGGCUUUCAGUCGGAUGUUUGCAGC	65	CM001464.1(-):13444645-13444709
oni-miR-7133	GAUGUUGAGUAUCAAACUGUAU	22	oni-mir-7133-3	GAUGUUGAGUAUCAAACUGUAUGUUAUGUAUGCUAUAUAUAGUUUGAUACACAGCACAAUA	61	CM001463.1(+):19441028-19441088
oni-miR-10689	AAUCACGACAUUGUAAGAUGCU	22	oni-mir-10689	AAUCACGACAUUGUAAGAUGCUGUGAUUGCAUCUUACAGCAUCUUACAAAGCUGUGACUGC	61	GL831636.1(-):74801-74861
oni-miR-125b	UCCCUGAGACCCUAACUUGUGA	22	oni-mir-125b-3	UCCCUGAGACCCUAACUUGUGAGCUCUCUUGAUGAAAAAUCACGGGUUAGGCUCUUGGGACGC	63	CM001453.1(-):2445674-2445736
oni-miR-135b	UAUGGCUUUCUAUUCCUAUGUGA	23	oni-mir-135b-2	UAUGGCUUUCUAUUCCUAUGUGAGUUCUUUCUAACAUGUCAUGUAGGGUUUAAAGCCAUUGG	62	CM001463.1(+):9865489-9865550
oni-miR-1388	AGGACUGUCCAACCUGAGAAUG	22	oni-mir-1388	AGGACUGUCCAACCUGAGAAUGGUGAUUUUAGGCUCAAUCUCAGGUUCGUCAGCCCAUG	59	CM001463.1(-):14300136-14300194
oni-miR-19b	UGUGCAAAUCCAUGCAAAACUG	22	oni-mir-19b-1	AGUUUUGCUGGUUUGCAUUCAGCUUUAACGGGUGUUUGCUGUGCAAAUCCAUGCAAAACUG	61	CM001444.1(+):7385620-7385680
oni-miR-204a	UUCCCUUUGUCAUCCUAUGCCU	22	oni-mir-204a-3	UUCCCUUUGUCAUCCUAUGCCUGGAUUAAUACAAAAGGGGCUGGGAAGGCAAAGGGACG	59	CM001455.1(+):11965836-11965894
oni-miR-206	UGGAAUGUAAGGAAGUGUGUGG	22	oni-mir-206	ACAUGCUUCCUUAUAUCCCCAUAUUAAUACGCCACUUAUGGAAUGUAAGGAAGUGUGUGG	60	CM001458.1(+):17340341-17340400
oni-miR-217	UACUGCAUCAGGAACUGAUUGGC	23	oni-mir-217	UACUGCAUCAGGAACUGAUUGGCUAAUGCUCAAUUGCCAACAGUACCUGAUGCAUUGCC	59	CM001456.1(+):20187605-20187663
oni-miR-221	AGCUACAUUGUCUGCUGGGUUUC	23	oni-mir-221-2	ACCUGGCAUACAGUGUAGGAAUCUGUGUGUGUCAGUCUACAGCUACAUUGUCUGCUGGGUUUC	63	GL831144.1(-):6090206-6090268
oni-miR-24a-3	UGGCUCAGUUCAGCAGGAAC	20	oni-mir-24a-3	UGCCUACUGAGCUGAUAACAGUUAGAUGUUAACAAGCACUGGCUCAGUUCAGCAGGAAC	59	CM001461.1(-):14980251-14980309
oni-miR-27d-3p	UUCACAGUGGCUAAGUUCGUC	21	oni-mir-27d	UAGAGCUUAGUUGACUGCUGAACAGGGAGUCUUGAAUAUUUGUUCACAGUGGCUAAGUUCGUC	63	CM001450.1(+):30915106-30915168
oni-miR-29c	CUGAUUUCAUUUGGUGACGUAGA	23	oni-mir-29c	CUGAUUUCAUUUGGUGACGUAGAUGUUUGUACACAGUCUCUAGCACCAUAUGAAAUCAGUGU	62	CM001456.1(-):29863220-29863281
oni-miR-7	UGGAAGACUAGUGAUUUUGUUGU	23	oni-mir-7-4	UGGAAGACUAGUGAUUUUGUUGUUUGUUGUUUUAAAGGACAACAAAUCAUUGUCUCCCUCA	61	CM001454.1(-):32067599-32067659
oni-miR-96	UUUGGCACUAGCACAUUUUUGCU	23	oni-mir-96-2	UUUGGCACUAGCACAUUUUUGCUUUGUUUCUCCUCUUUUGAGCAAUCAUGUGUAGUGCCAAUAU	64	CM001450.1(-):43222351-43222414
oni-miR-9a-7-3p	UAAAGCUAGAGAACCGAAUGUA	22	oni-mir-9a-7	UCUUUGGUUAUCUAGCUGUAUGAGUUUAUGUAAUAUCAUAAAGCUAGAGAACCGAAUGUA	60	CM001465.1(+):15402050-15402109

## Sheet: HYnovelmiRNA
miRNAname	miRNA id	miRNA seq	miRNA len	pre-miRNA id	pre-miRNA seq	pre-miRNA len	pre position
novel-miR1	NC_031965.2_375	cuggcuacaagaugaaug	18	NC_031965.2_375	gacaucuuguagccagaugccuggcuacaagaugaaug	38	NC_031965.2(+):31086484-31086522
novel-miR2	NC_031965.2_44	cuuacagagcaaauuggucca	21	NC_031965.2_44	gacaccaauuugcucuguaagcaaauuugugggugcuuacagagcaaauuggucca	56	NC_031965.2(+):4808689-4808745
novel-miR3	NC_031965.2_80	gcuuuuugggguaagggcuucc	22	NC_031965.2_80	gcuuuuugggguaagggcuucccagauucauguaugcacagcaagcccagaccgcaaaaaga	62	NC_031965.2(+):9600999-9601061
novel-miR4	NC_031966.2_1401	ugauaacccagucuggacugca	22	NC_031966.2_1401	uaguccagaccaggcuaugauauuagauuuuuugacuuugauaacccagucuggacugca	60	NC_031966.2(+):21607884-21607944
novel-miR5	NC_031966.2_1418	aacaaacuauggacccugguuag	23	NC_031966.2_1418	aacaaacuauggacccugguuagcucaggcugcugagcuaaccaggguccauaguuugc	59	NC_031966.2(+):24397567-24397626
novel-miR7	NC_031966.2_1630	aacuccaguuaucgagggcaugg	23	NC_031966.2_1630	aacuccaguuaucgagggcauggaaaaguugcaugacaccggcccucgaggacuggaguuug	62	NC_031966.2(+):36038387-36038449
novel-miR9	NC_031966.2_1664	ucaggacuuuggcacagguuu	21	NC_031966.2_1664	ucaggacuuuggcacagguuuaaguaaaaaccauuuaccagaaccugacugaaggccugaaa	62	NC_031966.2(-):5215971-5216033
novel-miR10	NC_031966.2_1744	accugcacuguaagcacuuuau	22	NC_031966.2_1744	aagaagugcucacacugcaguaggccagauuaucaucacuaccugcacuguaagcacuuuau	62	NC_031966.2(-):16057341-16057403
novel-miR11	NC_031966.2_2054	ugcccucgauaacuggaguuug	22	NC_031966.2_2054	aaacuccaguccucgagggccggugucaugcaacuuuuccaugcccucgauaacuggaguuug	63	NC_031966.2(-):36038385-36038448
novel-miR12	NC_031967.2_27047	gugacugcugcguccaauguga	22	NC_031967.2_27047	acauaggacacagcaugcgcugcgcugaccuaaaauuuguggugacugcugcguccaauguga	63	NC_031967.2(+):6223221-6223284
novel-miR13	NC_031967.2_27215	uuucauaguggaacgcugaag	21	NC_031967.2_27215	ugaguuuucuguacuaugaaagugguucacuaugaaaguaguucacuuucauaguggaacgcugaag	67	NC_031967.2(+):23349707-23349774
novel-miR14	NC_031967.2_27365	ugcccuugauaacuggaguuug	22	NC_031967.2_27365	aacuccauuccucgaaggccggugucaugcaacuuuuccaugcccuugauaacuggaguuug	62	NC_031967.2(+):39136532-39136594
novel-miR15	NC_031967.2_27566	aacaugagagcggaaacuuugc	22	NC_031967.2_27566	aacaugagagcggaaacuuugcaugcacauuugacauucaaaguuuccacucucauggu	59	NC_031967.2(+):55656807-55656866
novel-miR16	NC_031967.2_27578	ggccaacgccaaaaucuucgagcgc	25	NC_031967.2_27578	ggccaacgccaaaaucuucgagcgcuguggaugggccugcacgcucagggcuaaugggauagauggcuac	70	NC_031967.2(+):56605850-56605920
novel-miR17	NC_031967.2_27641	ugcccuugauaacuggaguuug	22	NC_031967.2_27641	aacuccauuccucgaaggccggugucaugcaacuuuuccaugcccuugauaacuggaguuug	62	NC_031967.2(+):69356688-69356750
novel-miR18	NC_031967.2_27662	aacuccaguuaucaagggcaugg	23	NC_031967.2_27662	aacuccaguuaucaagggcauggaaaaguugcaugacaccggccuucgaggaauggaguuug	62	NC_031967.2(+):72768072-72768134
novel-miR19	NC_031967.2_27671	ugcccucgauaacuggaguuug	22	NC_031967.2_27671	aaacuccaguccucgagggccggugucaugcaacuuuuccaugcccucgauaacuggaguuug	63	NC_031967.2(+):75838124-75838187
novel-miR20	NC_031967.2_27733	cagaauuugaaaucugaga	19	NC_031967.2_27733	ucaaugcaaauccacccaggagauaugaugagagaaaaaucggcuucauuuccagaauuugaaaucugaga	71	NC_031967.2(+):82113462-82113533
novel-miR21	NC_031967.2_28153	aacuccaguuaucaagggcaugg	23	NC_031967.2_28153	aacuccaguuaucaagggcauggaaaaguugcaugacaccggccuucgaggaauggaguuug	62	NC_031967.2(-):39136530-39136592
novel-miR22	NC_031967.2_28175	uugacccacacucacaagccagu	23	NC_031967.2_28175	uugacccacacucacaagccagucaaaccuauuacucaccuggcuuggaacuguggagcaga	62	NC_031967.2(-):41223053-41223115
novel-miR23	NC_031967.2_28445	aacuccaguuaucaagggcaugg	23	NC_031967.2_28445	aacuccaguuaucaagggcauggaaaaguugcaugacaccggccuucgaggaauggaguuug	62	NC_031967.2(-):69356686-69356748
novel-miR24	NC_031967.2_28468	ugcccuugauaacuggaguuug	22	NC_031967.2_28468	aacuccauuccucgaaggccggugucaugcaacuuuuccaugcccuugauaacuggaguuug	62	NC_031967.2(-):72768070-72768132
novel-miR25	NC_031967.2_28479	aacuccaguuaucgagggcaugg	23	NC_031967.2_28479	aacuccaguuaucgagggcauggaaaaguugcaugacaccggcccucgaggacuggaguuug	62	NC_031967.2(-):75838123-75838185
novel-miR26	NC_031967.2_28502	caugugugcaucuaaggguuaaa	23	NC_031967.2_28502	agauuuugaagaaaaacaacccauggggucauuuuugaccccaugugugcaucuaaggguuaaa	64	NC_031967.2(-):80572042-80572106
novel-miR27	NC_031969.2_2089	ucuauagauggcagauugcaga	22	NC_031969.2_2089	uguuuuuugcuguuuauagauaguguauuuaugucuauaucuauagauggcagauugcaga	61	NC_031969.2(+):3146440-3146501
novel-miR29	NC_031969.2_2821	uaccucuuccaggguguucuug	22	NC_031969.2_2821	uaccucuuccaggguguucuugaaaucuaacaaagucgagaacacccuguaagagguag	59	NC_031969.2(-):10614314-10614373
novel-miR31	NC_031970.2_4234	ugagguaguuguuuguacag	20	NC_031970.2_4234	ggucagacugcucacuuuggucugagguaguuguuuguacag	42	NC_031970.2(-):17714641-17714683
novel-miR32	NC_031970.2_4712	uguguguuuguggaucauuu	20	NC_031970.2_4712	guaguaaacaaaccacauaauuaauucagccuguucuacgcagagcugauauguguguuuguggaucauuu	71	NC_031970.2(-):25832452-25832523
novel-miR33	NC_031971.2_4932	augacacccaguuuguucucu	21	NC_031971.2_4932	augacacccaguuuguucucuaucaucaucuucaucuacuggagcacaaacugggugucauua	63	NC_031971.2(+):2313708-2313771
novel-miR37	NC_031971.2_6074	caacuguagcaaagugcuagca	22	NC_031971.2_6074	cuaguacauugcugcgguugcccuaacauuacaggcaacuguagcaaagugcuagca	57	NC_031971.2(-):15944650-15944707
novel-miR38	NC_031972.2_6928	uccuuuccggcucgaaggacca	22	NC_031972.2_6928	uccuuuccggcucgaaggaccaauaaaaaugucaaagaauuguuucagcagggaaagaaa	60	NC_031972.2(+):11575358-11575418
novel-miR40	NC_031972.2_7261	caccgguaccaugauaacuga	21	NC_031972.2_7261	ucaguuaucauaguacuguacuugagagggacacagcaccgguaccaugauaacuga	57	NC_031972.2(+):25128087-25128144
novel-miR41	NC_031972.2_8420	ucuuucuaauuguacuguuga	21	NC_031972.2_8420	cccaguacaauuagaaaaacugaccuggucagucuuucuaauuguacuguuga	53	NC_031972.2(-):13167768-13167821
novel-miR42	NC_031972.2_8421	gccacuguugagcauuguugg	21	NC_031972.2_8421	gccacuguugagcauuguugguuuucaccaacaaugcucagcaguguugg	50	NC_031972.2(-):13167972-13168022
novel-miR44	NC_031972.2_8923	gcuuuuugggguaagggcuucc	22	NC_031972.2_8923	gcuuuuugggguaagggcuucccagauuaauaguuaugaacagcaagcccagaccgcaaaaaga	64	NC_031972.2(-):43436016-43436080
novel-miR45	NC_031972.2_8939	cggucccuguucgggcgcca	20	NC_031972.2_8939	cggucccuguucgggcgccacucugucuggcaaggaagga	40	NC_031972.2(-):45083938-45083978
novel-miR46	NC_031972.2_9049	gcuuuuugggguaagggcuucc	22	NC_031972.2_9049	gcuuuuugggguaagggcuuccuggauagacacaugacagcaagcccagaccgcaaaaaga	61	NC_031972.2(-):55341393-55341454
novel-miR48	NC_031973.2_9946	aacuguguccagagcucaga	20	NC_031973.2_9946	ugaucucuggaugcuuccauucccucucuagaguaacaaggaaacuguguccagagcucaga	62	NC_031973.2(-):29424639-29424701
novel-miR49	NC_031974.2_10288	uggagacagacggggaacaccc	22	NC_031974.2_10288	uggagacagacggggaacacccauucugcauggguguuccccgucuguuuccauac	56	NC_031974.2(+):22934496-22934552
novel-miR50	NC_031974.2_10291	gguugaggaacugaggagg	19	NC_031974.2_10291	agcuugucucucucaaccacccagguugaggaacugaggagg	42	NC_031974.2(+):24769893-24769935
novel-miR52	NC_031974.2_10459	uggacgucuuugaguugcuucu	22	NC_031974.2_10459	uggacgucuuugaguugcuucuuugaguugcuuaagcaauucaaagaaguccaga	55	NC_031974.2(-):5309531-5309586
novel-miR54	NC_031974.2_10667	aaggaaaagcgacuggacuucu	22	NC_031974.2_10667	aaggaaaagcgacuggacuucuucaagaaacuuaaagaaguccaguugcuuuuccuucca	60	NC_031974.2(-):18263663-18263723
novel-miR56	NC_031975.2_11087	auacaggguagagagaugauaau	23	NC_031975.2_11087	caucaucuccugacccuguguucacuuuugagaauacaggguagagagaugauaau	56	NC_031975.2(+):16234230-16234286
novel-miR57	NC_031975.2_11256	ucugugagacgucggcuuucu	21	NC_031975.2_11256	ucugugagacgucggcuuucucacgccgucagggcugaaagccgacagcucacagauu	58	NC_031975.2(+):30088982-30089040
novel-miR58	NC_031975.2_11285	ugcccucaaggacuggaguuug	22	NC_031975.2_11285	aaacuccaguccucgagggccggugucaugcaacuuuuccaugcccucaaggacuggaguuug	63	NC_031975.2(+):31451438-31451501
novel-miR60	NC_031975.2_11423	aaaccguuaccauuacugagu	21	NC_031975.2_11423	aaaccguuaccauuacugaguuuuaguaaugguaaggguucua	43	NC_031975.2(-):6418748-6418791
novel-miR61	NC_031975.2_11578	uaccuauagauacgagcuugug	22	NC_031975.2_11578	uaccuauagauacgagcuugugcagccagucaccacaaguucggaucuacggguucgu	58	NC_031975.2(-):11609380-11609438
novel-miR62	NC_031976.2_12100	gaaacacuguugaaccuacagau	23	NC_031976.2_12100	gaaacacuguugaaccuacagaugguaaauucccucuguagguucagcagaguuuugu	58	NC_031976.2(+):10144123-10144181
novel-miR63	NC_031976.2_12605	gauaccaggugcuguaagcuu	21	NC_031976.2_12605	gcagaaucaggccugguuaguacuuggauccuugagugucuggugcugauaccaggugcuguaagcuu	68	NC_031976.2(+):34580035-34580103
novel-miR65	NC_031976.2_12702	acaugguuucucugaacauu	20	NC_031976.2_12702	uggaggcuaugagugcgcaaagaacucugugcccuacaugguuucucugaacauu	55	NC_031976.2(-):6672220-6672275
novel-miR66	NC_031976.2_12815	uguaggugacaguauauuguga	22	NC_031976.2_12815	uguaggugacaguauauugugaauuggaucuguuugcacagcugcagucaccuugaua	58	NC_031976.2(-):17834097-17834155
novel-miR67	NC_031977.2_13251	uuccccgacggggagcca	18	NC_031977.2_13251	gcgugaaccaugucggggccuggugcugucacgcggaagaccgggguucgauuccccgacggggagcca	69	NC_031977.2(+):1356870-1356939
novel-miR68	NC_031977.2_13471	uuuuguacauuucugacaggcu	22	NC_031977.2_13471	auugucagaaauguacaaaacaguuguuuuguacauuucugacaggcu	48	NC_031977.2(+):13606259-13606307
novel-miR69	NC_031977.2_13708	uacguucacuugagaaauaagu	22	NC_031977.2_13708	uacguucacuugagaaauaagucaggcuaacugacuuauuucucaagugaacguuauu	58	NC_031977.2(+):28574048-28574106
novel-miR70	NC_031977.2_14144	uugauuuacagcugugcguua	21	NC_031977.2_14144	cgcgcacagcuguaaaucaauccaaaauugauuuacagcugugcguua	48	NC_031977.2(-):24908674-24908722
novel-miR71	NC_031977.2_14264	uuguccacugguuacugaccac	22	NC_031977.2_14264	uuugucaguaaccaguggagaaaauaauaggauuuuguccacugguuacugaccac	56	NC_031977.2(-):30449818-30449874
novel-miR73	NC_031978.2_14638	aacuccaguuaucaagggcaugg	23	NC_031978.2_14638	aacuccaguuaucaagggcauggaaaaguugcaugacaccggccuucgaggaauggaguuug	62	NC_031978.2(+):21453069-21453131
novel-miR75	NC_031978.2_14829	uaagugaaaaaaaugugccaa	21	NC_031978.2_14829	ggcagauuuuuucacuuauuucaagcaaaaauaucucguauuaagugaaaaaaaugugccaa	62	NC_031978.2(+):30894889-30894951
novel-miR76	NC_031978.2_14907	ucugugagacgucggcuuucu	21	NC_031978.2_14907	ucugugagacgucggcuuucucacccgacggcauguacagagacacaccgucggugcugaaagccaacaugucucagauu	80	NC_031978.2(-):6538094-6538174
novel-miR77	NC_031978.2_14999	cuccaugacgcagguucaaca	21	NC_031978.2_14999	uuggaccuccuuuaugucuugaaaucugcccuuauucuccaugacgcagguucaaca	57	NC_031978.2(-):16682380-16682437
novel-miR78	NC_031978.2_15130	ugcccuugauaacuggaguuug	22	NC_031978.2_15130	aacuccauuccucgaaggccggugucaugcaacuuuuccaugcccuugauaacuggaguuug	62	NC_031978.2(-):21453067-21453129
novel-miR79	NC_031978.2_15243	ugugguacuguaauccagcaga	22	NC_031978.2_15243	ugugguacuguaauccagcagaugcacuccaucaaggcaucugcuggauugcaguaccacca	62	NC_031978.2(-):28864846-28864908
novel-miR81	NC_031979.2_15621	caggaaagaaauaagacugugu	22	NC_031979.2_15621	agacuuauuucuuuccuguaacuuucuauguguuacaggaaagaaauaagacugugu	57	NC_031979.2(+):23079843-23079900
novel-miR83	NC_031980.2_16512	acugguggaauacaaaugcucg	22	NC_031980.2_16512	acugguggaauacaaaugcucggguaacugcagguacccgagcauuuguauuccaccagc	60	NC_031980.2(+):1267918-1267978
novel-miR85	NC_031980.2_16533	ggcacaacauuuacuuugaag	21	NC_031980.2_16533	ucaaaauaaaaguuguaccucagcacuacagccaucaaggcacaacauuuacuuugaag	59	NC_031980.2(+):4214845-4214904
novel-miR86	NC_031980.2_17594	ugcuguaggguugaauguuuuc	22	NC_031980.2_17594	ugcuguaggguugaauguuuuccgccuguagaaaacauucaacccuacagcuca	54	NC_031980.2(+):31597288-31597342
novel-miR87	NC_031980.2_17773	ugguggaauacaaaugcucggg	22	NC_031980.2_17773	ugguggaauacaaaugcucggguaccugcaguuacccgagcauuuguauuccaccagu	58	NC_031980.2(-):1267918-1267976
novel-miR88	NC_031980.2_17792	acagccggagcuuuaacaccau	22	NC_031980.2_17792	gcguuacuguuuuggcuuucuuccgagacagccggagcuuuaacaccau	49	NC_031980.2(-):4558217-4558266
novel-miR89	NC_031981.2_19230	uucuugucaucuggauguagug	22	NC_031981.2_19230	uucuugucaucuggauguaguguuuucagugguaaaaaaaugcuacgcccagaugaacagaauc	64	NC_031981.2(+):9452516-9452580
novel-miR91	NC_031982.2_20503	uuagcuuacaaacucgggugca	22	NC_031982.2_20503	uuagcuuacaaacucgggugcaguggacccagaaucugcuagcugcagccgaguuuguaagcugaac	67	NC_031982.2(+):2125943-2126010
novel-miR92	NC_031982.2_20509	ucaagguccacugugaacacu	21	NC_031982.2_20509	cauucaccgcgugccuuaauugacugauuuuaaaucaagguccacugugaacacu	55	NC_031982.2(+):4391791-4391846
novel-miR93	NC_031982.2_21069	ugccccgcggagugugaguga	21	NC_031982.2_21069	acucccacaccggggggucagcuaauccacucgcugccccgcggagugugaguga	55	NC_031982.2(+):19761571-19761626
novel-miR94	NC_031982.2_21181	auuaucuuucacugcacugaug	22	NC_031982.2_21181	ugaguugcaugugaguccguguuucaccugaaaccucaugauuaucuuucacugcacugaug	62	NC_031982.2(+):26129683-26129745
novel-miR95	NC_031982.2_21263	ugcccucaaggacuggaguuug	22	NC_031982.2_21263	aaacuccaguccucgagggccggugucaugcaacuuuuccaugcccucaaggacuggaguuug	63	NC_031982.2(+):36612668-36612731
novel-miR96	NC_031982.2_21620	uucaaagacauuaaacugaaa	21	NC_031982.2_21620	acaguuuaaugucuuugaaguggccuucaaagacauuaaacugaaa	46	NC_031982.2(-):13243269-13243315
novel-miR97	NC_031982.2_21858	gugccuacugaacuggauucag	22	NC_031982.2_21858	gugccuacugaacuggauucagugugucuuugcagaacuggcucaguccagcaggaacaa	60	NC_031982.2(-):23016162-23016222
novel-miR98	NC_031982.2_21947	aucuugguggcucuguuc	18	NC_031982.2_21947	aucuugguggcucuguucgggcuuggcuuggcccagcacaaccccaauuuagaaug	56	NC_031982.2(-):24035462-24035518
novel-miR102	NC_031983.2_22867	acuagcaccacuuaaugaaca	21	NC_031983.2_22867	acuagcaccacuuaaugaacaaugucagccuauuguucauugaguggugcuaguuu	56	NC_031983.2(-):20744198-20744254
novel-miR103	NC_031984.2_23013	ugugugugugaucaggugaccga	23	NC_031984.2_23013	ugucuccugucacagucagucaccauauaagugugugugugugaucaggugaccga	56	NC_031984.2(+):1222245-1222301
novel-miR104	NC_031984.2_23075	ugcccucgauaacuggaguuug	22	NC_031984.2_23075	aacuccauuccucgaaggcuggugucaugcaacuuuuccaugcccucgauaacuggaguuug	62	NC_031984.2(+):5977398-5977460
novel-miR105	NC_031984.2_23445	ggcacaacauuuacuuugaagu	22	NC_031984.2_23445	uucaaagucaaaguugugcuuuacgcugaaaccgaaggcacaacauuuacuuugaagu	58	NC_031984.2(+):23457607-23457665
novel-miR106	NC_031984.2_23685	aacuccaguuaucgagggcaugg	23	NC_031984.2_23685	aacuccaguuaucgagggcauggaaaaguugcaugacaccagccuucgaggaauggaguuug	62	NC_031984.2(-):5977396-5977458
novel-miR111	NC_031985.2_24336	agaaggauuuuaaccaugugau	22	NC_031985.2_24336	agaaggauuuuaaccaugugauguuuuauuaugucacacgguuaaaauccuccaau	56	NC_031985.2(+):8497389-8497445
novel-miR112	NC_031985.2_24757	aauguaaaaguuugucugugau	22	NC_031985.2_24757	aucacagacaaacuuuuacauuugaugggaaacaucaaauguaaaaguuugucugugau	59	NC_031985.2(+):34363128-34363187
novel-miR114	NC_031985.2_25231	aaguggcuuugagucuuuauuga	23	NC_031985.2_25231	aaguggcuuugagucuuuauugaugcucuauaauauucauaaaaacucaaaaccacuaca	60	NC_031985.2(-):25894881-25894941
novel-miR115	NC_031985.2_25366	uaucuuggcgccccuaugu	19	NC_031985.2_25366	uuuggggcugccgaugaucacauaucuuggcgccccuaugu	41	NC_031985.2(-):34208794-34208835
novel-miR116	NC_031985.2_25370	aauguaaaaguuugucugugau	22	NC_031985.2_25370	aucacagacaaacuuuuacauuugauguuucccaucaaauguaaaaguuugucugugau	59	NC_031985.2(-):34363128-34363187
novel-miR117	NC_031986.2_25498	ugcugccuggaaauggauuaa	21	NC_031986.2_25498	ugcugccuggaaauggauuaaauucauuuauucacauucaauccauuuccagacaggugc	60	NC_031986.2(+):1982759-1982819
novel-miR118	NC_031986.2_25554	ugcugccuggaaauggauuaa	21	NC_031986.2_25554	ugcugccuggaaauggauuaaauucauucauucacauucaauccauuuccagacaggugc	60	NC_031986.2(+):5962067-5962127
novel-miR119	NC_031986.2_25578	ugcugccuggaaauggauuaa	21	NC_031986.2_25578	ugcugccuggaaauggauuaaauucauucauucacauucaauccauuuccagacaggugc	60	NC_031986.2(+):7465511-7465571
novel-miR120	NC_031986.2_25646	uugcuauaucgcugauaacgc	21	NC_031986.2_25646	uugcuauaucgcugauaacgcaauagaauaauacaauugcguacagucagauauggcacag	61	NC_031986.2(+):14162896-14162957
novel-miR122	NC_031986.2_26060	aacuccaguuaucaagggcaugg	23	NC_031986.2_26060	aacuccaguuaucaagggcauggaaaaguugcaugacaccggccuucgaggacuggaguuug	62	NC_031986.2(+):37685957-37686019
novel-miR123	NC_031986.2_26366	uguguuugaucugcgcgac	19	NC_031986.2_26366	ggaggaggcagaccaaagcuggguuugacaccugucaaauuauugacuuugcuuguguuugaucugcgcgac	72	NC_031986.2(-):8063257-8063329
novel-miR125	NC_031986.2_26717	ugcugccuggaaauggauuaa	21	NC_031986.2_26717	ugcugccuggaaauggauuaaauucauucauucacauucaggccauuuccagacaggugc	60	NC_031986.2(-):34538585-34538645
novel-miR126	NC_031986.2_26805	uaagccugguagucagaucuga	22	NC_031986.2_26805	uaagccugguagucagaucugacagcaacacgggcaaggagccagaucugccuaccaggcugc	63	NC_031986.2(-):39288410-39288473
novel-miR127	NC_031987.2_18836	cuggagugugucaauggugu	20	NC_031987.2_18836	aaccgauggcuggucacaggggauacgauaaaauccuggagugugucaauggugu	55	NC_031987.2(-):5866014-5866069
novel-miR129	NW_020327211.1_28651	ugcccucgauaacuggaguuug	22	NW_020327211.1_28651	aaacuccaguccucgagggccggugucaugcaacuuuuccaugcccucgauaacuggaguuug	63	NW_020327211.1(+):486059-486122
novel-miR130	NW_020327211.1_28661	aacuccaguuaucgagggcaugg	23	NW_020327211.1_28661	aacuccaguuaucgagggcauggaaaaguugcaugacaccggcccucgaggacuggaguuug	62	NW_020327211.1(-):486058-486120
novel-miR131	NW_020327600.1_28848	uguaaacauccccgacuggaag	22	NW_020327600.1_28848	uguaaacauccccgacuggaagcugucugcaccacagagcuuucagucugauguuugcggc	61	NW_020327600.1(+):5187-5248
