# Supplementary material for: Integration of mRNA and miRNA Profiling Reveals Heterosis in Oreochromis niloticus × O. aureus Hybrid Tilapia
Source: Animals (Basel). 2022 Mar 3;12(5):640. doi: 10.3390/ani12050640 (PMC8909811; doi:10.3390/ani12050640)
Supplement: Supplementary file 1 [file animals-12-00640-s001.zip › Table S7 Statistics of non-additive expressed genes and miRNAs in hybrid stock.xlsx]

## Sheet: NEGs
Gene ID	Gene Name	Gene Description
gene-alkbh2	alkbh2	alkB homolog 2, alpha-ketoglutarate dependent dioxygenase, transcript variant X1
gene-trmt44	trmt44	tRNA methyltransferase 44 homolog, transcript variant X1
gene-LOC100705588	LOC100705588	leucine-rich repeat extensin-like protein 3
gene-LOC100706973	LOC100706973	elongation of very long chain fatty acids protein 1, transcript variant X1
gene-LOC100703742	LOC100703742	selenoprotein M
gene-LOC102079115	LOC102079115	zinc finger protein 3, transcript variant X1
gene-dnajb6	dnajb6	DnaJ heat shock protein family (Hsp40) member B6, transcript variant X1
gene-LOC100699311	LOC100699311	gamma-adducin, transcript variant X4
gene-cbfb	cbfb	core-binding factor subunit beta, transcript variant X1
gene-LOC109199133	LOC109199133	T-cell surface glycoprotein CD4-like, transcript variant X1
gene-LOC100702865	LOC100702865	Golgi apparatus protein 1
gene-apaf1	apaf1	apoptotic peptidase activating factor 1
gene-pnpo	pnpo	pyridoxamine 5'-phosphate oxidase
gene-bbox1	bbox1	gamma-butyrobetaine hydroxylase 1, transcript variant X2
gene-LOC102078149	LOC102078149	butyrophilin-like protein 2, transcript variant X1
gene-LOC109204116	LOC109204116	MAP kinase kinase kinase wis4-like, transcript variant X1
gene-LOC100704479	LOC100704479	phosphatidylinositol 4,5-bisphosphate 3-kinase catalytic subunit alpha isoform
gene-aadat	aadat	aminoadipate aminotransferase, transcript variant X1
gene-lrp5	lrp5	LDL receptor related protein 5, transcript variant X2
gene-LOC100711784	LOC100711784	cerebellar degeneration-related protein 2, transcript variant X1
gene-LOC112845697	LOC112845697	18S ribosomal RNA
gene-LOC100711960	LOC100711960	leukotriene-B(4) omega-hydroxylase 2
gene-LOC100699484	LOC100699484	mitogen-activated protein kinase 14A, transcript variant X1
gene-LOC106096794	LOC106096794	UDP-glucuronosyltransferase, transcript variant X1
gene-LOC102077443	LOC102077443	low affinity immunoglobulin gamma Fc region receptor II, transcript variant X1
gene-LOC112844782	LOC112844782	programmed cell death 1 ligand 1-like
gene-LOC109203872	LOC109203872	uncharacterized LOC109203872
gene-apoc2	apoc2	apolipoprotein C2
gene-LOC102082616	LOC102082616	fibrous sheath CABYR-binding protein, transcript variant X1
gene-LOC100700925	LOC100700925	nuclear receptor ROR-alpha, transcript variant X3
gene-itga3	itga3	integrin subunit alpha 3, transcript variant X1
gene-tmem204	tmem204	transmembrane protein 204
gene-LOC100691936	LOC100691936	cysteine-rich secretory protein LCCL domain-containing 1, transcript variant X2
gene-LOC100701417	LOC100701417	rho-associated protein kinase 2, transcript variant X1
gene-vwa1	vwa1	von Willebrand factor A domain containing 1
gene-LOC109200455	LOC109200455	uncharacterized LOC109200455
gene-LOC109201785	LOC109201785	BTB/POZ domain-containing adapter for CUL3-mediated RhoA degradation protein 1
gene-LOC100694219	LOC100694219	sphingomyelin synthase-related protein 1, transcript variant X3
gene-sardh	sardh	sarcosine dehydrogenase, transcript variant X1
gene-LOC100693091	LOC100693091	uncharacterized LOC100693091, transcript variant X1
gene-LOC100690422	LOC100690422	cyclic nucleotide-gated cation channel beta-3, transcript variant X1
gene-LOC100694679	LOC100694679	lipoma-preferred partner homolog, transcript variant X1
gene-LOC100700363	LOC100700363	granzyme K
gene-LOC109199323	LOC109199323	uncharacterized LOC109199323, transcript variant X1
gene-LOC100705725	LOC100705725	uncharacterized LOC100705725
gene-gtpbp1	gtpbp1	GTP binding protein 1, transcript variant X1
gene-LOC109195703	LOC109195703	uncharacterized LOC109195703
gene-LOC102077448	LOC102077448	membrane cofactor protein, transcript variant X1
gene-LOC100712395	LOC100712395	glycerol-3-phosphate acyltransferase 3-like
gene-LOC100701293	LOC100701293	acyl-coenzyme A thioesterase 4, transcript variant X2
gene-LOC100698040	LOC100698040	phospholipase B-like 1, transcript variant X1
gene-LOC112846791	LOC112846791	uncharacterized LOC112846791
gene-LOC102077266	LOC102077266	estrogen-related receptor gamma, transcript variant X3
gene-LOC100708067	LOC100708067	autophagy-related protein 9A
gene-herc4	herc4	HECT and RLD domain containing E3 ubiquitin protein ligase 4, transcript variant X1
gene-LOC109199280	LOC109199280	uncharacterized LOC109199280, transcript variant X2
gene-LOC109198927	LOC109198927	acyl-coenzyme A thioesterase 4
gene-b4galnt1	b4galnt1	beta-1,4-N-acetyl-galactosaminyltransferase 1, transcript variant X1
gene-LOC100699900	LOC100699900	zona pellucida sperm-binding protein 3
gene-LOC112846943	LOC112846943	uncharacterized LOC112846943
gene-cdh7	cdh7	cadherin 7, transcript variant X1
gene-xpnpep2	xpnpep2	X-prolyl aminopeptidase 2
gene-LOC112842747	LOC112842747	uncharacterized LOC112842747
gene-LOC100697406	LOC100697406	zinc fingers and homeoboxes protein 3, transcript variant X3
gene-il13ra2	il13ra2	interleukin 13 receptor subunit alpha 2, transcript variant X2
gene-LOC102079097	LOC102079097	butyrophilin subfamily 3 member A3, transcript variant X2
gene-LOC100708828	LOC100708828	atypical chemokine receptor 3
gene-chrnb2	chrnb2	cholinergic receptor nicotinic beta 2 subunit, transcript variant X1
gene-LOC100712369	LOC100712369	sideroflexin-5, transcript variant X2
gene-LOC102082731	LOC102082731	galectin-3-binding protein A
gene-LOC109202376	LOC109202376	integrin alpha-L, transcript variant X3
gene-LOC100711753	LOC100711753	sodium-dependent lysophosphatidylcholine symporter 1-B
gene-dennd4c	dennd4c	DENN domain containing 4C, transcript variant X1
gene-LOC100699128	LOC100699128	protein HID1, transcript variant X1
gene-LOC112846045	LOC112846045	uncharacterized LOC112846045
gene-LOC100705818	LOC100705818	pantothenate kinase 1, transcript variant X1
gene-LOC100705383	LOC100705383	putative carbonic anhydrase 3
gene-LOC102082831	LOC102082831	copia protein
gene-LOC100705186	LOC100705186	uncharacterized LOC100705186, transcript variant X2
gene-LOC102079382	LOC102079382	5-hydroxytryptamine receptor 3A
gene-LOC109203122	LOC109203122	uncharacterized LOC109203122, transcript variant X1
gene-LOC100696434	LOC100696434	alpha-2,8-sialyltransferase 8F
gene-dusp14	dusp14	dual specificity phosphatase 14
gene-ryr3	ryr3	ryanodine receptor 3, transcript variant X1
gene-trip6	trip6	thyroid hormone receptor interactor 6, transcript variant X1
gene-npl	npl	N-acetylneuraminate pyruvate lyase, transcript variant X3
gene-LOC100704232	LOC100704232	suppressor of cytokine signaling 3, transcript variant X1
gene-LOC100711081	LOC100711081	collectin-12
gene-LOC112848258	LOC112848258	uncharacterized LOC112848258
gene-LOC100704142	LOC100704142	inositol 1,4,5-trisphosphate receptor type 1, transcript variant X1
gene-LOC100694776	LOC100694776	UDP-glucuronosyltransferase 2C1, transcript variant X1
gene-LOC100709409	LOC100709409	natural resistance-associated macrophage protein 2, transcript variant X3
gene-gtf2e2	gtf2e2	general transcription factor IIE subunit 2, transcript variant X1
gene-LOC109196111	LOC109196111	nectin-4, transcript variant X1
gene-LOC100699819	LOC100699819	carbohydrate sulfotransferase 12, transcript variant X1
gene-LOC112845291	LOC112845291	uncharacterized LOC112845291
gene-LOC100694119	LOC100694119	cytosolic sulfotransferase 3, transcript variant X1
gene-LOC100694141	LOC100694141	heparan sulfate glucosamine 3-O-sulfotransferase 1
gene-LOC109201926	LOC109201926	galectin-3-binding protein A
gene-LOC100708542	LOC100708542	interleukin-17C, transcript variant X1
gene-gatm	gatm	glycine amidinotransferase
gene-LOC100699097	LOC100699097	choline/ethanolamine kinase, transcript variant X1
gene-LOC102082963	LOC102082963	NXPE family member 3, transcript variant X1
gene-LOC100702878	LOC100702878	sorbin and SH3 domain-containing protein 1, transcript variant X1
gene-plagl2	plagl2	PLAG1 like zinc finger 2, transcript variant X3
gene-LOC100693870	LOC100693870	apelin receptor A
gene-LOC112846965	LOC112846965	uncharacterized LOC112846965
gene-lamtor1	lamtor1	late endosomal/lysosomal adaptor, MAPK and MTOR activator 1, transcript variant X1
gene-LOC112847669	LOC112847669	uncharacterized LOC112847669
gene-LOC102079701	LOC102079701	uncharacterized LOC102079701
gene-LOC109194525	LOC109194525	inactive ubiquitin carboxyl-terminal hydrolase 54
gene-lima1	lima1	LIM domain and actin binding 1, transcript variant X1
gene-pde8a	pde8a	phosphodiesterase 8A, transcript variant X1
gene-LOC100691843	LOC100691843	type-2 ice-structuring protein, transcript variant X1
gene-LOC100698339	LOC100698339	voltage-dependent anion-selective channel protein 2, transcript variant X1
gene-LOC100699941	LOC100699941	apolipoprotein Eb
gene-LOC100708974	LOC100708974	histone-lysine N-methyltransferase SMYD1, transcript variant X1
gene-LOC106098716	LOC106098716	polyubiquitin-like
gene-LOC109202857	LOC109202857	plancitoxin-1-like, transcript variant X1
gene-LOC100702830	LOC100702830	RING finger protein 122
gene-LOC102076042	LOC102076042	vitelline membrane outer layer protein 1
gene-dcaf4	dcaf4	DDB1 and CUL4 associated factor 4
gene-ncs1	ncs1	neuronal calcium sensor 1, transcript variant X2
gene-LOC100694825	LOC100694825	docking protein 4, transcript variant X4
gene-LOC100709034	LOC100709034	alpha-N-acetylgalactosaminide alpha-2,6-sialyltransferase 1, transcript variant X2
gene-LOC100709625	LOC100709625	S-adenosylmethionine synthase
gene-LOC100695592	LOC100695592	transferrin receptor protein 1
gene-LOC100707526	LOC100707526	myosin phosphatase Rho-interacting protein
gene-LOC100707066	LOC100707066	interleukin-1 beta, transcript variant X2
gene-LOC100689761	LOC100689761	glutathione S-transferase A, transcript variant X4
gene-LOC112847287	LOC112847287	uncharacterized LOC112847287
gene-kifc3	kifc3	kinesin family member C3, transcript variant X1
gene-LOC100697614	LOC100697614	protein tyrosine phosphatase type IVA 2, transcript variant X2
gene-LOC100705146	LOC100705146	phospholipase A2, minor isoenzyme
gene-gldc	gldc	glycine decarboxylase
gene-LOC100706784	LOC100706784	ubiquitin carboxyl-terminal hydrolase 12
gene-LOC100701391	LOC100701391	zinc finger MIZ domain-containing protein 1, transcript variant X2
gene-LOC100692599	LOC100692599	erlin-1, transcript variant X2
gene-LOC100690971	LOC100690971	endoplasmic reticulum junction formation protein lunapark-B, transcript variant X1
gene-LOC102082389	LOC102082389	ATP-binding cassette sub-family A member 1
gene-LOC100695721	LOC100695721	glutathione S-transferase A, transcript variant X1
gene-LOC112846200	LOC112846200	uncharacterized LOC112846200
gene-ankrd11	ankrd11	ankyrin repeat domain 11, transcript variant X1
gene-pde5a	pde5a	phosphodiesterase 5A, transcript variant X1
gene-LOC100698420	LOC100698420	membrane-spanning 4-domains subfamily A member 8, transcript variant X1
gene-arx	arx	aristaless related homeobox
gene-LOC100698322	LOC100698322	AN1-type zinc finger protein 3
gene-LOC100692970	LOC100692970	beta-1,4-galactosyltransferase 1, transcript variant X1
gene-LOC112846145	LOC112846145	uncharacterized LOC112846145
gene-LOC109199601	LOC109199601	uncharacterized LOC109199601
gene-LOC100694361	LOC100694361	SEC14-like protein 2
gene-LOC102080354	LOC102080354	peroxisomal N(1)-acetyl-spermine/spermidine oxidase, transcript variant X1
gene-satb2	satb2	SATB homeobox 2, transcript variant X3
gene-LOC102078021	LOC102078021	interferon-induced very large GTPase 1
gene-cyp1a	cyp1a	cytochrome P450 1A
gene-LOC109205003	LOC109205003	uncharacterized LOC109205003
gene-LOC100711052	LOC100711052	probable isoprenylcysteine alpha-carbonyl methylesterase ICME, transcript variant X2
gene-LOC100699073	LOC100699073	major histocompatibility complex class I-related gene protein
gene-LOC100712174	LOC100712174	vitamin D3 hydroxylase-associated protein, transcript variant X1
gene-LOC100705160	LOC100705160	stimulated by retinoic acid gene 6 protein-like
gene-tmem106b	tmem106b	transmembrane protein 106B
gene-steap4	steap4	STEAP4 metalloreductase
gene-LOC100699707	LOC100699707	low choriolytic enzyme, transcript variant X1
gene-LOC100693337	LOC100693337	unconventional myosin-VIIa
gene-LOC100702597	LOC100702597	transmembrane emp24 domain-containing protein 6
gene-LOC100710893	LOC100710893	E3 ubiquitin-protein ligase RNF128
gene-LOC109202219	LOC109202219	acyl-coenzyme A thioesterase 4, transcript variant X1
gene-LOC100712449	LOC100712449	syntaxin-1B
gene-masp2	masp2	mannan binding lectin serine peptidase 2, transcript variant X1
gene-LOC100696753	LOC100696753	gap junction beta-2 protein
gene-LOC100691011	LOC100691011	apoptosis facilitator Bcl-2-like protein 14
gene-LOC109202224	LOC109202224	uncharacterized LOC109202224
gene-LOC100711181	LOC100711181	fibulin-7
gene-bfar	bfar	bifunctional apoptosis regulator, transcript variant X2
gene-LOC100701629	LOC100701629	uncharacterized LOC100701629
gene-prrg4	prrg4	proline rich and Gla domain 4
gene-cntn2	cntn2	contactin 2, transcript variant X1
gene-LOC100705391	LOC100705391	angiopoietin-related protein 5, transcript variant X1
gene-avpi1	avpi1	arginine vasopressin induced 1, transcript variant X2
gene-LOC100709381	LOC100709381	DEP domain-containing mTOR-interacting protein
gene-LOC100706093	LOC100706093	growth arrest and DNA damage-inducible protein GADD45 gamma
gene-LOC100703940	LOC100703940	myomegalin, transcript variant X1
gene-txndc12	txndc12	thioredoxin domain containing 12
gene-ATP6	ATP6	ATP synthase F0 subunit 6
gene-LOC100702950	LOC100702950	adhesion G protein-coupled receptor L2, transcript variant X1
gene-LOC109201613	LOC109201613	H-2 class II histocompatibility antigen, E-S beta chain
gene-pdcd5	pdcd5	programmed cell death 5
gene-mylip	mylip	myosin regulatory light chain interacting protein
gene-LOC112847894	LOC112847894	uncharacterized LOC112847894
gene-npdc1	npdc1	neural proliferation, differentiation and control 1, transcript variant X2
gene-LOC109195518	LOC109195518	putative ferric-chelate reductase 1
gene-LOC106098467	LOC106098467	tumor necrosis factor receptor superfamily member 4, transcript variant X1
gene-LOC100710794	LOC100710794	ubiquitin-conjugating enzyme E2 A, transcript variant X1
gene-ptprq	ptprq	protein tyrosine phosphatase, receptor type Q, transcript variant X1
gene-LOC100695290	LOC100695290	cysteine-rich protein 2
gene-LOC109199185	LOC109199185	selection and upkeep of intraepithelial T-cells protein 7-like
gene-LOC100699976	LOC100699976	MARVEL domain-containing protein 2
gene-LOC100703705	LOC100703705	tumor necrosis factor receptor superfamily member 14, transcript variant X2
gene-hacd3	hacd3	3-hydroxyacyl-CoA dehydratase 3
gene-LOC100697186	LOC100697186	aquaporin-11
gene-LOC100534482	LOC100534482	UDP-glucuronosyltransferase
gene-adamtsl5	adamtsl5	ADAMTS like 5
gene-gpr39	gpr39	G protein-coupled receptor 39, transcript variant X2
gene-LOC102078781	LOC102078781	hemicentin-1, transcript variant X1
gene-LOC100709899	LOC100709899	leukocyte elastase inhibitor, transcript variant X2
gene-LOC100703852	LOC100703852	protein NLRC3, transcript variant X2
gene-LOC100701997	LOC100701997	GTPase IMAP family member 8, transcript variant X1
gene-LOC100693279	LOC100693279	D(4) dopamine receptor
gene-LOC100698649	LOC100698649	complement C1q tumor necrosis factor-related protein 3, transcript variant X1
gene-sfmbt1	sfmbt1	Scm like with four mbt domains 1, transcript variant X1
gene-LOC100703374	LOC100703374	uncharacterized LOC100703374
gene-abcb10	abcb10	ATP binding cassette subfamily B member 10
gene-LOC102082548	LOC102082548	solute carrier family 22 member 6-B
gene-LOC109201264	LOC109201264	uncharacterized LOC109201264
gene-LOC100707118	LOC100707118	hsp70-Hsp90 organizing protein 2
gene-LOC100693683	LOC100693683	phosphatase and actin regulator 3, transcript variant X1
gene-LOC109199698	LOC109199698	uncharacterized LOC109199698
gene-LOC100700242	LOC100700242	talin-2, transcript variant X1
gene-LOC100702436	LOC100702436	pentraxin fusion protein, transcript variant X2
gene-LOC109195078	LOC109195078	uncharacterized LOC109195078
gene-LOC106097784	LOC106097784	serine/threonine-protein kinase pim-1, transcript variant X3
gene-LOC100702592	LOC100702592	cytochrome P450 3A30, transcript variant X2
gene-acsl4	acsl4	acyl-CoA synthetase long chain family member 4, transcript variant X2
gene-LOC100690431	LOC100690431	cytosolic sulfotransferase 2, transcript variant X2
gene-LOC100695723	LOC100695723	metalloprotease TIKI2, transcript variant X1
gene-LOC112844204	LOC112844204	uncharacterized LOC112844204
gene-ccser2	ccser2	coiled-coil serine rich protein 2, transcript variant X2
gene-LOC100708561	LOC100708561	butyrophilin subfamily 3 member A2, transcript variant X5
gene-LOC100694920	LOC100694920	sodium-coupled neutral amino acid transporter 3, transcript variant X1
gene-LOC100707597	LOC100707597	membrane-associated guanylate kinase, WW and PDZ domain-containing protein 3, transcript variant X1
gene-npr1	npr1	natriuretic peptide receptor 1
gene-LOC100692450	LOC100692450	diamine acetyltransferase 2, transcript variant X2
gene-LOC100534516	LOC100534516	trypsin
gene-LOC112842745	LOC112842745	uncharacterized LOC112842745
gene-LOC100703377	LOC100703377	uncharacterized LOC100703377, transcript variant X4
gene-LOC102083195	LOC102083195	uncharacterized LOC102083195, transcript variant X1
gene-LOC106096443	LOC106096443	granzyme A, transcript variant X1
gene-LOC100711249	LOC100711249	dipeptidase 2
gene-LOC109204239	LOC109204239	uncharacterized LOC109204239
gene-LOC100700682	LOC100700682	toll-like receptor 13, transcript variant X1
gene-erp27	erp27	endoplasmic reticulum protein 27
gene-LOC100707733	LOC100707733	angiopoietin-related protein 4, transcript variant X1
gene-aox1	aox1	aldehyde oxidase 1
gene-LOC112842079	LOC112842079	uncharacterized LOC112842079
gene-LOC100695259	LOC100695259	calponin-2
gene-lrrc39	lrrc39	leucine rich repeat containing 39, transcript variant X1
gene-LOC100699590	LOC100699590	Na(+)/H(+) exchange regulatory cofactor NHE-RF2, transcript variant X1
gene-LOC102082008	LOC102082008	poly(U)-specific endoribonuclease
gene-LOC106097795	LOC106097795	uncharacterized LOC106097795, transcript variant X2
gene-hk1	hk1	hexokinase 1
gene-LOC112846813	LOC112846813	-
gene-dusp4	dusp4	dual specificity phosphatase 4
gene-LOC109194358	LOC109194358	inter-alpha-trypsin inhibitor heavy chain H3
gene-LOC100702124	LOC100702124	interleukin-1 receptor type 2, transcript variant X1
gene-adcy6	adcy6	adenylate cyclase 6
gene-rasl11a	rasl11a	RAS like family 11 member A
gene-LOC112842746	LOC112842746	desmocollin-2-like, transcript variant X1
gene-LOC100702159	LOC100702159	deoxyribonuclease-2-beta, transcript variant X1
gene-LOC100696502	LOC100696502	butyrophilin subfamily 2 member A2, transcript variant X1
gene-LOC100692894	LOC100692894	solute carrier family 13 member 2, transcript variant X2
gene-dapk2	dapk2	death associated protein kinase 2, transcript variant X2
gene-LOC100703505	LOC100703505	GTPase IMAP family member 8, transcript variant X13
gene-LOC102078038	LOC102078038	transmembrane protein 132D, transcript variant X2
gene-ripor1	ripor1	RHO family interacting cell polarization regulator 1, transcript variant X1
gene-LOC100706832	LOC100706832	proton myo-inositol cotransporter, transcript variant X1
gene-LOC112843471	LOC112843471	uncharacterized LOC112843471
gene-LOC100697799	LOC100697799	high choriolytic enzyme 1
gene-LOC100707627	LOC100707627	sodium-coupled neutral amino acid transporter 3, transcript variant X1
gene-LOC106096632	LOC106096632	uncharacterized LOC106096632
gene-LOC100695173	LOC100695173	solute carrier family 22 member 6, transcript variant X2
gene-LOC100709685	LOC100709685	uncharacterized LOC100709685
gene-LOC100710668	LOC100710668	V-type proton ATPase catalytic subunit A, transcript variant X1
gene-LOC100703023	LOC100703023	uncharacterized LOC100703023
gene-LOC100698506	LOC100698506	N-acyl-aromatic-L-amino acid amidohydrolase (carboxylate-forming) B, transcript variant X2
gene-LOC112845792	LOC112845792	5.8S ribosomal RNA
gene-nrarp	nrarp	NOTCH regulated ankyrin repeat protein, transcript variant X2
gene-LOC102077553	LOC102077553	uncharacterized LOC102077553, transcript variant X1
gene-kras	kras	KRAS proto-oncogene, GTPase, transcript variant X5
gene-LOC102079310	LOC102079310	coxsackievirus and adenovirus receptor homolog
gene-LOC100709519	LOC100709519	protein FAM3D, transcript variant X7
gene-arl15	arl15	ADP ribosylation factor like GTPase 15, transcript variant X1
gene-LOC100695916	LOC100695916	chymotrypsin-like elastase family member 2A
gene-nyx	nyx	nyctalopin
gene-LOC100702604	LOC100702604	cholesterol 7-desaturase
gene-cidec	cidec	cell death inducing DFFA like effector c, transcript variant X2
gene-bcl3	bcl3	B cell CLL/lymphoma 3, transcript variant X2
gene-gramd2a	gramd2a	GRAM domain containing 2A, transcript variant X1
gene-cdk2	cdk2	cyclin dependent kinase 2
gene-LOC100692415	LOC100692415	AMP deaminase 2, transcript variant X1
gene-LOC100703709	LOC100703709	serine/threonine-protein kinase pim-2
gene-trub2	trub2	TruB pseudouridine synthase family member 2
gene-srp14	srp14	signal recognition particle 14
gene-LOC100710431	LOC100710431	serum paraoxonase/arylesterase 2
gene-ppm1e	ppm1e	protein phosphatase, Mg2+/Mn2+ dependent 1E, transcript variant X1
gene-LOC109199192	LOC109199192	selection and upkeep of intraepithelial T-cells protein 8, transcript variant X1
gene-sod3	sod3	superoxide dismutase 3
gene-LOC102078743	LOC102078743	CLOCK-interacting pacemaker, transcript variant X3
gene-tango6	tango6	transport and golgi organization 6 homolog
gene-LOC100703836	LOC100703836	GTPase HRas
gene-LOC100698452	LOC100698452	28 kDa heat- and acid-stable phosphoprotein
gene-LOC102080405	LOC102080405	leukotriene-B(4) omega-hydroxylase 2
gene-LOC100700798	LOC100700798	serine/threonine-protein kinase OSR1, transcript variant X1
gene-LOC109195585	LOC109195585	uncharacterized LOC109195585, transcript variant X1
gene-eif2a	eif2a	eukaryotic translation initiation factor 2A
gene-lgr5	lgr5	leucine rich repeat containing G protein-coupled receptor 5, transcript variant X1
gene-srpk1	srpk1	SRSF protein kinase 1, transcript variant X1
gene-LOC100707153	LOC100707153	non-muscle caldesmon, transcript variant X3
gene-LOC109204140	LOC109204140	collagen alpha-4(VI) chain, transcript variant X2
gene-LOC100699086	LOC100699086	alpha-2-macroglobulin, transcript variant X1
gene-LOC100692426	LOC100692426	beta-1,4-galactosyltransferase 1
gene-LOC100692150	LOC100692150	acyl-CoA synthetase family member 2, mitochondrial
gene-LOC100705008	LOC100705008	uncharacterized LOC100705008, transcript variant X2
gene-LOC109204570	LOC109204570	-
gene-ankrd27	ankrd27	ankyrin repeat domain 27
gene-LOC100692597	LOC100692597	peptidyl-prolyl cis-trans isomerase FKBP8
gene-tmc6	tmc6	transmembrane channel like 6, transcript variant X2
gene-LOC102078600	LOC102078600	butyrophilin-like protein 10
gene-lypd1	lypd1	LY6/PLAUR domain containing 1, transcript variant X1
gene-spryd4	spryd4	SPRY domain containing 4
gene-fam168a	fam168a	family with sequence similarity 168 member A, transcript variant X1
gene-LOC102083146	LOC102083146	uncharacterized LOC102083146
gene-LOC100700409	LOC100700409	oxysterol-binding protein-related protein 2, transcript variant X3
gene-LOC100697560	LOC100697560	ras GTPase-activating-like protein IQGAP2
gene-mcm7	mcm7	minichromosome maintenance complex component 7
gene-LOC109194488	LOC109194488	uncharacterized LOC109194488
gene-insig1	insig1	insulin induced gene 1, transcript variant X1
gene-LOC106097752	LOC106097752	hepatic lectin-like, transcript variant X1
gene-jak1	jak1	Janus kinase 1
gene-LOC100689757	LOC100689757	sialidase-4
gene-LOC106097755	LOC106097755	putative uncharacterized transposon-derived protein F54H12.3, transcript variant X2
gene-cyhr1	cyhr1	cysteine and histidine rich 1
gene-LOC100702167	LOC100702167	RNA-binding protein 38
gene-LOC100711024	LOC100711024	protein phosphatase 1H, transcript variant X2
gene-LOC106097938	LOC106097938	dual specificity phosphatase DUPD1, transcript variant X2
gene-LOC109197004	LOC109197004	uncharacterized LOC109197004
gene-LOC112841672	LOC112841672	uncharacterized LOC112841672
gene-LOC100703097	LOC100703097	aspartate aminotransferase, cytoplasmic, transcript variant X1
gene-epas1	epas1	endothelial PAS domain protein 1, transcript variant X1
gene-LOC109195714	LOC109195714	perilipin-2
gene-nipsnap1	nipsnap1	nipsnap homolog 1
gene-stx2	stx2	syntaxin 2, transcript variant X1
gene-LOC100698118	LOC100698118	H-2 class I histocompatibility antigen, Q9 alpha chain, transcript variant X2
gene-LOC100694114	LOC100694114	afadin- and alpha-actinin-binding protein, transcript variant X1
gene-plin2	plin2	perilipin 2
gene-LOC109194418	LOC109194418	UDP-glucuronosyltransferase 2C1
gene-coq8a	coq8a	coenzyme Q8A, transcript variant X1
gene-itsn2	itsn2	intersectin 2, transcript variant X2
gene-LOC100691361	LOC100691361	proheparin-binding EGF-like growth factor, transcript variant X1
gene-LOC109202220	LOC109202220	protein S100-B, transcript variant X1
gene-LOC100711315	LOC100711315	uncharacterized LOC100711315
gene-LOC100691969	LOC100691969	activated CDC42 kinase 1, transcript variant X1
gene-LOC102081884	LOC102081884	uncharacterized LOC102081884
gene-LOC100693372	LOC100693372	cadherin-2
gene-LOC102078877	LOC102078877	V-set domain containing T-cell activation inhibitor 1, transcript variant X1
gene-LOC100701445	LOC100701445	E3 ubiquitin-protein ligase CHIP, transcript variant X3
gene-LOC109194829	LOC109194829	uncharacterized LOC109194829
gene-LOC100698323	LOC100698323	G1/S-specific cyclin-D2, transcript variant X1
gene-LOC109196997	LOC109196997	NLR family CARD domain-containing protein 3, transcript variant X1
gene-ugcg	ugcg	UDP-glucose ceramide glucosyltransferase
gene-c5	c5	complement C5
gene-LOC112841787	LOC112841787	uncharacterized LOC112841787
gene-zc2hc1a	zc2hc1a	zinc finger C2HC-type containing 1A, transcript variant X1
gene-LOC100691304	LOC100691304	-
gene-LOC100694894	LOC100694894	maltase-glucoamylase, intestinal, transcript variant X2
gene-LOC106097038	LOC106097038	uncharacterized LOC106097038, transcript variant X4
gene-hadh	hadh	hydroxyacyl-CoA dehydrogenase
gene-ND3	ND3	NADH dehydrogenase subunit 3
gene-ND4	ND4	NADH dehydrogenase subunit 4
gene-LOC100689836	LOC100689836	14-3-3 protein beta/alpha-A, transcript variant X1
gene-LOC109200248	LOC109200248	uncharacterized LOC109200248
gene-LOC100708991	LOC100708991	collagen alpha-6(VI) chain, transcript variant X1
gene-LOC100710741	LOC100710741	fatty acyl-CoA hydrolase precursor, medium chain
gene-LOC109199848	LOC109199848	uncharacterized LOC109199848, transcript variant X2
gene-LOC100700826	LOC100700826	polypeptide N-acetylgalactosaminyltransferase 14, transcript variant X1
gene-apoa4a	apoa4a	apolipoprotein A-I
gene-LOC100692441	LOC100692441	protein argonaute-3, transcript variant X2
gene-fat1	fat1	FAT atypical cadherin 1, transcript variant X2
gene-LOC100707205	LOC100707205	free fatty acid receptor 2, transcript variant X2
gene-mrc2	mrc2	mannose receptor C type 2, transcript variant X1
gene-fam198a	fam198a	family with sequence similarity 198 member A, transcript variant X1
gene-LOC109196020	LOC109196020	uncharacterized LOC109196020
gene-LOC100709596	LOC100709596	serine incorporator 1
gene-LOC102083232	LOC102083232	uncharacterized LOC102083232, transcript variant X4
gene-LOC109194474	LOC109194474	cytochrome P450 2K1
gene-LOC102081269	LOC102081269	dynein heavy chain 5, axonemal
gene-LOC100708633	LOC100708633	carboxypeptidase A1
gene-arrdc3	arrdc3	arrestin domain containing 3, transcript variant X1
gene-LOC109201268	LOC109201268	uncharacterized LOC109201268, transcript variant X2
gene-LOC100700535	LOC100700535	annexin A13
gene-theg	theg	theg spermatid protein, transcript variant X3
gene-sgsm1	sgsm1	small G protein signaling modulator 1, transcript variant X1
gene-LOC100709069	LOC100709069	matrix metalloproteinase-16
gene-LOC100691064	LOC100691064	cyclin-G2
gene-LOC109194350	LOC109194350	uncharacterized LOC109194350
gene-LOC100710133	LOC100710133	organic solute transporter subunit alpha, transcript variant X1
gene-LOC100701020	LOC100701020	acyl-coenzyme A thioesterase 4
gene-LOC109201567	LOC109201567	immunoglobulin lambda-1 light chain-like
gene-lepa	lepa	leptin, transcript variant X1
gene-LOC100707969	LOC100707969	canalicular multispecific organic anion transporter 1
gene-LOC100689711	LOC100689711	class I histocompatibility antigen, F10 alpha chain, transcript variant X1
gene-LOC100693232	LOC100693232	SH3 domain-binding glutamic acid-rich-like protein, transcript variant X1
gene-sfxn1	sfxn1	sideroflexin 1, transcript variant X1
gene-LOC100703541	LOC100703541	microfibril-associated glycoprotein 4
gene-LOC100691651	LOC100691651	complement C3
gene-LOC100694909	LOC100694909	25-hydroxycholesterol 7-alpha-hydroxylase, transcript variant X1
gene-LOC102078684	LOC102078684	probable serine/threonine-protein kinase DDB_G0268078, transcript variant X2
gene-LOC100696518	LOC100696518	potassium voltage-gated channel subfamily G member 3
gene-LOC100692326	LOC100692326	RNA polymerase II elongation factor ELL
gene-ttc13	ttc13	tetratricopeptide repeat domain 13, transcript variant X1
gene-LOC100704269	LOC100704269	mitogen-activated protein kinase kinase kinase 5, transcript variant X1
gene-LOC109204141	LOC109204141	collagen alpha-6(VI) chain
gene-LOC100691285	LOC100691285	acyl-CoA desaturase, transcript variant X1
gene-ssb	ssb	Sjogren syndrome antigen B, transcript variant X1
gene-LOC100699310	LOC100699310	A-kinase anchor protein 12, transcript variant X1
gene-LOC102079856	LOC102079856	uncharacterized LOC102079856
gene-LOC109195031	LOC109195031	proline-rich protein 36-like
gene-ogfod3	ogfod3	2-oxoglutarate and iron dependent oxygenase domain containing 3
gene-LOC100707138	LOC100707138	equilibrative nucleoside transporter 2
gene-ccdc105	ccdc105	coiled-coil domain containing 105
gene-LOC109195656	LOC109195656	peroxisomal trans-2-enoyl-CoA reductase
gene-inpp1	inpp1	inositol polyphosphate-1-phosphatase, transcript variant X2
gene-gne	gne	glucosamine (UDP-N-acetyl)-2-epimerase/N-acetylmannosamine kinase, transcript variant X1
gene-LOC100696199	LOC100696199	uncharacterized LOC100696199
gene-soat1	soat1	sterol O-acyltransferase 1
gene-LOC100691991	LOC100691991	ectonucleotide pyrophosphatase/phosphodiesterase family member 1
gene-LOC109194353	LOC109194353	histidine-rich glycoprotein, transcript variant X1
gene-LOC102078324	LOC102078324	uncharacterized LOC102078324, transcript variant X1
gene-mamdc4	mamdc4	MAM domain containing 4, transcript variant X1
gene-LOC100690465	LOC100690465	organic solute transporter subunit alpha, transcript variant X1
gene-LOC100700105	LOC100700105	tribbles homolog 2
gene-LOC109204496	LOC109204496	uncharacterized LOC109204496
gene-rapgefl1	rapgefl1	Rap guanine nucleotide exchange factor like 1
gene-fbln5	fbln5	fibulin 5
gene-ube2h	ube2h	ubiquitin conjugating enzyme E2 H
gene-LOC102077451	LOC102077451	alpha-2-macroglobulin, transcript variant X1
gene-paqr9	paqr9	progestin and adipoQ receptor family member 9
gene-LOC100703411	LOC100703411	bile salt-activated lipase
gene-LOC102079786	LOC102079786	cell surface A33 antigen-like
gene-mfsd2a	mfsd2a	major facilitator superfamily domain containing 2A, transcript variant X1
gene-LOC102080862	LOC102080862	carcinoembryonic antigen-related cell adhesion molecule 5
gene-pcid2	pcid2	PCI domain containing 2
gene-LOC109202347	LOC109202347	SLAM family member 7, transcript variant X1
gene-LOC112842538	LOC112842538	uncharacterized LOC112842538
gene-LOC102082974	LOC102082974	iporin
gene-LOC100700034	LOC100700034	deoxyribonuclease-2-beta
gene-LOC109202429	LOC109202429	uncharacterized LOC109202429, transcript variant X1
gene-uchl1	uchl1	ubiquitin C-terminal hydrolase L1
gene-LOC100696988	LOC100696988	calpain-1 catalytic subunit, transcript variant X2
gene-LOC100701523	LOC100701523	leukocyte elastase inhibitor, transcript variant X1
gene-rfk	rfk	riboflavin kinase, transcript variant X3
gene-tfr2	tfr2	transferrin receptor 2
gene-ptgdsl2	ptgdsl2	lipocalin
gene-LOC102078176	LOC102078176	leukocyte elastase inhibitor, transcript variant X1
gene-LOC109194197	LOC109194197	beta,beta-carotene 9',10'-oxygenase, transcript variant X2
gene-ddx59	ddx59	DEAD-box helicase 59, transcript variant X2
gene-LOC100702659	LOC100702659	complement C1q tumor necrosis factor-related protein 3
gene-LOC106097902	LOC106097902	alpha-1-antitrypsin homolog, transcript variant X2
gene-LOC112841862	LOC112841862	uncharacterized LOC112841862
gene-LOC100707881	LOC100707881	transcription factor jun-B
gene-smarcd3	smarcd3	SWI/SNF related, matrix associated, actin dependent regulator of chromatin, subfamily d, member 3
gene-LOC106097555	LOC106097555	protein NLRC3-like
gene-fuca2	fuca2	alpha-L-fucosidase 2
gene-LOC100689971	LOC100689971	butyrophilin subfamily 3 member A2
gene-LOC102077162	LOC102077162	uncharacterized LOC102077162
gene-cpb1	cpb1	carboxypeptidase B1
gene-LOC100702610	LOC100702610	poly(U)-specific endoribonuclease
gene-LOC100706113	LOC100706113	NAD(P) transhydrogenase, mitochondrial, transcript variant X1
gene-LOC112846693	LOC112846693	uncharacterized LOC112846693
gene-LOC109199191	LOC109199191	coxsackievirus and adenovirus receptor homolog
gene-LOC100691316	LOC100691316	serotransferrin-like
gene-LOC102076088	LOC102076088	uncharacterized LOC102076088
gene-nuak1	nuak1	NUAK family kinase 1
gene-LOC109196336	LOC109196336	uncharacterized LOC109196336, transcript variant X2
gene-LOC109203916	LOC109203916	fish-egg lectin
gene-LOC109202644	LOC109202644	Fc receptor-like B, transcript variant X1
gene-LOC112842908	LOC112842908	putative ATP-dependent RNA helicase DHX30
gene-LOC100704897	LOC100704897	LHFPL tetraspan subfamily member 2a protein, transcript variant X1
gene-med17	med17	mediator complex subunit 17
gene-LOC102081602	LOC102081602	cornifelin
gene-LOC100694370	LOC100694370	cartilage acidic protein 1, transcript variant X1
gene-LOC102077482	LOC102077482	low affinity immunoglobulin gamma Fc region receptor II-b, transcript variant X1
gene-LOC100692465	LOC100692465	fibroblast growth factor receptor 4, transcript variant X2
gene-LOC102076655	LOC102076655	uncharacterized LOC102076655, transcript variant X1
gene-LOC100694386	LOC100694386	zonadhesin
gene-LOC102080439	LOC102080439	uncharacterized LOC102080439
gene-LOC100705259	LOC100705259	tumor necrosis factor ligand superfamily member 10
gene-LOC100709096	LOC100709096	extracellular calcium-sensing receptor, transcript variant X1
gene-LOC102076924	LOC102076924	CXADR-like membrane protein, transcript variant X4
gene-LOC100712466	LOC100712466	CD48 antigen, transcript variant X1
gene-phyhd1	phyhd1	phytanoyl-CoA dioxygenase domain containing 1
gene-LOC102076702	LOC102076702	CD276 antigen homolog
gene-LOC100696005	LOC100696005	protein PRRC2A
gene-LOC100704147	LOC100704147	transmembrane emp24 domain-containing protein 11
gene-LOC100694590	LOC100694590	tetraspanin-11, transcript variant X1
gene-LOC109205068	LOC109205068	uncharacterized LOC109205068
gene-LOC109202006	LOC109202006	ferritin, middle subunit-like
gene-LOC100700939	LOC100700939	cytoglobin-1, transcript variant X1
gene-kpna6	kpna6	karyopherin subunit alpha 6
gene-LOC112843835	LOC112843835	uncharacterized LOC112843835
gene-LOC100705198	LOC100705198	-
gene-LOC102076856	LOC102076856	dentin sialophosphoprotein, transcript variant X1
gene-LOC100709290	LOC100709290	type-2 ice-structuring protein, transcript variant X1
gene-larp1	larp1	La ribonucleoprotein domain family member 1, transcript variant X1
gene-LOC100701435	LOC100701435	uncharacterized LOC100701435, transcript variant X4
gene-ankh	ankh	ANKH inorganic pyrophosphate transport regulator
gene-ctdspl	ctdspl	CTD small phosphatase like, transcript variant X1
gene-LOC100703397	LOC100703397	cytochrome P450 3A40, transcript variant X6
gene-sass6	sass6	SAS-6 centriolar assembly protein, transcript variant X1
gene-ythdf2	ythdf2	YTH N6-methyladenosine RNA binding protein 2
gene-LOC100708948	LOC100708948	ubiquitin carboxyl-terminal hydrolase 2, transcript variant X3
gene-phgdh	phgdh	phosphoglycerate dehydrogenase
gene-LOC109202258	LOC109202258	uncharacterized LOC109202258
gene-LOC109204650	LOC109204650	acyl-coenzyme A thioesterase 4
gene-LOC109194232	LOC109194232	interferon-induced protein with tetratricopeptide repeats 1
gene-LOC109194165	LOC109194165	sortilin
gene-b3gnt9	b3gnt9	UDP-GlcNAc:betaGal beta-1,3-N-acetylglucosaminyltransferase 9, transcript variant X1
gene-LOC106096472	LOC106096472	-
gene-LOC112846070	LOC112846070	uncharacterized LOC112846070
gene-LOC100698344	LOC100698344	protein Wnt-8b
gene-LOC109203285	LOC109203285	uncharacterized LOC109203285, transcript variant X1
gene-LOC100709933	LOC100709933	tissue factor
gene-ulk1	ulk1	unc-51 like autophagy activating kinase 1, transcript variant X1
gene-slc6a2	slc6a2	solute carrier family 6 member 2
gene-acly	acly	ATP citrate lyase
gene-LOC100703788	LOC100703788	integral membrane protein GPR137B, transcript variant X1
gene-LOC100710725	LOC100710725	voltage-dependent N-type calcium channel subunit alpha-1B, transcript variant X2
gene-LOC109199076	LOC109199076	bile salt-activated lipase
gene-slc25a28	slc25a28	solute carrier family 25 member 28
gene-LOC112841737	LOC112841737	lysosome membrane protein 2-like, transcript variant X1
gene-LOC100711006	LOC100711006	zinc finger FYVE domain-containing protein 9, transcript variant X1
gene-LOC109200771	LOC109200771	uncharacterized LOC109200771
gene-LOC100699800	LOC100699800	eukaryotic translation initiation factor 4E type 3
gene-LOC100706045	LOC100706045	ceramide synthase 2, transcript variant X1
gene-LOC100693419	LOC100693419	sphingosine 1-phosphate receptor 2
gene-LOC100704307	LOC100704307	H-2 class I histocompatibility antigen, Q10 alpha chain
gene-LOC100706895	LOC100706895	phospholipid phosphatase 6
gene-LOC100689774	LOC100689774	leukemia inhibitory factor receptor
gene-slc16a6	slc16a6	solute carrier family 16 member 6, transcript variant X2
gene-LOC100691599	LOC100691599	relaxin-3 receptor 1
gene-LOC112844109	LOC112844109	CD209 antigen-like protein A, transcript variant X1
gene-LOC100698915	LOC100698915	acidic mammalian chitinase
gene-LOC109201258	LOC109201258	uncharacterized LOC109201258
gene-LOC109202015	LOC109202015	salivary glue protein Sgs-3, transcript variant X1
gene-LOC112845917	LOC112845917	5.8S ribosomal RNA
gene-LOC109197654	LOC109197654	programmed cell death 1 ligand 1-like, transcript variant X1
gene-LOC100690766	LOC100690766	WD repeat-containing protein 26
gene-LOC100701831	LOC100701831	sarcoplasmic/endoplasmic reticulum calcium ATPase 2, transcript variant X1
gene-LOC109200674	LOC109200674	zinc finger protein 771
gene-LOC100708619	LOC100708619	sodium-coupled monocarboxylate transporter 1, transcript variant X1
gene-LOC109201929	LOC109201929	cytochrome P450 2K1, transcript variant X1
gene-LOC100709024	LOC100709024	1-acylglycerol-3-phosphate O-acyltransferase ABHD5
gene-LOC100700256	LOC100700256	cryptochrome DASH
gene-LOC100702294	LOC100702294	PDZ and LIM domain protein 2, transcript variant X1
gene-kif7	kif7	kinesin family member 7, transcript variant X2
gene-tbc1d2b	tbc1d2b	TBC1 domain family member 2B
gene-shcbp1	shcbp1	SHC binding and spindle associated 1, transcript variant X1
gene-LOC109197621	LOC109197621	coxsackievirus and adenovirus receptor, transcript variant X1
gene-ND4L	ND4L	NADH dehydrogenase subunit 4L
gene-LOC109204661	LOC109204661	uncharacterized LOC109204661, transcript variant X1
gene-LOC100699294	LOC100699294	serine/threonine-protein kinase ULK2, transcript variant X1
gene-LOC100712226	LOC100712226	rabphilin-3A, transcript variant X2
gene-LOC109198417	LOC109198417	uncharacterized LOC109198417, transcript variant X1
gene-LOC102081399	LOC102081399	GTPase IMAP family member 8
gene-adgra3	adgra3	adhesion G protein-coupled receptor A3
gene-LOC100696457	LOC100696457	rho guanine nucleotide exchange factor 18, transcript variant X2
gene-LOC100700506	LOC100700506	cytochrome P450 3A30, transcript variant X1
gene-LOC100709915	LOC100709915	smoothelin-like protein 2, transcript variant X3
gene-me1	me1	malic enzyme 1
gene-LOC109202267	LOC109202267	uncharacterized LOC109202267
gene-LOC100702770	LOC100702770	UDP-N-acetylglucosamine transporter, transcript variant X2
gene-LOC112842671	LOC112842671	uncharacterized LOC112842671
gene-LOC100703643	LOC100703643	cytoplasmic phosphatidylinositol transfer protein 1
gene-LOC106098216	LOC106098216	uncharacterized LOC106098216, transcript variant X3
gene-naaladl1	naaladl1	N-acetylated alpha-linked acidic dipeptidase like 1
gene-LOC100704160	LOC100704160	max-binding protein MNT, transcript variant X1
gene-LOC102077072	LOC102077072	trophoblast glycoprotein-like
gene-nudt17	nudt17	nudix hydrolase 17, transcript variant X4
gene-LOC100700851	LOC100700851	guanylyl cyclase-activating protein 1
gene-mocs1	mocs1	molybdenum cofactor synthesis 1, transcript variant X1
gene-LOC100691582	LOC100691582	leucine-rich repeat flightless-interacting protein 2, transcript variant X1
gene-LOC100694805	LOC100694805	interleukin enhancer-binding factor 3
gene-LOC109194326	LOC109194326	amine sulfotransferase
gene-LOC100706134	LOC100706134	prostaglandin E2 receptor EP4 subtype
gene-miga1	miga1	mitoguardin 1, transcript variant X1
gene-hnf1a	hnf1a	HNF1 homeobox A
gene-mcrip2	mcrip2	MAPK regulated corepressor interacting protein 2
gene-LOC109196000	LOC109196000	transcription factor IIIB 90 kDa subunit, transcript variant X1
gene-cand1	cand1	cullin associated and neddylation dissociated 1
gene-smim24	smim24	small integral membrane protein 24
gene-LOC100707149	LOC100707149	carbonic anhydrase-related protein 10, transcript variant X1
gene-LOC100705019	LOC100705019	mitochondrial coenzyme A transporter SLC25A42
gene-tm4sf4	tm4sf4	transmembrane 4 L six family member 4, transcript variant X2
gene-LOC109200032	LOC109200032	uncharacterized LOC109200032
gene-wsb2	wsb2	WD repeat and SOCS box containing 2, transcript variant X1
gene-LOC100693484	LOC100693484	complement C1q-like protein 4
gene-LOC106098197	LOC106098197	uncharacterized LOC106098197, transcript variant X2
gene-vill	vill	villin like, transcript variant X1
gene-LOC102077428	LOC102077428	uncharacterized LOC102077428
gene-LOC109200521	LOC109200521	serine/threonine-protein kinase pim-2, transcript variant X4
gene-LOC100698333	LOC100698333	diamine acetyltransferase 2, transcript variant X1
gene-LOC100702754	LOC100702754	keratinocyte-associated protein 3
gene-pnpla6	pnpla6	patatin like phospholipase domain containing 6, transcript variant X2
gene-LOC102083133	LOC102083133	uncharacterized LOC102083133, transcript variant X3
gene-rnls	rnls	renalase, FAD dependent amine oxidase, transcript variant X1
gene-LOC112841651	LOC112841651	multidrug resistance protein 1-like, transcript variant X1
gene-LOC100691327	LOC100691327	C-C motif chemokine 4, transcript variant X1
gene-tmem243	tmem243	transmembrane protein 243, transcript variant X6
gene-LOC100696561	LOC100696561	ribonucleoside-diphosphate reductase large subunit
gene-LOC100694496	LOC100694496	motor neuron and pancreas homeobox protein 1-like
gene-amer2	amer2	APC membrane recruitment protein 2
gene-ormdl1	ormdl1	ORMDL sphingolipid biosynthesis regulator 1
gene-rab5if	rab5if	RAB5 interacting factor
gene-LOC106097793	LOC106097793	alpha-protein kinase 1, transcript variant X1
gene-LOC102076730	LOC102076730	phospholipid-transporting ATPase ID, transcript variant X1
gene-prg4	prg4	proteoglycan 4, transcript variant X1
gene-LOC100699351	LOC100699351	large proline-rich protein BAG6, transcript variant X1
gene-LOC100699645	LOC100699645	protein phosphatase 1 regulatory subunit 1B, transcript variant X1
gene-LOC102082723	LOC102082723	NLR family CARD domain-containing protein 3
gene-LOC112846998	LOC112846998	syncytin-A-like
gene-LOC100694680	LOC100694680	uncharacterized LOC100694680
gene-cdc42se1	cdc42se1	CDC42 small effector 1, transcript variant X1
gene-LOC100707393	LOC100707393	desumoylating isopeptidase 1
gene-fbxo31	fbxo31	F-box protein 31, transcript variant X1
gene-sertad1	sertad1	SERTA domain containing 1, transcript variant X1
gene-sirt5	sirt5	sirtuin 5, transcript variant X1
gene-LOC100696513	LOC100696513	dynein light chain 2, cytoplasmic
gene-LOC100695163	LOC100695163	uncharacterized LOC100695163, transcript variant X2
gene-LOC100704827	LOC100704827	protein disulfide-isomerase
gene-LOC102079258	LOC102079258	kinesin-like protein KIF28P, transcript variant X1
gene-LOC100690739	LOC100690739	palmitoyltransferase ZDHHC20
gene-LOC109204859	LOC109204859	uncharacterized LOC109204859, transcript variant X1
gene-sparc	sparc	secreted protein acidic and cysteine rich
gene-pip5k1c	pip5k1c	phosphatidylinositol-4-phosphate 5-kinase type 1 gamma, transcript variant X1
gene-LOC100697439	LOC100697439	sterol O-acyltransferase 2
gene-LOC109201890	LOC109201890	apoptosis regulator BAX
gene-cnnm1	cnnm1	cyclin and CBS domain divalent metal cation transport mediator 1
gene-slc25a21	slc25a21	solute carrier family 25 member 21, transcript variant X1
gene-LOC109199148	LOC109199148	programmed cell death 1 ligand 1-like
gene-LOC102079476	LOC102079476	uncharacterized LOC102079476
gene-LOC109194398	LOC109194398	tubulin alpha chain-like
gene-prmt6	prmt6	protein arginine methyltransferase 6
gene-LOC100694023	LOC100694023	histone H2B 1/2
gene-LOC109202849	LOC109202849	lysozyme C-like
gene-rnf223	rnf223	ring finger protein 223, transcript variant X2
gene-pitpnm3	pitpnm3	PITPNM family member 3, transcript variant X2
gene-LOC100706297	LOC100706297	cytochrome P450 2K1, transcript variant X1
gene-LOC109202003	LOC109202003	ferritin, middle subunit-like
gene-stoml1	stoml1	stomatin like 1
gene-LOC112843936	LOC112843936	uncharacterized LOC112843936
gene-LOC100690875	LOC100690875	uncharacterized LOC100690875, transcript variant X1
gene-LOC100699977	LOC100699977	cAMP-dependent protein kinase catalytic subunit beta, transcript variant X1
gene-LOC100694997	LOC100694997	THAP domain-containing protein 11
gene-LOC102077381	LOC102077381	dyslexia-associated protein KIAA0319, transcript variant X1
gene-LOC100702902	LOC100702902	prostaglandin reductase 1, transcript variant X1
gene-LOC112846524	LOC112846524	uncharacterized LOC112846524
gene-LOC100692857	LOC100692857	uncharacterized LOC100692857
gene-LOC100697206	LOC100697206	synaptic vesicle glycoprotein 2B, transcript variant X1
gene-celf1	celf1	CUGBP Elav-like family member 1, transcript variant X2
gene-gsta	gsta	glutathione S-transferase, transcript variant X2
gene-LOC100690117	LOC100690117	MTSS1-like protein, transcript variant X1
gene-LOC102083318	LOC102083318	integrin alpha-L
gene-zar1l	zar1l	zygote arrest 1 like
gene-ptprk	ptprk	protein tyrosine phosphatase, receptor type K, transcript variant X1
gene-LOC112847143	LOC112847143	collagen alpha chain CG42342-like, transcript variant X1
gene-LOC100534412	LOC100534412	actin, cytoplasmic 2
gene-pop4	pop4	POP4 homolog, ribonuclease P/MRP subunit, transcript variant X1
gene-LOC100709196	LOC100709196	prospero homeobox protein 1, transcript variant X2
gene-LOC109194375	LOC109194375	butyrophilin-like protein 2
gene-LOC112843557	LOC112843557	uncharacterized LOC112843557
gene-LOC102078312	LOC102078312	deleted in malignant brain tumors 1 protein, transcript variant X1
gene-zbtb38	zbtb38	zinc finger and BTB domain containing 38, transcript variant X1
gene-pes1	pes1	pescadillo ribosomal biogenesis factor 1
gene-uvssa	uvssa	UV stimulated scaffold protein A, transcript variant X1
gene-LOC102079562	LOC102079562	uncharacterized LOC102079562, transcript variant X1
gene-LOC100697071	LOC100697071	von Willebrand factor A domain-containing protein 7, transcript variant X1
gene-LOC100704507	LOC100704507	inositol hexakisphosphate kinase 2
gene-LOC100706060	LOC100706060	versican core protein
gene-LOC102082053	LOC102082053	uncharacterized LOC102082053
gene-slc12a4	slc12a4	solute carrier family 12 member 4, transcript variant X1
gene-LOC102081539	LOC102081539	GDNF family receptor alpha-1
gene-lg12h9orf64	lg12h9orf64	linkage group 12 C9orf64 homolog, transcript variant X1
gene-LOC102077865	LOC102077865	uncharacterized LOC102077865, transcript variant X1
gene-cast	cast	calpastatin, transcript variant X1
gene-LOC100701799	LOC100701799	cytochrome P450 2J2, transcript variant X1
gene-LOC112845682	LOC112845682	5.8S ribosomal RNA
gene-LOC109203537	LOC109203537	uncharacterized LOC109203537, transcript variant X2
gene-LOC100694792	LOC100694792	cullin-associated NEDD8-dissociated protein 1, transcript variant X1
gene-LOC100690513	LOC100690513	rhomboid-related protein 4, transcript variant X1
gene-tmem192	tmem192	transmembrane protein 192, transcript variant X1
gene-LOC109194388	LOC109194388	uncharacterized LOC109194388, transcript variant X1
gene-LOC100707612	LOC100707612	Y+L amino acid transporter 2, transcript variant X1
gene-LOC102082692	LOC102082692	uncharacterized LOC102082692
gene-LOC106097376	LOC106097376	uncharacterized LOC106097376
gene-LOC100695275	LOC100695275	dehydrogenase/reductase SDR family member 11, transcript variant X1
gene-LOC100700117	LOC100700117	profilin-1
gene-LOC100692412	LOC100692412	E3 ubiquitin-protein ligase Midline-1, transcript variant X1
gene-LOC100702705	LOC100702705	pentraxin fusion protein
gene-LOC109195164	LOC109195164	NXPE family member 3, transcript variant X1
gene-mfsd10	mfsd10	major facilitator superfamily domain containing 10, transcript variant X2
gene-LOC100691765	LOC100691765	uncharacterized LOC100691765
gene-LOC112846649	LOC112846649	-
gene-LOC112845695	LOC112845695	-
gene-LOC100692508	LOC100692508	HLA class II histocompatibility antigen, DR alpha chain, transcript variant X1
gene-LOC100699067	LOC100699067	post-GPI attachment to proteins factor 2
gene-LOC100705920	LOC100705920	leukotriene A-4 hydrolase
gene-pcdh15	pcdh15	protocadherin related 15, transcript variant X3
gene-LOC102080777	LOC102080777	uncharacterized LOC102080777
gene-LOC106097882	LOC106097882	carboxylesterase 5A
gene-LOC100694323	LOC100694323	semaphorin-3A, transcript variant X1
gene-LOC100700412	LOC100700412	protein phosphatase 1K, mitochondrial
gene-LOC100703972	LOC100703972	tumor necrosis factor receptor superfamily member 14, transcript variant X3
gene-ube2b	ube2b	ubiquitin conjugating enzyme E2 B
gene-LOC109200667	LOC109200667	acyl-coenzyme A thioesterase 4, transcript variant X2
gene-LOC102077154	LOC102077154	uncharacterized LOC102077154
gene-adrb1	adrb1	adrenoceptor beta 1
gene-LOC100694365	LOC100694365	sodium/potassium-transporting ATPase subunit beta-233
gene-LOC100692936	LOC100692936	complement C1q tumor necrosis factor-related protein 3
gene-LOC100692805	LOC100692805	thioredoxin, transcript variant X3
gene-LOC100704409	LOC100704409	integrin alpha-IIb, transcript variant X1
gene-LOC100694218	LOC100694218	amyloid-beta A4 protein, transcript variant X1
gene-LOC102079410	LOC102079410	uncharacterized LOC102079410
gene-fez1	fez1	fasciculation and elongation protein zeta 1
gene-r3hcc1	r3hcc1	R3H domain and coiled-coil containing 1
gene-tdo2	tdo2	tryptophan 2,3-dioxygenase
gene-LOC102080707	LOC102080707	deleted in malignant brain tumors 1 protein
gene-LOC109202137	LOC109202137	uncharacterized LOC109202137, transcript variant X1
gene-LOC100689901	LOC100689901	cytosolic sulfotransferase 3, transcript variant X8
gene-LOC100692960	LOC100692960	interferon-induced, double-stranded RNA-activated protein kinase, transcript variant X1
gene-LOC100699098	LOC100699098	rho-related GTP-binding protein RhoV
gene-LOC100707699	LOC100707699	nuclear receptor subfamily 1 group D member 1
gene-LOC100697330	LOC100697330	very long-chain acyl-CoA synthetase
gene-aldh8a1	aldh8a1	aldehyde dehydrogenase 8 family member A1
gene-LOC102079469	LOC102079469	serine protease inhibitor Kazal-type 2
gene-tpk1	tpk1	thiamin pyrophosphokinase 1, transcript variant X2
gene-LOC100708903	LOC100708903	carboxypeptidase A1
gene-LOC100702001	LOC100702001	alcohol dehydrogenase 1
gene-cystm1	cystm1	cysteine rich transmembrane module containing 1
gene-LOC102080769	LOC102080769	uncharacterized LOC102080769, transcript variant X1
gene-LOC100690507	LOC100690507	kininogen-1, transcript variant X1
gene-capn15	capn15	calpain 15, transcript variant X1
gene-calcrl	calcrl	calcitonin receptor like receptor, transcript variant X1
gene-LOC100704187	LOC100704187	solute carrier family 12 member 5, transcript variant X1
gene-LOC102082340	LOC102082340	zonadhesin
gene-tbtbp	tbtbp	putative TBT binding protein
gene-LOC109200096	LOC109200096	uncharacterized LOC109200096
gene-lnx1	lnx1	ligand of numb-protein X 1, transcript variant X1
gene-kynu	kynu	kynureninase
gene-LOC100700560	LOC100700560	deoxyribonuclease-1, transcript variant X1
gene-LOC100691566	LOC100691566	coiled-coil domain-containing protein 149, transcript variant X1
gene-LOC112841646	LOC112841646	leukocyte elastase inhibitor-like, transcript variant X1
gene-LOC100705995	LOC100705995	proteasome subunit beta type-7
gene-fst	fst	follistatin, transcript variant X1
gene-LOC112847167	LOC112847167	uncharacterized LOC112847167
gene-LOC100698944	LOC100698944	NLR family CARD domain-containing protein 3, transcript variant X1
gene-sys1	sys1	SYS1, golgi trafficking protein, transcript variant X2
gene-lyve1	lyve1	lymphatic vessel endothelial hyaluronan receptor 1
gene-LOC102075740	LOC102075740	zinc finger protein 431, transcript variant X4
gene-spc24	spc24	SPC24, NDC80 kinetochore complex component
gene-LOC100711410	LOC100711410	polypeptide N-acetylgalactosaminyltransferase 10
gene-LOC106097655	LOC106097655	protein C2-DOMAIN ABA-RELATED 3
gene-LOC100697000	LOC100697000	lysophosphatidic acid receptor 6
gene-LOC102077210	LOC102077210	NXPE family member 3, transcript variant X1
gene-LOC112846414	LOC112846414	uncharacterized LOC112846414
gene-fancd2	fancd2	FA complementation group D2, transcript variant X1
gene-LOC102082412	LOC102082412	cyclin-dependent kinase inhibitor 1, transcript variant X1
gene-fdx1	fdx1	ferredoxin 1, transcript variant X1
gene-LOC100709801	LOC100709801	cyclic AMP-responsive element-binding protein 3-like protein 3-B, transcript variant X1
gene-LOC102076505	LOC102076505	uncharacterized LOC102076505
gene-LOC100711829	LOC100711829	plexin-B2, transcript variant X2
gene-LOC100704728	LOC100704728	interferon-induced protein 44-like
gene-susd2	susd2	sushi domain containing 2
gene-LOC100695719	LOC100695719	ribonuclease 3
gene-LOC109204782	LOC109204782	transmembrane protein 254
gene-LOC112847561	LOC112847561	uncharacterized LOC112847561
gene-LOC100691780	LOC100691780	tubulin alpha-1B chain
gene-fam89a	fam89a	family with sequence similarity 89 member A
gene-LOC100700192	LOC100700192	cytochrome P450 27C1
gene-LOC109195675	LOC109195675	4F2 cell-surface antigen heavy chain
gene-narf	narf	nuclear prelamin A recognition factor, transcript variant X2
gene-LOC109194641	LOC109194641	synaptotagmin-5-like
gene-LOC109199531	LOC109199531	intracellular protein transport protein USO1-like
gene-utp3	utp3	UTP3, small subunit processome component
gene-bop1	bop1	block of proliferation 1
gene-LOC100693120	LOC100693120	lysophospholipid acyltransferase LPCAT4, transcript variant X1
gene-LOC100711225	LOC100711225	uricase, transcript variant X1
gene-LOC100696966	LOC100696966	alpha-2,8-sialyltransferase 8F
gene-LOC100704734	LOC100704734	glutamate receptor ionotropic, kainate 5, transcript variant X2
gene-ccr7	ccr7	C-C motif chemokine receptor 7
gene-nudt13	nudt13	nudix hydrolase 13, transcript variant X1
gene-LOC112842866	LOC112842866	uncharacterized LOC112842866
gene-plekhg5	plekhg5	pleckstrin homology and RhoGEF domain containing G5, transcript variant X1
gene-LOC109204916	LOC109204916	uncharacterized LOC109204916
gene-LOC100708164	LOC100708164	sodium/bile acid cotransporter, transcript variant X1
gene-xpo5	xpo5	exportin 5
gene-LOC109198416	LOC109198416	uncharacterized LOC109198416, transcript variant X1
gene-LOC100707401	LOC100707401	diacylglycerol O-acyltransferase 2, transcript variant X2
gene-LOC102082746	LOC102082746	uncharacterized LOC102082746, transcript variant X1
gene-LOC100696287	LOC100696287	C-type lectin domain family 6 member A, transcript variant X2
gene-ca8	ca8	carbonic anhydrase 8, transcript variant X1
gene-LOC100702388	LOC100702388	complement C1q-like protein 3
gene-LOC106096557	LOC106096557	zinc finger BED domain-containing protein 1
gene-LOC100704010	LOC100704010	reticulon-4 receptor
gene-LOC100693583	LOC100693583	regulating synaptic membrane exocytosis protein 2, transcript variant X2
gene-LOC100704234	LOC100704234	coenzyme Q-binding protein COQ10 homolog, mitochondrial
gene-LOC100699066	LOC100699066	uncharacterized LOC100699066
gene-LOC100706994	LOC100706994	uncharacterized LOC100706994, transcript variant X2
gene-LOC106098471	LOC106098471	CD59B glycoprotein, transcript variant X1
gene-LOC100705483	LOC100705483	N-acetylmuramoyl-L-alanine amidase
gene-kbtbd7	kbtbd7	kelch repeat and BTB domain containing 7
gene-LOC100696451	LOC100696451	metallothionein
gene-LOC100707841	LOC100707841	fibroblast growth factor receptor 1-A, transcript variant X1
gene-ppm1k	ppm1k	protein phosphatase, Mg2+/Mn2+ dependent 1K
gene-LOC100711908	LOC100711908	clathrin heavy chain 1, transcript variant X1
gene-LOC100699736	LOC100699736	sulfotransferase family cytosolic 2B member 1, transcript variant X1
gene-retreg2	retreg2	reticulophagy regulator family member 2
gene-LOC102080766	LOC102080766	B-cell receptor CD22, transcript variant X1
gene-smyd3	smyd3	SET and MYND domain containing 3, transcript variant X1
gene-LOC100708359	LOC100708359	stromal membrane-associated protein 2, transcript variant X1
gene-LOC100704393	LOC100704393	zinc finger protein OZF, transcript variant X1
gene-LOC100712447	LOC100712447	leucine-rich glioma-inactivated protein 1
gene-LOC100692275	LOC100692275	fucolectin-4, transcript variant X2
gene-LOC100708189	LOC100708189	programmed cell death protein 4, transcript variant X1
gene-cdk1	cdk1	cyclin dependent kinase 1
gene-LOC100710871	LOC100710871	protein Tob1, transcript variant X1
gene-setd9	setd9	SET domain containing 9
gene-LOC100707529	LOC100707529	uncharacterized LOC100707529, transcript variant X2
gene-LOC100699524	LOC100699524	zinc finger protein 782, transcript variant X1
gene-LOC100702327	LOC100702327	class I histocompatibility antigen, F10 alpha chain
gene-LOC100699449	LOC100699449	calcium-independent phospholipase A2-gamma, transcript variant X1
gene-LOC100701621	LOC100701621	protein FAM219A, transcript variant X1
gene-clstn1	clstn1	calsyntenin 1, transcript variant X1
gene-LOC100691514	LOC100691514	tumor necrosis factor receptor superfamily member 11B, transcript variant X1
gene-LOC109194751	LOC109194751	uncharacterized LOC109194751
gene-suox	suox	sulfite oxidase, transcript variant X1
gene-LOC106096789	LOC106096789	ribonuclease inhibitor-like
gene-LOC100692191	LOC100692191	secretory carrier-associated membrane protein 2
gene-LOC100703726	LOC100703726	uncharacterized LOC100703726
gene-LOC109195396	LOC109195396	deleted in malignant brain tumors 1 protein-like
gene-LOC100700058	LOC100700058	trypsin-1-like
gene-LOC100706516	LOC100706516	synaptophysin-like protein 1
gene-LOC100711712	LOC100711712	tetraspanin-5, transcript variant X1
gene-LOC102081914	LOC102081914	thrombomodulin
gene-LOC100707737	LOC100707737	upstream stimulatory factor 2, transcript variant X1
gene-LOC102076086	LOC102076086	low affinity immunoglobulin gamma Fc region receptor II, transcript variant X2
gene-sqor	sqor	sulfide quinone oxidoreductase
gene-nrn1	nrn1	neuritin 1
gene-kmo	kmo	kynurenine 3-monooxygenase, transcript variant X1
gene-pqlc3	pqlc3	PQ loop repeat containing 3
gene-LOC100702389	LOC100702389	interleukin-1 receptor-like 1, transcript variant X1
gene-LOC100711956	LOC100711956	regulating synaptic membrane exocytosis protein 1, transcript variant X1
gene-LOC100709866	LOC100709866	palmitoyltransferase ZDHHC20, transcript variant X1
gene-tcerg1l	tcerg1l	transcription elongation regulator 1 like, transcript variant X2
gene-LOC109196922	LOC109196922	-
gene-LOC100701926	LOC100701926	interferon-induced protein with tetratricopeptide repeats 5, transcript variant X1
gene-LOC100712504	LOC100712504	Na(+)/H(+) exchange regulatory cofactor NHE-RF3, transcript variant X1
gene-glyctk	glyctk	glycerate kinase, transcript variant X1
gene-LOC100691689	LOC100691689	ADAMTS-like protein 3
gene-LOC100694293	LOC100694293	ADP-ribosylation factor-like protein 14
gene-LOC100696682	LOC100696682	histone H2B 1/2
gene-LOC100695303	LOC100695303	periostin, transcript variant X1
gene-LOC100701236	LOC100701236	multidrug resistance-associated protein 9, transcript variant X1
gene-wdr37	wdr37	WD repeat domain 37
gene-LOC100708917	LOC100708917	chondroitin sulfate N-acetylgalactosaminyltransferase 1, transcript variant X1
gene-trpa1	trpa1	transient receptor potential cation channel subfamily A member 1, transcript variant X2
gene-LOC109199077	LOC109199077	bile salt-activated lipase-like
gene-ctrl	ctrl	chymotrypsin like
gene-mindy3	mindy3	MINDY lysine 48 deubiquitinase 3, transcript variant X2
gene-LOC100699792	LOC100699792	motile sperm domain-containing protein 1
gene-LOC112847110	LOC112847110	uncharacterized LOC112847110
gene-snx11	snx11	sorting nexin 11, transcript variant X2
gene-LOC100704395	LOC100704395	inhibin beta A chain, transcript variant X1
gene-ap1b1	ap1b1	adaptor related protein complex 1 subunit beta 1, transcript variant X1
gene-LOC109195105	LOC109195105	leukocyte elastase inhibitor-like, transcript variant X1
gene-LOC100696175	LOC100696175	chymotrypsin-like elastase family member 2A
gene-cd86	cd86	CD86 molecule, transcript variant X1
gene-ar	ar	androgen receptor
gene-LOC109204259	LOC109204259	serine/threonine-protein kinase pim-2-like, transcript variant X1
gene-LOC112846046	LOC112846046	uncharacterized LOC112846046
gene-LOC102080315	LOC102080315	vascular cell adhesion protein 1, transcript variant X1
gene-LOC100704850	LOC100704850	glutaminase kidney isoform, mitochondrial
gene-bdh2	bdh2	3-hydroxybutyrate dehydrogenase 2, transcript variant X2
gene-LOC100695033	LOC100695033	dysbindin-A, transcript variant X1
gene-LOC100712567	LOC100712567	relaxin-3, transcript variant X2
gene-LOC100698188	LOC100698188	B-cadherin
gene-LOC100694723	LOC100694723	protein GPR108, transcript variant X1
gene-LOC100702381	LOC100702381	annexin A11, transcript variant X1
gene-LOC100692131	LOC100692131	inter-alpha-trypsin inhibitor heavy chain H3
gene-tep1	tep1	telomerase associated protein 1, transcript variant X1
gene-LOC106097770	LOC106097770	zinc finger MYM-type protein 1
gene-LOC100711855	LOC100711855	bone morphogenetic protein 2
gene-LOC109202054	LOC109202054	MAP kinase kinase kinase wis4, transcript variant X1
gene-LOC100709367	LOC100709367	monocarboxylate transporter 13, transcript variant X2
gene-LOC100702697	LOC100702697	ectoderm-neural cortex protein 1, transcript variant X1
gene-tmem181	tmem181	transmembrane protein 181, transcript variant X1
gene-LOC100693393	LOC100693393	beta-1,3-galactosyltransferase 1
gene-shisa9	shisa9	shisa family member 9
gene-LOC100690287	LOC100690287	glutathione peroxidase 3, transcript variant X1
gene-LOC100690688	LOC100690688	transducin-like enhancer protein 3-B
gene-LOC100694503	LOC100694503	fructose-bisphosphate aldolase B
gene-myot	myot	myotilin, transcript variant X2
gene-LOC102077300	LOC102077300	hemicentin-2, transcript variant X1
gene-LOC100690729	LOC100690729	sulfotransferase family cytosolic 2B member 1, transcript variant X1
gene-LOC100700272	LOC100700272	lachesin, transcript variant X2
gene-frk	frk	fyn related Src family tyrosine kinase
gene-LOC100712306	LOC100712306	fetuin-B
gene-rnd3	rnd3	Rho family GTPase 3
gene-LOC100706160	LOC100706160	endoplasmic reticulum chaperone BiP
gene-LOC100694176	LOC100694176	chymotrypsin-like elastase family member 2A
gene-LOC112845403	LOC112845403	5.8S ribosomal RNA
gene-LOC112848004	LOC112848004	uncharacterized LOC112848004
gene-LOC100692869	LOC100692869	inhibitor of nuclear factor kappa-B kinase subunit alpha
gene-LOC100691584	LOC100691584	chymotrypsinogen A
gene-LOC112845395	LOC112845395	5.8S ribosomal RNA
gene-stk38l	stk38l	serine/threonine kinase 38 like
gene-LOC100706658	LOC100706658	alpha-2-macroglobulin
gene-LOC100702295	LOC100702295	uncharacterized LOC100702295
gene-LOC100709232	LOC100709232	CSC1-like protein 2, transcript variant X1
gene-LOC100707106	LOC100707106	recombining binding protein suppressor of hairless-like protein, transcript variant X1
gene-LOC100692985	LOC100692985	myelin basic protein, transcript variant X1
gene-LOC106097934	LOC106097934	uncharacterized LOC106097934, transcript variant X2
gene-LOC109194524	LOC109194524	zinc finger protein 260-like, transcript variant X1
gene-LOC100693027	LOC100693027	phospholipase D1, transcript variant X1
gene-LOC100704432	LOC100704432	centromere protein S, transcript variant X2
gene-LOC100703684	LOC100703684	canalicular multispecific organic anion transporter 1
gene-bmpr1b	bmpr1b	bone morphogenetic protein receptor type 1B, transcript variant X1
gene-LOC100691312	LOC100691312	agouti-related protein, transcript variant X1
gene-LOC100698949	LOC100698949	acyl-CoA synthetase family member 2, mitochondrial, transcript variant X1
gene-LOC102079983	LOC102079983	uncharacterized LOC102079983, transcript variant X8
gene-LOC100697164	LOC100697164	TRPM8 channel-associated factor homolog, transcript variant X2
gene-LOC109194915	LOC109194915	proline-rich protein 36-like
gene-LOC102078439	LOC102078439	cadherin-related family member 5, transcript variant X1
gene-LOC102077075	LOC102077075	uncharacterized LOC102077075, transcript variant X2
gene-aspg	aspg	asparaginase, transcript variant X1
gene-zmiz2	zmiz2	zinc finger MIZ-type containing 2, transcript variant X1
gene-LOC100702823	LOC100702823	acetyl-CoA carboxylase, transcript variant X1
gene-LOC100703332	LOC100703332	gamma-glutamylcyclotransferase, transcript variant X1
gene-LOC106097625	LOC106097625	epidermal growth factor receptor
gene-LOC106096915	LOC106096915	G2/M phase-specific E3 ubiquitin-protein ligase, transcript variant X1
gene-LOC100707236	LOC100707236	solute carrier family 22 member 23
gene-LOC112842011	LOC112842011	uncharacterized LOC112842011, transcript variant X2
gene-LOC100702243	LOC100702243	tubulin alpha-1C chain
gene-LOC109196492	LOC109196492	zinc finger MYM-type protein 4
gene-mvp	mvp	major vault protein, transcript variant X1
gene-LOC102078392	LOC102078392	uncharacterized LOC102078392, transcript variant X1
gene-LOC112841840	LOC112841840	uncharacterized LOC112841840
gene-LOC100692307	LOC100692307	solute carrier family 25 member 36-A
gene-LOC109205002	LOC109205002	MAP kinase kinase kinase wis4-like, transcript variant X1
gene-LOC100703416	LOC100703416	methyltransferase-like protein 7A
gene-wdr1	wdr1	WD repeat domain 1
gene-ick	ick	intestinal cell kinase
gene-pnkp	pnkp	polynucleotide kinase 3'-phosphatase, transcript variant X1
gene-LOC102080579	LOC102080579	uncharacterized LOC102080579, transcript variant X1
gene-rorb	rorb	RAR related orphan receptor B
gene-mrps24	mrps24	mitochondrial ribosomal protein S24
gene-LOC100702363	LOC100702363	acyl-coenzyme A thioesterase 2, mitochondrial, transcript variant X1
gene-LOC100695618	LOC100695618	mammalian ependymin-related protein 1
gene-LOC100702313	LOC100702313	prothrombin
gene-pth2	pth2	parathyroid hormone 2, transcript variant X1
gene-apba1	apba1	amyloid beta precursor protein binding family A member 1, transcript variant X2
gene-LOC100706698	LOC100706698	kalirin
gene-LOC100706342	LOC100706342	E3 ubiquitin-protein ligase RNF14
gene-LOC100711982	LOC100711982	iroquois-class homeodomain protein IRX-1
gene-LOC100689731	LOC100689731	liprin-alpha-2, transcript variant X1
gene-LOC100698224	LOC100698224	beta,beta-carotene 9',10'-oxygenase
gene-LOC100708375	LOC100708375	voltage-dependent calcium channel gamma-4 subunit, transcript variant X1
gene-LOC109203149	LOC109203149	transmembrane protein 238
gene-LOC100698013	LOC100698013	complement C1q tumor necrosis factor-related protein 3
gene-LOC112842865	LOC112842865	protein NLRC3-like, transcript variant X1
gene-tspan33	tspan33	tetraspanin 33
gene-LOC102081046	LOC102081046	myelin-oligodendrocyte glycoprotein, transcript variant X2
gene-LOC100689729	LOC100689729	cadherin EGF LAG seven-pass G-type receptor 2
gene-LOC100708570	LOC100708570	barrier-to-autointegration factor-like protein, transcript variant X2
gene-dst	dst	dystonin, transcript variant X1
gene-LOC100708544	LOC100708544	NADH dehydrogenase [ubiquinone] 1 subunit C2
gene-LOC102076476	LOC102076476	ankyrin repeat domain-containing protein 46, transcript variant X2
gene-LOC109195171	LOC109195171	syncytin-2-like
gene-asrgl1	asrgl1	asparaginase like 1
gene-esr1	esr1	estrogen receptor 1
gene-LOC100696975	LOC100696975	protein SET
gene-LOC102078555	LOC102078555	uncharacterized LOC102078555, transcript variant X1
gene-LOC106096507	LOC106096507	uncharacterized LOC106096507, transcript variant X2
gene-LOC100696094	LOC100696094	sodium/potassium/calcium exchanger 3
gene-LOC102076035	LOC102076035	uncharacterized LOC102076035
gene-LOC100709964	LOC100709964	A disintegrin and metalloproteinase with thrombospondin motifs 20, transcript variant X1
gene-LOC112846064	LOC112846064	programmed cell death 1 ligand 1-like
gene-LOC109195270	LOC109195270	up-regulator of cell proliferation
gene-LOC100694672	LOC100694672	lysosome membrane protein 2, transcript variant X1
gene-LOC100704999	LOC100704999	ETS translocation variant 5
gene-thbs1	thbs1	thrombospondin 1
gene-ermp1	ermp1	endoplasmic reticulum metallopeptidase 1
gene-LOC100711490	LOC100711490	apolipoprotein A-IV
gene-LOC106096754	LOC106096754	coxsackievirus and adenovirus receptor, transcript variant X1
gene-LOC109203695	LOC109203695	uncharacterized LOC109203695, transcript variant X2
gene-LOC112848169	LOC112848169	uncharacterized LOC112848169
gene-LOC102079604	LOC102079604	uncharacterized LOC102079604
gene-cd81	cd81	CD81 molecule
gene-LOC100699875	LOC100699875	perforin-1
gene-LOC100694827	LOC100694827	complement C1q tumor necrosis factor-related protein 3
gene-COX2	COX2	cytochrome c oxidase subunit II
gene-creb3l2	creb3l2	cAMP responsive element binding protein 3 like 2, transcript variant X1
gene-LOC106096648	LOC106096648	voltage-dependent T-type calcium channel subunit alpha-1I
gene-LOC102078090	LOC102078090	XK-related protein 8
gene-LOC100691565	LOC100691565	lysine-specific demethylase 2B, transcript variant X1
gene-LOC100706475	LOC100706475	beta-2 adrenergic receptor
gene-LOC102081372	LOC102081372	uncharacterized LOC102081372, transcript variant X6
gene-LOC109199600	LOC109199600	uncharacterized LOC109199600, transcript variant X2
gene-srd5a1	srd5a1	steroid 5 alpha-reductase 1, transcript variant X1
gene-LOC100707598	LOC100707598	disintegrin and metalloproteinase domain-containing protein 10, transcript variant X1
gene-LOC100693415	LOC100693415	adenosine kinase, transcript variant X1
gene-r3hdm2	r3hdm2	R3H domain containing 2, transcript variant X1
gene-LOC100710219	LOC100710219	cytokine-inducible SH2-containing protein
gene-LOC100707797	LOC100707797	solute carrier family 2, facilitated glucose transporter member 9, transcript variant X1
gene-lurap1l	lurap1l	leucine rich adaptor protein 1 like
gene-LOC109204854	LOC109204854	C-X-C motif chemokine 10, transcript variant X1
gene-LOC100700503	LOC100700503	roundabout homolog 2
gene-LOC109194194	LOC109194194	phosphatidylinositol-binding clathrin assembly protein, transcript variant X2
gene-cacna1d	cacna1d	calcium voltage-gated channel subunit alpha1 D, transcript variant X1
gene-LOC109203249	LOC109203249	sterile alpha motif domain-containing protein 3, transcript variant X1
gene-smox	smox	spermine oxidase, transcript variant X1
gene-slc22a7	slc22a7	solute carrier family 22 member 7
gene-LOC109199074	LOC109199074	cornifelin
gene-LOC112845790	LOC112845790	28S ribosomal RNA
gene-zfpm1	zfpm1	zinc finger protein, FOG family member 1, transcript variant X1
gene-nat1	nat1	N-acetyltransferase 1, transcript variant X2
gene-LOC100702265	LOC100702265	alcohol dehydrogenase 1
gene-angptl3	angptl3	angiopoietin like 3
gene-LOC112846187	LOC112846187	uncharacterized LOC112846187
gene-LOC109194363	LOC109194363	adenylosuccinate lyase, transcript variant X1
gene-LOC100703651	LOC100703651	tenascin
gene-scara3	scara3	scavenger receptor class A member 3
gene-LOC109204704	LOC109204704	uncharacterized LOC109204704
gene-LOC100692340	LOC100692340	FXYD domain-containing ion transport regulator 3
gene-socs2	socs2	suppressor of cytokine signaling 2, transcript variant X1
gene-LOC109202394	LOC109202394	uncharacterized LOC109202394, transcript variant X1
gene-LOC109202200	LOC109202200	acyl-coenzyme A thioesterase 4, transcript variant X1
gene-LOC100692737	LOC100692737	phosphoglycerate mutase 1
gene-ildr1	ildr1	immunoglobulin like domain containing receptor 1
gene-LOC102080697	LOC102080697	E3 ubiquitin-protein ligase SH3RF1, transcript variant X1
gene-LOC106098823	LOC106098823	uncharacterized LOC106098823
gene-LOC100704648	LOC100704648	glycine receptor subunit alpha-2, transcript variant X1
gene-LOC102079988	LOC102079988	nectin-4, transcript variant X4
gene-daglb	daglb	diacylglycerol lipase beta
gene-LOC100694738	LOC100694738	CD166 antigen homolog, transcript variant X2
gene-slc16a2	slc16a2	solute carrier family 16 member 2
gene-LOC100712580	LOC100712580	lecithin retinol acyltransferase
gene-LOC109202486	LOC109202486	uncharacterized LOC109202486, transcript variant X1
gene-bri3	bri3	brain protein I3
gene-LOC112844655	LOC112844655	uncharacterized LOC112844655
gene-rims4	rims4	regulating synaptic membrane exocytosis 4, transcript variant X1
gene-LOC102082701	LOC102082701	probable pancreatic secretory proteinase inhibitor
gene-aqp10	aqp10	aquaporin 10
gene-LOC100693886	LOC100693886	bryoporin-like
gene-LOC112845943	LOC112845943	uncharacterized LOC112845943
gene-LOC102077490	LOC102077490	uncharacterized LOC102077490, transcript variant X2
gene-slc37a1	slc37a1	solute carrier family 37 member 1, transcript variant X1
gene-LOC100701173	LOC100701173	cytochrome c oxidase subunit 6A, mitochondrial
gene-LOC100696871	LOC100696871	transcription factor MafB
gene-LOC100699719	LOC100699719	monocarboxylate transporter 2
gene-LOC102077375	LOC102077375	uncharacterized LOC102077375
gene-LOC109202430	LOC109202430	uncharacterized LOC109202430
gene-LOC112842422	LOC112842422	uncharacterized LOC112842422
gene-LOC100695391	LOC100695391	mid1-interacting protein 1-like
gene-LOC100689923	LOC100689923	nuclear receptor coactivator 7, transcript variant X1
gene-LOC100707891	LOC100707891	b(0,+)-type amino acid transporter 1, transcript variant X1
gene-dab1	dab1	DAB1, reelin adaptor protein
gene-LOC100698771	LOC100698771	lysosome membrane protein 2, transcript variant X1
gene-LOC112844180	LOC112844180	uncharacterized LOC112844180, transcript variant X1
gene-mttp	mttp	microsomal triglyceride transfer protein
gene-LOC109194537	LOC109194537	ribonuclease P protein subunit p25-like protein, transcript variant X1
gene-LOC109201257	LOC109201257	uncharacterized LOC109201257
gene-LOC100703293	LOC100703293	epidermal growth factor receptor kinase substrate 8-like protein 1, transcript variant X2
gene-LOC100690091	LOC100690091	cytochrome P450 2J6, transcript variant X1
gene-ugt8	ugt8	UDP glycosyltransferase 8, transcript variant X1
gene-LOC100708276	LOC100708276	mid1-interacting protein 1-B
gene-nt5dc2	nt5dc2	5'-nucleotidase domain containing 2
gene-qpctl	qpctl	glutaminyl-peptide cyclotransferase like
gene-LOC106096732	LOC106096732	uncharacterized LOC106096732, transcript variant X2
gene-LOC109203021	LOC109203021	NACHT, LRR and PYD domains-containing protein 12-like
gene-cacna1s	cacna1s	calcium voltage-gated channel subunit alpha1 S, transcript variant X1
gene-galnt13	galnt13	polypeptide N-acetylgalactosaminyltransferase 13, transcript variant X2
gene-dglucy	dglucy	D-glutamate cyclase, transcript variant X1
gene-LOC100695248	LOC100695248	elastase-1
gene-LOC109195663	LOC109195663	pancreatic alpha-amylase-like
gene-LOC100696115	LOC100696115	PRELI domain-containing protein 1, mitochondrial
gene-LOC102078731	LOC102078731	tyrosine kinase receptor Cad96Ca, transcript variant X2
gene-LOC100692023	LOC100692023	uncharacterized LOC100692023, transcript variant X1
gene-miox	miox	myo-inositol oxygenase
gene-LOC106098940	LOC106098940	protein C2-DOMAIN ABA-RELATED 3-like
gene-LOC109195569	LOC109195569	uncharacterized LOC109195569
gene-LOC100690255	LOC100690255	cytochrome P450 2K1, transcript variant X1
gene-LOC102078571	LOC102078571	uncharacterized LOC102078571
gene-rassf6	rassf6	Ras association domain family member 6, transcript variant X2
gene-hsd11b2	hsd11b2	hydroxysteroid 11-beta dehydrogenase 2
gene-LOC100696320	LOC100696320	ankyrin repeat and SOCS box protein 12, transcript variant X1
gene-oaf	oaf	out at first homolog
gene-LOC109195657	LOC109195657	peroxisomal trans-2-enoyl-CoA reductase
gene-LOC112841764	LOC112841764	extracellular serine/threonine protein kinase FAM20C-like, transcript variant X1
gene-LOC106097092	LOC106097092	uncharacterized LOC106097092
gene-LOC112845846	LOC112845846	28S ribosomal RNA
gene-LOC112841634	LOC112841634	dehydrogenase/reductase SDR family member 11-like
gene-LOC112845982	LOC112845982	NXPE family member 3-like
gene-LOC102083239	LOC102083239	sterile alpha motif domain-containing protein 3-like, transcript variant X1
gene-tspan31	tspan31	tetraspanin 31
gene-LOC109200184	LOC109200184	uncharacterized LOC109200184, transcript variant X2
gene-abcg5	abcg5	ATP binding cassette subfamily G member 5
gene-LOC100708777	LOC100708777	canalicular multispecific organic anion transporter 1
gene-LOC100690806	LOC100690806	S-adenosylhomocysteine hydrolase-like protein 1
gene-LOC102081611	LOC102081611	CD226 antigen
gene-LOC100691902	LOC100691902	LMBR1 domain-containing protein 2-B, transcript variant X1
gene-LOC100695569	LOC100695569	thromboxane-A synthase, transcript variant X1
gene-parp4	parp4	poly(ADP-ribose) polymerase family member 4, transcript variant X3
gene-ctso	ctso	cathepsin O
gene-tbc1d8b	tbc1d8b	TBC1 domain family member 8B, transcript variant X1
gene-LOC109195185	LOC109195185	E3 ubiquitin-protein ligase RNF14
gene-LOC100704127	LOC100704127	signal-induced proliferation-associated 1-like protein 2
gene-LOC100693043	LOC100693043	dehydrogenase/reductase SDR family member 13
gene-aspm	aspm	abnormal spindle microtubule assembly, transcript variant X1
gene-LOC112846236	LOC112846236	low affinity immunoglobulin gamma Fc region receptor III-like
gene-LOC109197660	LOC109197660	uncharacterized LOC109197660
gene-snx19	snx19	sorting nexin 19, transcript variant X1
gene-LOC100695540	LOC100695540	dehydrogenase/reductase SDR family member 11
gene-LOC100704224	LOC100704224	dimethylaniline monooxygenase [N-oxide-forming] 5, transcript variant X1
gene-LOC109202668	LOC109202668	secreted Ly-6/uPAR domain-containing protein 2, transcript variant X1
gene-polh	polh	DNA polymerase eta
gene-LOC100701067	LOC100701067	solute carrier family 22 member 13, transcript variant X1
gene-LOC100699344	LOC100699344	-
gene-LOC112843785	LOC112843785	uncharacterized LOC112843785, transcript variant X3
gene-LOC100691828	LOC100691828	arf-GAP with SH3 domain, ANK repeat and PH domain-containing protein 1, transcript variant X1
gene-gpat4	gpat4	glycerol-3-phosphate acyltransferase 4
gene-zdhhc6	zdhhc6	zinc finger DHHC-type containing 6, transcript variant X2
gene-LOC100696207	LOC100696207	serine/threonine-protein kinase BRSK2, transcript variant X1
gene-LOC106098648	LOC106098648	basic proline-rich protein
gene-LOC100689992	LOC100689992	cathepsin L1, transcript variant X2
gene-LOC100691509	LOC100691509	interferon-induced protein 44, transcript variant X1
gene-LOC100693875	LOC100693875	guanine nucleotide-binding protein G(o) subunit alpha, transcript variant X2
gene-LOC112844777	LOC112844777	uncharacterized LOC112844777
gene-LOC100705572	LOC100705572	regulator of microtubule dynamics protein 2, transcript variant X4
gene-cpt2	cpt2	carnitine palmitoyltransferase 2
gene-tymp	tymp	thymidine phosphorylase, transcript variant X1
gene-LOC102076943	LOC102076943	integrin beta-1-B, transcript variant X1
gene-LOC109198188	LOC109198188	selection and upkeep of intraepithelial T-cells protein 3-like, transcript variant X1
gene-LOC100696555	LOC100696555	ictacalcin
gene-dock5	dock5	dedicator of cytokinesis 5, transcript variant X1
gene-LOC100702877	LOC100702877	pterin-4-alpha-carbinolamine dehydratase, transcript variant X1
gene-unc93a	unc93a	unc-93 homolog A
gene-LOC100699793	LOC100699793	trypsin-2
gene-LOC112846307	LOC112846307	uncharacterized LOC112846307
gene-kcne4	kcne4	potassium voltage-gated channel subfamily E regulatory subunit 4
gene-LOC100711378	LOC100711378	coiled-coil domain-containing protein 177, transcript variant X3
gene-LOC100706927	LOC100706927	syndecan-2-A, transcript variant X1
gene-thtpa	thtpa	thiamine triphosphatase, transcript variant X1
gene-LOC100696485	LOC100696485	cadherin-1
gene-slc22a16	slc22a16	solute carrier family 22 member 16
gene-LOC100692350	LOC100692350	spectrin beta chain, non-erythrocytic 1, transcript variant X7
gene-LOC112844152	LOC112844152	uncharacterized LOC112844152
gene-shprh	shprh	SNF2 histone linker PHD RING helicase
gene-LOC100704829	LOC100704829	14-3-3 protein epsilon, transcript variant X1
gene-LOC100707136	LOC100707136	dedicator of cytokinesis protein 3, transcript variant X1
gene-LOC100693416	LOC100693416	leucine-rich repeat neuronal protein 2
gene-LOC102081151	LOC102081151	uncharacterized LOC102081151
gene-dbh	dbh	dopamine beta-hydroxylase, transcript variant X1
gene-LOC109200513	LOC109200513	uncharacterized LOC109200513
gene-rhob	rhob	ras homolog family member B
gene-LOC100693845	LOC100693845	cytosolic sulfotransferase 1, transcript variant X1
gene-LOC109204729	LOC109204729	uncharacterized LOC109204729, transcript variant X1
gene-LOC100710599	LOC100710599	hydroxysteroid 11-beta-dehydrogenase 1-like protein, transcript variant X1
gene-LOC100705398	LOC100705398	carboxypeptidase O, transcript variant X1
gene-LOC106097969	LOC106097969	matrix metalloproteinase-20
gene-rtn1	rtn1	reticulon 1, transcript variant X1
gene-LOC100696000	LOC100696000	glutathione S-transferase theta-1
gene-LOC109204117	LOC109204117	uncharacterized LOC109204117
gene-phc3	phc3	polyhomeotic homolog 3, transcript variant X1
gene-LOC100705794	LOC100705794	uncharacterized LOC100705794
gene-LOC100710376	LOC100710376	C4b-binding protein alpha chain, transcript variant X2
gene-LOC100701303	LOC100701303	1-phosphatidylinositol phosphodiesterase
gene-tra2b	tra2b	transformer 2 beta homolog, transcript variant X1
gene-dnajc22	dnajc22	DnaJ heat shock protein family (Hsp40) member C22
gene-LOC102080465	LOC102080465	poliovirus receptor, transcript variant X1
gene-cpped1	cpped1	calcineurin like phosphoesterase domain containing 1
gene-LOC100695949	LOC100695949	atlastin-2, transcript variant X1
gene-LOC100689993	LOC100689993	transmembrane protein 230
gene-LOC102079568	LOC102079568	gap junction Cx32.2 protein-like, transcript variant X1
gene-cep104	cep104	centrosomal protein 104, transcript variant X1
gene-LOC112847654	LOC112847654	uncharacterized LOC112847654
gene-LOC112845125	LOC112845125	5.8S ribosomal RNA
gene-lrba	lrba	LPS responsive beige-like anchor protein, transcript variant X1
gene-LOC100710360	LOC100710360	SIM bHLH transcription factor 2, transcript variant X1
gene-LOC112844220	LOC112844220	uncharacterized LOC112844220
gene-LOC109202929	LOC109202929	catalase
gene-gamt	gamt	guanidinoacetate N-methyltransferase
gene-spire2	spire2	spire type actin nucleation factor 2
gene-dynlt3	dynlt3	dynein light chain Tctex-type 3
gene-LOC106096438	LOC106096438	proteolipid protein 2, transcript variant X3
gene-foxred2	foxred2	FAD dependent oxidoreductase domain containing 2, transcript variant X1
gene-wdr45	wdr45	WD repeat domain 45
gene-LOC109202472	LOC109202472	programmed cell death 1 ligand 1-like
gene-LOC102081243	LOC102081243	alpha-2-macroglobulin
gene-LOC100690800	LOC100690800	Krueppel-like factor 13
gene-LOC100698407	LOC100698407	NLR family CARD domain-containing protein 3, transcript variant X1
gene-LOC100696311	LOC100696311	bromodomain-containing protein 2, transcript variant X1
gene-phospho1	phospho1	phosphoethanolamine/phosphocholine phosphatase, transcript variant X1
gene-LOC100534453	LOC100534453	multidrug resistance protein 1, transcript variant X1
gene-LOC102082456	LOC102082456	uncharacterized LOC102082456, transcript variant X1
gene-LOC100709700	LOC100709700	ephrin type-A receptor 6, transcript variant X1
gene-LOC109204449	LOC109204449	uncharacterized LOC109204449
gene-pitpnc1	pitpnc1	phosphatidylinositol transfer protein cytoplasmic 1, transcript variant X1
gene-mtmr14	mtmr14	myotubularin related protein 14, transcript variant X1
gene-LOC100704519	LOC100704519	transcription factor CP2-like protein 1, transcript variant X1
gene-LOC100706276	LOC100706276	uncharacterized LOC100706276, transcript variant X1
gene-LOC100695081	LOC100695081	D-threo-3-hydroxyaspartate dehydratase
gene-LOC112843595	LOC112843595	uncharacterized LOC112843595
gene-tnfaip3	tnfaip3	TNF alpha induced protein 3, transcript variant X1
gene-LOC100707162	LOC100707162	glutathione S-transferase A2
gene-LOC100698187	LOC100698187	transmembrane protein 184B, transcript variant X1
gene-LOC100695224	LOC100695224	phosphatidate cytidylyltransferase 2
gene-LOC102080803	LOC102080803	docking protein 3, transcript variant X1
gene-amd1	amd1	adenosylmethionine decarboxylase 1
gene-LOC109204440	LOC109204440	-
gene-LOC100694839	LOC100694839	large proline-rich protein BAG6, transcript variant X1
gene-LOC106098876	LOC106098876	uncharacterized LOC106098876, transcript variant X1
gene-LOC102082628	LOC102082628	NACHT, LRR and PYD domains-containing protein 12, transcript variant X1
gene-LOC100690229	LOC100690229	ladderlectin
gene-LOC100701127	LOC100701127	glutaryl-CoA dehydrogenase, mitochondrial
gene-anxa1	anxa1	annexin A1
gene-LOC102078696	LOC102078696	myelin-oligodendrocyte glycoprotein
gene-LOC100699280	LOC100699280	growth hormone secretagogue receptor type 1, transcript variant X1
gene-LOC112845825	LOC112845825	5.8S ribosomal RNA
gene-LOC102082980	LOC102082980	GTPase IMAP family member 8, transcript variant X2
gene-ret	ret	ret proto-oncogene, transcript variant X1
gene-bad	bad	BCL2 associated agonist of cell death
gene-stard10	stard10	StAR related lipid transfer domain containing 10, transcript variant X1
gene-LOC100693944	LOC100693944	FUN14 domain-containing protein 1, transcript variant X1
gene-sptlc2	sptlc2	serine palmitoyltransferase long chain base subunit 2
gene-cadm1	cadm1	cell adhesion molecule 1, transcript variant X1
gene-LOC100703341	LOC100703341	eukaryotic translation initiation factor 4E-binding protein 3-like
gene-LOC106097916	LOC106097916	deleted in malignant brain tumors 1 protein
gene-kpna3	kpna3	karyopherin subunit alpha 3
gene-LOC112843922	LOC112843922	uncharacterized LOC112843922
gene-sts	sts	steroid sulfatase, transcript variant X1
gene-LOC100708185	LOC100708185	sodium bicarbonate cotransporter 3, transcript variant X1
gene-LOC100697858	LOC100697858	spectrin beta chain, non-erythrocytic 1, transcript variant X1
gene-lama4	lama4	laminin subunit alpha 4
gene-LOC100707289	LOC100707289	uncharacterized LOC100707289
gene-gja1	gja1	gap junction protein alpha 1
gene-LOC100707985	LOC100707985	phospholipid-transporting ATPase ID
gene-LOC102079297	LOC102079297	uncharacterized LOC102079297
gene-LOC100697183	LOC100697183	uncharacterized LOC100697183
gene-elovl5	elovl5	ELOVL fatty acid elongase 5
gene-LOC100709148	LOC100709148	trichohyalin
gene-LOC100698726	LOC100698726	uncharacterized LOC100698726
gene-LOC100709161	LOC100709161	C-type lectin domain family 10 member A, transcript variant X1
gene-amt	amt	aminomethyltransferase
gene-sel1l	sel1l	SEL1L, ERAD E3 ligase adaptor subunit
gene-LOC106097417	LOC106097417	lymphocyte antigen 6D
gene-LOC100695806	LOC100695806	dehydrogenase/reductase SDR family member 11
gene-LOC102078516	LOC102078516	type-2 ice-structuring protein-like
gene-kank1	kank1	KN motif and ankyrin repeat domains 1, transcript variant X2
gene-LOC100695864	LOC100695864	ubiquitin carboxyl-terminal hydrolase 2, transcript variant X1
gene-LOC100693853	LOC100693853	mitochondrial coenzyme A transporter SLC25A42, transcript variant X2
gene-LOC102075609	LOC102075609	uncharacterized LOC102075609
gene-LOC109201007	LOC109201007	uncharacterized LOC109201007
gene-pde9a	pde9a	phosphodiesterase 9A, transcript variant X5
gene-LOC100709969	LOC100709969	FYVE, RhoGEF and PH domain-containing protein 4
gene-prkaa1	prkaa1	protein kinase AMP-activated catalytic subunit alpha 1
gene-LOC106096791	LOC106096791	solute carrier family 22 member 14
gene-zbtb20	zbtb20	zinc finger and BTB domain containing 20
gene-LOC102080076	LOC102080076	cytochrome P450 2K1
gene-btg1	btg1	BTG anti-proliferation factor 1
gene-LOC112842128	LOC112842128	uncharacterized LOC112842128
gene-LOC100692990	LOC100692990	receptor-type tyrosine-protein phosphatase F
gene-vps13d	vps13d	vacuolar protein sorting 13 homolog D, transcript variant X1
gene-LOC100690823	LOC100690823	serine/arginine-rich splicing factor 6, transcript variant X1
gene-LOC100710565	LOC100710565	amine sulfotransferase
gene-LOC100706575	LOC100706575	circadian-associated transcriptional repressor
gene-LOC102076100	LOC102076100	plasminogen, transcript variant X1
gene-mfhas1	mfhas1	malignant fibrous histiocytoma amplified sequence 1, transcript variant X1
gene-LOC100707490	LOC100707490	uncharacterized LOC100707490, transcript variant X1
gene-LOC102078367	LOC102078367	jupiter microtubule associated homolog 2, transcript variant X2
gene-map3k5	map3k5	mitogen-activated protein kinase kinase kinase 5
gene-ttc7a	ttc7a	tetratricopeptide repeat domain 7A
gene-LOC109203178	LOC109203178	-
gene-LOC100697708	LOC100697708	protein FAM180A
gene-LOC100691524	LOC100691524	polycystic kidney disease protein 1-like 2
gene-LOC109196840	LOC109196840	cytochrome P450 2J6
gene-LOC100708042	LOC100708042	fat storage-inducing transmembrane protein 1
gene-LOC100698624	LOC100698624	uncharacterized LOC100698624
gene-LOC100692612	LOC100692612	proline-rich transmembrane protein 1
gene-LOC106097447	LOC106097447	uncharacterized LOC106097447, transcript variant X2
gene-bptf	bptf	bromodomain PHD finger transcription factor, transcript variant X1
gene-scap	scap	SREBF chaperone, transcript variant X1
gene-LOC100695860	LOC100695860	protein tweety homolog 2-like
gene-LOC100711791	LOC100711791	START domain-containing protein 10, transcript variant X1
gene-gda	gda	guanine deaminase
gene-LOC109203838	LOC109203838	uncharacterized LOC109203838
gene-LOC100691786	LOC100691786	bile salt export pump, transcript variant X1
gene-LOC100697720	LOC100697720	complement C1q-like protein 2
gene-LOC112848263	LOC112848263	uncharacterized LOC112848263
gene-LOC100703642	LOC100703642	AP2-associated protein kinase 1, transcript variant X1
gene-rasgrf2	rasgrf2	Ras protein specific guanine nucleotide releasing factor 2, transcript variant X1
gene-LOC100711891	LOC100711891	myomesin-1, transcript variant X1
gene-LOC100706085	LOC100706085	prostaglandin E synthase 3
gene-LOC100694785	LOC100694785	endonuclease domain-containing 1 protein
gene-LOC102076130	LOC102076130	aflatoxin B1 aldehyde reductase member 2
gene-LOC100691570	LOC100691570	5-phosphohydroxy-L-lysine phospho-lyase
gene-LOC100711711	LOC100711711	heparan sulfate glucosamine 3-O-sulfotransferase 6
gene-LOC100703361	LOC100703361	inter-alpha-trypsin inhibitor heavy chain H3, transcript variant X1
gene-ccdc33	ccdc33	coiled-coil domain containing 33, transcript variant X1
gene-spg11	spg11	SPG11, spatacsin vesicle trafficking associated, transcript variant X1
gene-LOC109202818	LOC109202818	acyl-coenzyme A thioesterase 4, transcript variant X1
gene-LOC109202959	LOC109202959	uncharacterized LOC109202959, transcript variant X1
gene-ostm1	ostm1	osteopetrosis associated transmembrane protein 1
gene-LOC100695403	LOC100695403	voltage-dependent calcium channel subunit alpha-2/delta-3, transcript variant X1
gene-mocos	mocos	molybdenum cofactor sulfurase, transcript variant X1
gene-LOC100710777	LOC100710777	cornifelin
gene-LOC100711148	LOC100711148	elastase-1
gene-LOC100701569	LOC100701569	cytochrome P450 4B1
gene-LOC112841812	LOC112841812	uncharacterized LOC112841812
gene-LOC109195662	LOC109195662	pancreatic alpha-amylase
gene-LOC102081053	LOC102081053	interferon-induced protein with tetratricopeptide repeats 5
gene-odc1	odc1	ornithine decarboxylase 1
gene-LOC100709297	LOC100709297	SNF-related serine/threonine-protein kinase
gene-LOC100704546	LOC100704546	regulator of G-protein signaling 13
gene-LOC100692512	LOC100692512	torsin-1A-interacting protein 2, transcript variant X1
gene-LOC102080620	LOC102080620	carbohydrate-responsive element-binding protein, transcript variant X1
gene-LOC100694252	LOC100694252	ATP-binding cassette sub-family A member 1, transcript variant X1
gene-eppk1	eppk1	epiplakin 1, transcript variant X1
gene-LOC112846028	LOC112846028	NLR family CARD domain-containing protein 3-like
gene-LOC109199805	LOC109199805	uncharacterized LOC109199805
gene-LOC112845424	LOC112845424	uncharacterized LOC112845424
gene-LOC102075604	LOC102075604	lysozyme C
gene-thrap3	thrap3	thyroid hormone receptor associated protein 3, transcript variant X2
gene-LOC106098225	LOC106098225	uncharacterized LOC106098225
gene-LOC100694002	LOC100694002	uncharacterized LOC100694002
gene-cep152	cep152	centrosomal protein 152, transcript variant X1
gene-LOC112842176	LOC112842176	uncharacterized LOC112842176
gene-LOC109199145	LOC109199145	uncharacterized LOC109199145
gene-LOC102081842	LOC102081842	glutathione hydrolase 5 proenzyme, transcript variant X1
gene-LOC109196538	LOC109196538	-
gene-LOC102083191	LOC102083191	muscle M-line assembly protein unc-89
gene-degs2	degs2	delta 4-desaturase, sphingolipid 2
gene-LOC112846116	LOC112846116	syncytin-A-like
gene-LOC102078435	LOC102078435	uncharacterized LOC102078435
gene-wdr45b	wdr45b	WD repeat domain 45B, transcript variant X1
gene-LOC109195998	LOC109195998	uncharacterized LOC109195998
gene-LOC100696072	LOC100696072	ADP-ribosylation factor 1
gene-slc39a8	slc39a8	solute carrier family 39 member 8
gene-LOC100707215	LOC100707215	tetraspanin-5
gene-sptbn5	sptbn5	spectrin beta, non-erythrocytic 5
gene-LOC100707019	LOC100707019	apolipoprotein Eb
gene-LOC102078829	LOC102078829	high choriolytic enzyme 1, transcript variant X2
gene-deptor	deptor	DEP domain containing MTOR interacting protein, transcript variant X1
gene-LOC100692310	LOC100692310	attractin-like protein 1, transcript variant X1
gene-LOC112845402	LOC112845402	-
gene-LOC100703481	LOC100703481	protein phosphatase 1 regulatory subunit 35, transcript variant X1
gene-LOC100694213	LOC100694213	cytochrome P450 4B1, transcript variant X1
gene-LOC100698893	LOC100698893	ATP-binding cassette sub-family G member 2
gene-oxr1	oxr1	oxidation resistance 1, transcript variant X1
gene-LOC102083066	LOC102083066	uncharacterized LOC102083066
gene-ppp1r3b	ppp1r3b	protein phosphatase 1 regulatory subunit 3B, transcript variant X1
gene-LOC106098904	LOC106098904	solute carrier family 22 member 7
gene-LOC109194203	LOC109194203	3-oxo-5-beta-steroid 4-dehydrogenase
gene-LOC100712210	LOC100712210	acetyl-coenzyme A synthetase 2-like, mitochondrial
gene-LOC100704141	LOC100704141	DNA-binding protein inhibitor ID-4
gene-LOC112845760	LOC112845760	5.8S ribosomal RNA
gene-LOC109200033	LOC109200033	myelin-associated glycoprotein, transcript variant X1
gene-LOC112845475	LOC112845475	uncharacterized LOC112845475
gene-LOC100696065	LOC100696065	-
gene-LOC100707562	LOC100707562	uncharacterized protein KIAA1211-like, transcript variant X1
gene-LOC102076965	LOC102076965	protein asteroid homolog 1
gene-LOC100690935	LOC100690935	triosephosphate isomerase B
gene-LOC112847873	LOC112847873	uncharacterized LOC112847873
gene-LOC109201013	LOC109201013	uncharacterized LOC109201013, transcript variant X2
gene-LOC100709400	LOC100709400	GTPase IMAP family member 7, transcript variant X1
gene-LOC102080375	LOC102080375	uncharacterized LOC102080375, transcript variant X1
gene-LOC102082933	LOC102082933	complement component C1q receptor
gene-LOC100701254	LOC100701254	dehydrogenase/reductase SDR family member 11, transcript variant X2
gene-LOC109196586	LOC109196586	low affinity immunoglobulin gamma Fc region receptor II-like
gene-LOC100704258	LOC100704258	U6 snRNA-associated Sm-like protein LSm3
gene-LOC109202275	LOC109202275	selection and upkeep of intraepithelial T-cells protein 3-like, transcript variant X1
gene-LOC100695417	LOC100695417	caspase-3
gene-LOC100711901	LOC100711901	H-2 class II histocompatibility antigen, E-S beta chain
gene-LOC112845554	LOC112845554	proline-rich protein 36-like
gene-gclm	gclm	glutamate-cysteine ligase modifier subunit
gene-LOC100690876	LOC100690876	1,25-dihydroxyvitamin D(3) 24-hydroxylase, mitochondrial
gene-LOC112842401	LOC112842401	syncytin-A-like, transcript variant X3
gene-LOC100705545	LOC100705545	protein S100-G
gene-LOC100705554	LOC100705554	monocarboxylate transporter 12-B, transcript variant X1
gene-LOC112847209	LOC112847209	uncharacterized LOC112847209
gene-LOC100701194	LOC100701194	probable glutamate receptor
gene-tor3a	tor3a	torsin family 3 member A
gene-pfkfb3	pfkfb3	6-phosphofructo-2-kinase/fructose-2,6-biphosphatase 3, transcript variant X1
gene-fam57a	fam57a	family with sequence similarity 57 member A
gene-LOC112843543	LOC112843543	-
gene-LOC102077025	LOC102077025	protein NLRC3
gene-LOC100534494	LOC100534494	pancreatic alpha-amylase
gene-LOC109195699	LOC109195699	5-beta-cholestane-3-alpha,7-alpha-diol 12-alpha-hydroxylase
gene-trhde	trhde	thyrotropin releasing hormone degrading enzyme
gene-LOC102075711	LOC102075711	uncharacterized LOC102075711
gene-rasef	rasef	RAS and EF-hand domain containing
gene-LOC100710770	LOC100710770	KH domain-containing, RNA-binding, signal transduction-associated protein 1, transcript variant X1
gene-LOC100705436	LOC100705436	betaine--homocysteine S-methyltransferase 1
gene-plekhg7	plekhg7	pleckstrin homology and RhoGEF domain containing G7, transcript variant X1
gene-nbas	nbas	neuroblastoma amplified sequence, transcript variant X1
gene-LOC100698042	LOC100698042	transmembrane protein 65
gene-pla2g1b	pla2g1b	phospholipase A2 group IB
gene-pgbd5	pgbd5	piggyBac transposable element derived 5
gene-nr1h4	nr1h4	nuclear receptor subfamily 1 group H member 4, transcript variant X1
gene-LOC109204179	LOC109204179	C-reactive protein, transcript variant X1
gene-LOC100699555	LOC100699555	putative methyltransferase DDB_G0268948, transcript variant X1
gene-LOC100704239	LOC100704239	zinc transporter 2
gene-LOC100712198	LOC100712198	collagen alpha-1(XVIII) chain, transcript variant X1
gene-LOC112846405	LOC112846405	uncharacterized LOC112846405
gene-LOC106098962	LOC106098962	uncharacterized LOC106098962, transcript variant X3
gene-LOC102082640	LOC102082640	dehydrogenase/reductase SDR family member 11-like
gene-LOC112841835	LOC112841835	uncharacterized LOC112841835
gene-LOC102079662	LOC102079662	insulin receptor substrate 1-B, transcript variant X1
gene-LOC106097937	LOC106097937	glycine N-acyltransferase-like protein 3, transcript variant X3
gene-LOC100693866	LOC100693866	pinopsin
gene-LOC100692327	LOC100692327	acyl-CoA-binding protein
gene-LOC100702233	LOC100702233	acyl-coenzyme A thioesterase 11, transcript variant X1
gene-LOC100692710	LOC100692710	cleavage and polyadenylation specificity factor subunit 3
gene-xrcc1	xrcc1	X-ray repair cross complementing 1
gene-LOC102083145	LOC102083145	piggyBac transposable element-derived protein 4, transcript variant X1
gene-LOC100704016	LOC100704016	carboxypeptidase A2
gene-eef1akmt2	eef1akmt2	EEF1A lysine methyltransferase 2
gene-LOC112843875	LOC112843875	uncharacterized LOC112843875
gene-LOC112844647	LOC112844647	28S ribosomal RNA
gene-LOC112845692	LOC112845692	28S ribosomal RNA
gene-LOC100703768	LOC100703768	alanine aminotransferase 1
gene-ano8	ano8	anoctamin 8, transcript variant X1
gene-LOC100690699	LOC100690699	MAP kinase kinase kinase wis4, transcript variant X1
gene-LOC100698626	LOC100698626	monoacylglycerol lipase ABHD2-A
gene-LOC100693488	LOC100693488	HIG1 domain family member 1A, mitochondrial
gene-LOC109202009	LOC109202009	deoxyribonuclease-1-like
gene-chl1	chl1	cell adhesion molecule L1 like, transcript variant X1
gene-wdr24	wdr24	WD repeat domain 24
gene-LOC100711384	LOC100711384	plexin-B1, transcript variant X2
gene-LOC100700983	LOC100700983	guanine nucleotide exchange factor DBS, transcript variant X1
gene-LOC100700488	LOC100700488	BICD family-like cargo adapter 1, transcript variant X1
gene-clcn4	clcn4	chloride voltage-gated channel 4
gene-LOC109198671	LOC109198671	uncharacterized LOC109198671, transcript variant X1
gene-LOC112843743	LOC112843743	uncharacterized LOC112843743
gene-LOC109198802	LOC109198802	uncharacterized LOC109198802
gene-LOC100690908	LOC100690908	fatty acid-binding protein, brain
gene-LOC100700719	LOC100700719	protein unc-119 homolog B, transcript variant X1
gene-LOC100699208	LOC100699208	retinol dehydrogenase 7
gene-LOC100699499	LOC100699499	trypsin
gene-LOC109200942	LOC109200942	uncharacterized LOC109200942
gene-LOC102079368	LOC102079368	interferon-induced very large GTPase 1, transcript variant X1
gene-blvra	blvra	biliverdin reductase A
gene-cdc37l1	cdc37l1	cell division cycle 37 like 1, transcript variant X1
gene-LOC100705766	LOC100705766	ADP-ribosylation factor-like protein 8B-A
gene-LOC100691099	LOC100691099	prostaglandin reductase 1
gene-LOC109197782	LOC109197782	uncharacterized LOC109197782
gene-LOC100693149	LOC100693149	phenazine biosynthesis-like domain-containing protein 2
gene-LOC100698862	LOC100698862	death domain-containing protein CRADD
gene-LOC100702424	LOC100702424	D-beta-hydroxybutyrate dehydrogenase, mitochondrial
gene-man1a2	man1a2	mannosidase alpha class 1A member 2
gene-LOC100703704	LOC100703704	growth factor receptor-bound protein 10, transcript variant X1
gene-LOC109194828	LOC109194828	uncharacterized LOC109194828, transcript variant X3
gene-LOC102078181	LOC102078181	integral membrane protein GPR155
gene-LOC102082836	LOC102082836	proline, histidine and glycine-rich protein 1
gene-LOC100704493	LOC100704493	dimethylaniline monooxygenase [N-oxide-forming] 5, transcript variant X1
gene-LOC100698693	LOC100698693	major histocompatibility complex class I-related gene protein
gene-sccpdh	sccpdh	saccharopine dehydrogenase (putative)
gene-LOC100690009	LOC100690009	retinol dehydrogenase 12, transcript variant X1
gene-slc25a34	slc25a34	solute carrier family 25 member 34
gene-pabpc4	pabpc4	poly(A) binding protein cytoplasmic 4
gene-LOC100708379	LOC100708379	fetuin-B
gene-LOC100690714	LOC100690714	carbonic anhydrase 5B, mitochondrial, transcript variant X1
gene-LOC100698418	LOC100698418	protein lev-9
gene-jmjd1c	jmjd1c	jumonji domain containing 1C, transcript variant X1
gene-epx	epx	eosinophil peroxidase
gene-LOC100695912	LOC100695912	cold shock domain-containing protein C2, transcript variant X1
gene-LOC106097072	LOC106097072	vitamin D3 hydroxylase-associated protein, transcript variant X1
gene-LOC109195424	LOC109195424	uncharacterized LOC109195424
gene-LOC100700435	LOC100700435	6-phosphofructo-2-kinase/fructose-2,6-bisphosphatase, transcript variant X1
gene-LOC100707997	LOC100707997	CMP-N-acetylneuraminate-beta-galactosamide-alpha-2,3-sialyltransferase 2, transcript variant X1
gene-LOC109200754	LOC109200754	pregnancy zone protein
gene-LOC109194231	LOC109194231	uncharacterized LOC109194231
gene-LOC100702139	LOC100702139	caspase-8, transcript variant X2
gene-LOC100702934	LOC100702934	non-histone chromosomal protein HMG-14A, transcript variant X2
gene-LOC109202510	LOC109202510	pre-mRNA-splicing factor ATP-dependent RNA helicase DHX15
gene-rnf11	rnf11	ring finger protein 11
gene-ankrd12	ankrd12	ankyrin repeat domain 12, transcript variant X1
gene-LOC102080101	LOC102080101	NACHT, LRR and PYD domains-containing protein 12-like
gene-LOC102079944	LOC102079944	phospholipid transfer protein, transcript variant X1
gene-LOC109196427	LOC109196427	scavenger receptor cysteine-rich type 1 protein M130, transcript variant X1
gene-LOC100534445	LOC100534445	glutamine synthetase
gene-LOC102081489	LOC102081489	uncharacterized LOC102081489, transcript variant X2
gene-LOC102075638	LOC102075638	protein phosphatase 1 regulatory subunit 3G
gene-LOC100705111	LOC100705111	immunoglobulin superfamily DCC subclass member 4, transcript variant X1
gene-LOC100698140	LOC100698140	E3 ubiquitin-protein ligase RNF5
gene-LOC109196673	LOC109196673	uncharacterized LOC109196673, transcript variant X2
gene-LOC100708856	LOC100708856	coenzyme Q-binding protein COQ10 homolog A, mitochondrial
gene-LOC109199184	LOC109199184	uncharacterized LOC109199184
gene-LOC106097174	LOC106097174	uncharacterized LOC106097174
gene-LOC112842752	LOC112842752	uncharacterized LOC112842752
gene-LOC100702077	LOC100702077	complement C1q-like protein 4, transcript variant X1
gene-ece1	ece1	endothelin converting enzyme 1, transcript variant X1
gene-LOC100696983	LOC100696983	perforin-1
gene-LOC102078062	LOC102078062	fibroblast growth factor 23, transcript variant X1
gene-LOC100690838	LOC100690838	nuclear factor 1 X-type, transcript variant X1
gene-fkbp11	fkbp11	FK506 binding protein 11
gene-LOC100698819	LOC100698819	3-keto-steroid reductase
gene-thap4	thap4	THAP domain containing 4, transcript variant X1
gene-LOC102082210	LOC102082210	uncharacterized LOC102082210
gene-LOC100703680	LOC100703680	phosphatidylinositol N-acetylglucosaminyltransferase subunit Y, transcript variant X1
gene-LOC109201142	LOC109201142	uncharacterized LOC109201142
gene-elp3	elp3	elongator acetyltransferase complex subunit 3
gene-LOC100701014	LOC100701014	pancreatic alpha-amylase
gene-LOC112844580	LOC112844580	uncharacterized LOC112844580, transcript variant X2
gene-pde4c	pde4c	phosphodiesterase 4C, transcript variant X3
gene-LOC100691869	LOC100691869	claudin-7
gene-LOC102081111	LOC102081111	-
gene-LOC109194593	LOC109194593	-
gene-LOC112843370	LOC112843370	uncharacterized LOC112843370
gene-ercc6l	ercc6l	ERCC excision repair 6 like, spindle assembly checkpoint helicase, transcript variant X1
gene-LOC100711975	LOC100711975	ephrin type-A receptor 3, transcript variant X1
gene-LOC109204285	LOC109204285	hepcidin-like, transcript variant X1
gene-LOC100694244	LOC100694244	transmembrane and TPR repeat-containing protein 2, transcript variant X1
gene-LOC100711482	LOC100711482	peptidyl-prolyl cis-trans isomerase FKBP5
gene-LOC112845131	LOC112845131	-
gene-LOC100710945	LOC100710945	interferon-induced protein 44-like
gene-LOC109204840	LOC109204840	mitogen-activated protein kinase kinase kinase 2-like, transcript variant X1
gene-fuk	fuk	fucokinase
gene-LOC100703539	LOC100703539	disco-interacting protein 2 homolog B-A, transcript variant X1
gene-gramd2b	gramd2b	GRAM domain containing 2B
gene-homez	homez	homeobox and leucine zipper encoding
gene-spp2	spp2	secreted phosphoprotein 2, transcript variant X1
gene-ttyh2	ttyh2	tweety family member 2, transcript variant X1
gene-slco2a1	slco2a1	solute carrier organic anion transporter family member 2A1, transcript variant X2
gene-LOC109194893	LOC109194893	interferon-induced protein 44-like, transcript variant X1
gene-lpin2	lpin2	lipin 2
gene-LOC102083237	LOC102083237	CD276 antigen
gene-LOC100705137	LOC100705137	ubiquitin-conjugating enzyme E2 E2
gene-LOC112841731	LOC112841731	leukocyte elastase inhibitor-like
gene-pip4k2c	pip4k2c	phosphatidylinositol-5-phosphate 4-kinase type 2 gamma
gene-LOC100700180	LOC100700180	HHIP-like protein 2
gene-LOC106096603	LOC106096603	uncharacterized LOC106096603
gene-dync1li2	dync1li2	dynein cytoplasmic 1 light intermediate chain 2, transcript variant X1
gene-LOC102075695	LOC102075695	uncharacterized LOC102075695, transcript variant X1
gene-LOC112841617	LOC112841617	uncharacterized LOC112841617
gene-LOC100711755	LOC100711755	RNA-binding motif, single-stranded-interacting protein 2, transcript variant X1
gene-dclk2	dclk2	doublecortin like kinase 2, transcript variant X1
gene-LOC100711833	LOC100711833	voltage-dependent calcium channel subunit alpha-2/delta-4, transcript variant X1
gene-egfr	egfr	epidermal growth factor receptor, transcript variant X1
gene-LOC100690497	LOC100690497	ladderlectin, transcript variant X1
gene-LOC112841819	LOC112841819	uncharacterized LOC112841819
gene-LOC100699367	LOC100699367	receptor tyrosine-protein kinase erbB-3
gene-slc16a5	slc16a5	solute carrier family 16 member 5
gene-LOC100706258	LOC100706258	galactose-specific lectin nattectin, transcript variant X1
gene-LOC100534520	LOC100534520	trypsin-2
gene-LOC109194290	LOC109194290	uncharacterized LOC109194290
gene-cobl	cobl	cordon-bleu WH2 repeat protein, transcript variant X1
gene-LOC100703516	LOC100703516	hemoglobin cathodic subunit beta
gene-LOC100708292	LOC100708292	beta-glucuronidase
gene-evi5	evi5	ecotropic viral integration site 5, transcript variant X1
gene-LOC100695684	LOC100695684	cytochrome P450 26A1, transcript variant X1
gene-LOC109204628	LOC109204628	uncharacterized LOC109204628
gene-LOC100711897	LOC100711897	murinoglobulin-1
gene-LOC100707861	LOC100707861	phosphatidylinositol 4,5-bisphosphate 3-kinase catalytic subunit alpha isoform
gene-march8	2022-03-08	membrane associated ring-CH-type finger 8, transcript variant X2
gene-LOC100692362	LOC100692362	cohesin subunit SA-2, transcript variant X1
gene-LOC112846750	LOC112846750	uncharacterized LOC112846750, transcript variant X2
gene-larp4	larp4	La ribonucleoprotein domain family member 4, transcript variant X1
gene-neil3	neil3	nei like DNA glycosylase 3
gene-hykk	hykk	hydroxylysine kinase, transcript variant X1
gene-LOC100704442	LOC100704442	homeobox protein orthopedia B
gene-LOC102079296	LOC102079296	uncharacterized LOC102079296
gene-LOC100692621	LOC100692621	DNA (cytosine-5)-methyltransferase 3B
gene-wbp1l	wbp1l	WW domain binding protein 1 like, transcript variant X1
gene-cebpa	cebpa	CCAAT enhancer binding protein alpha
gene-LOC100709112	LOC100709112	collagen alpha-1(XIV) chain, transcript variant X1
gene-LOC109201165	LOC109201165	NLR family CARD domain-containing protein 3
gene-LOC100709295	LOC100709295	protein furry homolog, transcript variant X1
gene-LOC100701642	LOC100701642	cytochrome P450 2K4
gene-LOC100703061	LOC100703061	V-type proton ATPase subunit C 1-A
gene-LOC100698070	LOC100698070	fatty acid-binding protein 10-A, liver basic, transcript variant X1
gene-slc12a8	slc12a8	solute carrier family 12 member 8
gene-creb3l1	creb3l1	cAMP responsive element binding protein 3 like 1
gene-tcp11l2	tcp11l2	t-complex 11 like 2
gene-LOC100692859	LOC100692859	complement C1q tumor necrosis factor-related protein 3
gene-LOC109201603	LOC109201603	E3 ubiquitin-protein ligase TRIM39-like
gene-LOC102083299	LOC102083299	-
gene-LOC100707964	LOC100707964	aquaporin-12
gene-LOC100703578	LOC100703578	nuclear factor 7, ovary, transcript variant X2
gene-LOC112844735	LOC112844735	uncharacterized LOC112844735
gene-slc35g1	slc35g1	solute carrier family 35 member G1
gene-LOC109201211	LOC109201211	uncharacterized LOC109201211
gene-clmp	clmp	CXADR like membrane protein
gene-LOC100708831	LOC100708831	large neutral amino acids transporter small subunit 4, transcript variant X2
gene-LOC112845937	LOC112845937	5.8S ribosomal RNA
gene-LOC100708240	LOC100708240	canalicular multispecific organic anion transporter 1
gene-ppp4r1	ppp4r1	protein phosphatase 4 regulatory subunit 1
gene-fbxo25	fbxo25	F-box protein 25, transcript variant X3
gene-tspan17	tspan17	tetraspanin 17
gene-LOC100706256	LOC100706256	carboxylesterase 5A-like

## Sheet: NEMs
miRNA name
oni-miR-101a
oni-miR-10544
oni-miR-10559
oni-miR-10569
oni-miR-10573a
oni-miR-10576
oni-miR-10581a
oni-miR-10605
oni-miR-10607
oni-miR-107
oni-miR-10856
oni-miR-10a
oni-miR-135a
oni-miR-1388
oni-miR-150
oni-miR-153c
oni-miR-18b
oni-miR-199a
oni-miR-200a
oni-miR-200b
oni-miR-204a
oni-miR-2188
oni-miR-27c
oni-miR-33a-5p
oni-miR-33b-3p
oni-miR-33b-5p
oni-miR-375
oni-miR-429b
oni-miR-458
oni-miR-724
oni-miR-725
oni-miR-729-3p
oni-miR-729-5p
oni-miR-731
oni-miR-92b
oni-miR-93
oni-miR-99b
novel-miR111
novel-miR11
novel-miR19
novel-miR129
novel-miR102
novel-miR58
novel-miR95
novel-miR117
novel-miR119
novel-miR118
novel-miR87
novel-miR12
novel-miR69
novel-miR113
novel-miR110
novel-miR121
novel-miR104
novel-miR78
novel-miR83
novel-miR24
novel-miR14
novel-miR17
novel-miR125
novel-miR64
novel-miR15
